# Supplementary material for: Galectin-3 Mediated Inflammatory Response Contributes to Neurological Recovery by QiShenYiQi in Subacute Stroke Model
Source: Front Pharmacol. 2021 Apr 19;12:588587. doi: 10.3389/fphar.2021.588587 (PMC8089377; doi:10.3389/fphar.2021.588587)
Supplement: Supplementary file 1 [file datasheet1.zip]

Archive with 7 entries (7 files):
- Supplemental Figure S2.tif
- Supplemental Figure S3.tif
- Supplemental Figure S4.tif
- Supplemental Table S1 Modified Neurological Severity Score.docx
- Supplemental Table S2.xlsx
- Supplemental Table S3.xlsx
- Supplemental Figure S1.tif
