# Supplementary material for: Galectin-3 Mediated Inflammatory Response Contributes to Neurological Recovery by QiShenYiQi in Subacute Stroke Model
Source: Front Pharmacol. 2021 Apr 19;12:588587. doi: 10.3389/fphar.2021.588587 (PMC8089377; doi:10.3389/fphar.2021.588587)
Supplement: Supplementary file 1 [file datasheet1.zip › Supplemental Table S2.xlsx]

## Sheet: H_vs_M显著性差异分析
Accession	Protein Name	Gene Name	Description	Coverage	Unique Peptides	Peptides	PSMs	AAs	MW [kDa]	calc. pI	H-1/REF	H-2/REF	H-3/REF	average H	M-1/REF	M-2/REF	M-3/REF	average M	H/M	LOG H/M	t test p value
#REF!	proteolipid protein 2	Plp2	pep chromosome:Rnor_6.0:X:15679254:15682652:1 gene:ENSRNOG00000039496.2 transcript:ENSRNOT00000045256.3 gene_biotype:protein_coding transcript_biotype:protein_coding gene_symbol:Plp2 description:proteolipid protein 2 [Source:RGD Symbol;Acc:1587363]	7.95	1	1	3	151	16.5457	7.1665	1.06682	1.22784	1.32766	1.20744	0.895519	0.74389	0.853502	0.83097	1.45305	0.539082	0.0130741
#REF!	fibromodulin	Fmod	pep chromosome:Rnor_6.0:13:50873605:50885563:1 gene:ENSRNOG00000003183.6 transcript:ENSRNOT00000004382.6 gene_biotype:protein_coding transcript_biotype:protein_coding gene_symbol:Fmod description:fibromodulin [Source:RGD Symbol;Acc:619769]	3.72	2	2	3	376	43.1065	5.89697	1.25733	1.25925	0.966244	1.16094	0.718301	0.769321	0.966855	0.818159	1.41897	0.504843	0.049902
#REF!	WW domain-binding protein 11-like 1	Wbp11l1	pep chromosome:Rnor_6.0:4:170154227:170186942:-1 gene:ENSRNOG00000005505.6 transcript:ENSRNOT00000082235.1 gene_biotype:protein_coding transcript_biotype:protein_coding gene_symbol:Wbp11l1 description:WW domain-binding protein 11-like 1 [Source:RGD Symbol;Acc:9435381]	0.96	1	1	1	628	68.4132	6.78564	1.18844	1.07614	1.23468	1.16642	0.74175	0.907947	0.846946	0.832214	1.40159	0.487062	0.00780157
#REF!	tubulin, alpha 3A	Tuba3a	pep chromosome:Rnor_6.0:4:179905116:179910704:1 gene:ENSRNOG00000032967.3 transcript:ENSRNOT00000052352.3 gene_biotype:protein_coding transcript_biotype:protein_coding gene_symbol:Tuba3a description:tubulin, alpha 3A [Source:RGD Symbol;Acc:1565719]	52.44	1	18	336	450	49.9276	5.09717	0.999354	1.28089	1.24001	1.17342	0.708626	0.884159	0.936983	0.843256	1.39153	0.476677	0.0417322
#REF!	phosphodiesterase 4A	Pde4a	pep chromosome:Rnor_6.0:8:22189600:22233748:1 gene:ENSRNOG00000020828.8 transcript:ENSRNOT00000061100.5 gene_biotype:protein_coding transcript_biotype:protein_coding gene_symbol:Pde4a description:phosphodiesterase 4A [Source:RGD Symbol;Acc:3279]	2.14	1	2	3	841	93.0252	5.42725	1.05626	1.12542	1.31906	1.16691	0.725315	0.846415	0.995643	0.855791	1.36355	0.447367	0.0485334
#REF!	zinc finger and BTB domain containing 12	Zbtb12	pep chromosome:Rnor_6.0:20:4572100:4574956:1 gene:ENSRNOG00000000418.4 transcript:ENSRNOT00000000476.4 gene_biotype:protein_coding transcript_biotype:protein_coding gene_symbol:Zbtb12 description:zinc finger and BTB domain containing 12 [Source:RGD Symbol;Acc:1302958]	6.97	1	1	1	459	49.2072	7.50342	1.20734	1.09764	1.12604	1.14367	0.775587	0.847389	0.943435	0.85547	1.3369	0.418887	0.00798343
#REF!	drebrin 1	Dbn1	pep chromosome:Rnor_6.0:17:9679665:9693083:1 gene:ENSRNOG00000014170.7 transcript:ENSRNOT00000019393.4 gene_biotype:protein_coding transcript_biotype:protein_coding gene_symbol:Dbn1 description:drebrin 1 [Source:RGD Symbol;Acc:70885]	41	1	24	101	661	72.5569	4.44971	1.11443	1.12041	1.25063	1.16182	0.869406	0.750769	0.991046	0.870407	1.3348	0.416628	0.0240654
#REF!	phospholipase D2	Pld2	pep chromosome:Rnor_6.0:10:57163174:57179730:1 gene:ENSRNOG00000019604.6 transcript:ENSRNOT00000056998.4 gene_biotype:protein_coding transcript_biotype:protein_coding gene_symbol:Pld2 description:phospholipase D2 [Source:RGD Symbol;Acc:3350]	1.29	1	1	1	931	105.717	7.88428	1.15107	1.04352	1.25651	1.15037	0.811809	0.851738	0.930422	0.864656	1.33043	0.411895	0.0155689
#REF!	tudor domain containing 9	Tdrd9	pep chromosome:Rnor_6.0:6:136536736:136649859:1 gene:ENSRNOG00000053631.1 transcript:ENSRNOT00000086594.1 gene_biotype:protein_coding transcript_biotype:protein_coding gene_symbol:Tdrd9 description:tudor domain containing 9 [Source:RGD Symbol;Acc:1306942]	1.23	1	2	4	1384	156.057	6.7124	0.986583	1.25141	1.20946	1.14915	0.81444	0.958326	0.824737	0.865834	1.32722	0.408404	0.0398261
#REF!	Ly6/Plaur domain containing 1	Lypd1	pep chromosome:Rnor_6.0:13:42219887:42263024:-1 gene:ENSRNOG00000003453.5 transcript:ENSRNOT00000004741.5 gene_biotype:protein_coding transcript_biotype:protein_coding gene_symbol:Lypd1 description:Ly6/Plaur domain containing 1 [Source:RGD Symbol;Acc:1549754]	8.51	1	1	1	141	15.3192	7.32764	1.23133	0.99989	1.1718	1.13434	0.745378	0.928368	0.892503	0.855416	1.32607	0.407156	0.0352372
#REF!	family with sequence similarity 184, member A	Fam184a	pep chromosome:Rnor_6.0:20:34936050:35054881:-1 gene:ENSRNOG00000026407.6 transcript:ENSRNOT00000000475.7 gene_biotype:protein_coding transcript_biotype:protein_coding gene_symbol:Fam184a description:family with sequence similarity 184, member A [Source:RGD Symbol;Acc:1311294]	1.4	1	1	1	1073	125.635	5.80811	1.05368	1.21912	1.14058	1.1378	0.744827	0.863872	1.01052	0.873072	1.30321	0.38207	0.0429928
#REF!	calsequestrin 1	Casq1	pep chromosome:Rnor_6.0:13:90592681:90602365:-1 gene:ENSRNOG00000006930.6 transcript:ENSRNOT00000009344.6 gene_biotype:protein_coding transcript_biotype:protein_coding gene_symbol:Casq1 description:calsequestrin 1 [Source:RGD Symbol;Acc:1586677]	3.2	1	1	1	406	46.4203	4.11963	1.06584	1.11524	1.27275	1.15128	0.896162	0.798754	0.956375	0.883764	1.3027	0.381503	0.0259787
#REF!	5-methyltetrahydrofolate-homocysteine methyltransferase reductase	Mtrr	pep chromosome:Rnor_6.0:1:37743147:37774015:1 gene:ENSRNOG00000017826.6 transcript:ENSRNOT00000061790.3 gene_biotype:protein_coding transcript_biotype:protein_coding gene_symbol:Mtrr description:5-methyltetrahydrofolate-homocysteine methyltransferase reductase [Source:RGD Symbol;Acc:1308671]	2.37	1	1	1	506	56.495	6.18896	1.12182	1.11259	1.15487	1.12976	0.787494	0.931497	0.89483	0.871274	1.29668	0.37482	0.00457906
#REF!	transmembrane protein 199	Tmem199	pep chromosome:Rnor_6.0:10:65775715:65780349:-1 gene:ENSRNOG00000009896.7 transcript:ENSRNOT00000013220.7 gene_biotype:protein_coding transcript_biotype:protein_coding gene_symbol:Tmem199 description:transmembrane protein 199 [Source:RGD Symbol;Acc:1566425]	4.33	1	1	1	208	23.1454	8.5874	1.04371	1.18165	1.21191	1.14576	0.90973	0.822409	0.924065	0.885401	1.29405	0.371899	0.0127805
#REF!	glucokinase	Gck	pep chromosome:Rnor_6.0:14:86149146:86190659:-1 gene:ENSRNOG00000061527.1 transcript:ENSRNOT00000086474.1 gene_biotype:protein_coding transcript_biotype:protein_coding gene_symbol:Gck description:glucokinase [Source:RGD Symbol;Acc:2670]	1.56	1	1	2	448	50.0286	5.32568	1.05381	1.13075	1.21288	1.13248	0.781292	0.872585	1.00012	0.884666	1.28012	0.356282	0.0340673
#REF!	cordon-bleu WH2 repeat protein-like 1	Cobll1	pep chromosome:Rnor_6.0:3:51137076:51297852:-1 gene:ENSRNOG00000027016.7 transcript:ENSRNOT00000001607.6 gene_biotype:protein_coding transcript_biotype:protein_coding gene_symbol:Cobll1 description:cordon-bleu WH2 repeat protein-like 1 [Source:RGD Symbol;Acc:1308954]	0.98	1	1	1	1223	130.768	7.06396	0.979209	1.21687	1.22457	1.14022	0.93819	0.862625	0.884956	0.895257	1.27362	0.348935	0.0428012
#REF!	tetraspanin 3	Tspan3	pep chromosome:Rnor_6.0:8:60806849:60830448:-1 gene:ENSRNOG00000016474.6 transcript:ENSRNOT00000022419.4 gene_biotype:protein_coding transcript_biotype:protein_coding gene_symbol:Tspan3 description:tetraspanin 3 [Source:RGD Symbol;Acc:1359444]	5.53	1	1	1	253	28.0762	5.85889	1.11183	1.12722	1.13905	1.12603	0.848393	0.843986	0.973154	0.888511	1.26733	0.341789	0.00527546
#REF!	RAB11 family interacting protein 5	Rab11fip5	pep chromosome:Rnor_6.0:4:117115076:117126822:-1 gene:ENSRNOG00000056009.1 transcript:ENSRNOT00000086720.1 gene_biotype:protein_coding transcript_biotype:protein_coding gene_symbol:Rab11fip5 description:RAB11 family interacting protein 5 [Source:RGD Symbol;Acc:1592069]	7.84	3	6	6	1173	123.735	4.95752	1.01519	1.25256	1.14121	1.13632	0.922469	0.856483	0.912507	0.897153	1.26659	0.340945	0.0287951
#REF!	F-box protein 30	Fbxo30	pep chromosome:Rnor_6.0:1:5366379:5388069:1 gene:ENSRNOG00000014852.5 transcript:ENSRNOT00000019918.5 gene_biotype:protein_coding transcript_biotype:protein_coding gene_symbol:Fbxo30 description:F-box protein 30 [Source:RGD Symbol;Acc:1359367]	2.43	1	1	1	742	81.9583	5.19873	1.12067	1.09928	1.14261	1.12085	0.831405	0.890775	0.939147	0.887109	1.26349	0.337413	0.00223729
#REF!	lysine demethylase 5D	Kdm5d	pep chromosome:Rnor_6.0:Y:506149:589242:1 gene:ENSRNOG00000060496.2 transcript:ENSRNOT00000086056.2 gene_biotype:protein_coding transcript_biotype:protein_coding gene_symbol:Kdm5d description:lysine demethylase 5D [Source:RGD Symbol;Acc:2314436]	1.03	1	2	2	1550	177.074	5.99854	1.19978	0.964739	1.19295	1.11916	0.858773	0.863906	0.947081	0.88992	1.25759	0.330665	0.0496577
#REF!	TERF2 interacting protein	Terf2ip	pep chromosome:Rnor_6.0:19:44231251:44238404:1 gene:ENSRNOG00000010712.7 transcript:ENSRNOT00000014660.6 gene_biotype:protein_coding transcript_biotype:protein_coding gene_symbol:Terf2ip description:TERF2 interacting protein [Source:RGD Symbol;Acc:1309684]	4.83	2	2	2	393	43.3915	4.81787	1.1064	1.18765	1.04129	1.11178	0.821115	0.884413	0.947532	0.884353	1.25717	0.330175	0.0152371
#REF!	thyroid hormone receptor interactor 4	Trip4	pep chromosome:Rnor_6.0:8:71372977:71533069:-1 gene:ENSRNOG00000016121.7 transcript:ENSRNOT00000021863.7 gene_biotype:protein_coding transcript_biotype:protein_coding gene_symbol:Trip4 description:thyroid hormone receptor interactor 4 [Source:RGD Symbol;Acc:1306838]	2.58	1	2	4	581	65.8105	7.69385	1.21575	1.05327	1.07477	1.1146	0.938413	0.857811	0.8659	0.887375	1.25606	0.328909	0.0163502
#REF!	coronin 6	Coro6	pep chromosome:Rnor_6.0:10:62691953:62698541:-1 gene:ENSRNOG00000014496.7 transcript:ENSRNOT00000019759.6 gene_biotype:protein_coding transcript_biotype:protein_coding gene_symbol:Coro6 description:coronin 6 [Source:RGD Symbol;Acc:708560]	6.99	2	3	4	472	52.9148	6.04932	1.11271	1.06035	1.18466	1.11924	0.924789	0.838862	0.910647	0.891433	1.25555	0.328323	0.0070495
#REF!	lon peptidase 2, peroxisomal	Lonp2	pep chromosome:Rnor_6.0:19:21440153:21492468:-1 gene:ENSRNOG00000015162.8 transcript:ENSRNOT00000048345.4 gene_biotype:protein_coding transcript_biotype:protein_coding gene_symbol:Lonp2 description:lon peptidase 2, peroxisomal [Source:RGD Symbol;Acc:1305466]	2.61	1	2	2	806	89.7185	8.35303	1.1419	1.08489	1.1101	1.11229	0.82962	0.875042	0.975802	0.893488	1.24489	0.316018	0.00908937
#REF!	Mus musculus family with sequence similarity 171, member A1 (Fam171a1), transcript variant 3, mRNA.	Fam171a1	pep chromosome:Rnor_6.0:17:79031423:79085076:-1 gene:ENSRNOG00000016534.6 transcript:ENSRNOT00000057851.4 gene_biotype:protein_coding transcript_biotype:protein_coding gene_symbol:Fam171a1 description:Mus musculus family with sequence similarity 171, member A1 (Fam171a1), transcript variant 3, mRNA. [Source:RefSeq mRNA;Acc:NM_001347067]	4.06	1	3	4	862	95.143	7.54736	1.06072	1.1681	1.1554	1.12807	1.03479	0.820668	0.863045	0.906168	1.24488	0.31601	0.0395292
#REF!	FMS-related tyrosine kinase 1	Flt1	pep chromosome:Rnor_6.0:12:9034308:9205905:1 gene:ENSRNOG00000000940.5 transcript:ENSRNOT00000001248.3 gene_biotype:protein_coding transcript_biotype:protein_coding gene_symbol:Flt1 description:FMS-related tyrosine kinase 1 [Source:RGD Symbol;Acc:2621]	1.65	1	2	2	1336	150.18	8.25049	1.11984	1.0882	1.14463	1.11756	0.88102	0.827085	0.994794	0.900966	1.2404	0.310805	0.014138
#REF!	dyslexia susceptibility 2-like	LOC100294508	pep chromosome:Rnor_6.0:5:144779681:144872271:1 gene:ENSRNOG00000012204.6 transcript:ENSRNOT00000016493.6 gene_biotype:protein_coding transcript_biotype:protein_coding gene_symbol:LOC100294508 description:dyslexia susceptibility 2-like [Source:RGD Symbol;Acc:2306719]	1.33	1	1	1	1049	115.453	6.50732	1.08244	1.12703	1.11104	1.10684	0.844022	0.988147	0.84655	0.892906	1.23959	0.309862	0.0123266
#REF!	Rho guanine nucleotide exchange factor 11	Arhgef11	pep chromosome:Rnor_6.0:2:186980992:187101571:1 gene:ENSRNOG00000015026.7 transcript:ENSRNOT00000020717.7 gene_biotype:protein_coding transcript_biotype:protein_coding gene_symbol:Arhgef11 description:Rho guanine nucleotide exchange factor 11 [Source:RGD Symbol;Acc:619705]	1.96	3	3	3	1527	168.495	5.79541	1.06194	1.03941	1.2121	1.10448	0.859947	0.87593	0.947285	0.894387	1.23491	0.304401	0.025503
#REF!	protein phosphatase 2, regulatory subunit B', gamma	Ppp2r5c	pep chromosome:Rnor_6.0:6:134804141:134937032:1 gene:ENSRNOG00000004973.7 transcript:ENSRNOT00000086143.1 gene_biotype:protein_coding transcript_biotype:protein_coding gene_symbol:Ppp2r5c description:protein phosphatase 2, regulatory subunit B', gamma [Source:RGD Symbol;Acc:1585097]	11.82	1	6	11	550	63.7062	8.57275	0.988479	1.19982	1.16305	1.11711	0.887731	0.911666	0.917717	0.905705	1.23342	0.302664	0.0325402
#REF!	enhancer of mRNA decapping 3	Edc3	pep chromosome:Rnor_6.0:8:62482140:62526202:1 gene:ENSRNOG00000019579.7 transcript:ENSRNOT00000026492.7 gene_biotype:protein_coding transcript_biotype:protein_coding gene_symbol:Edc3 description:enhancer of mRNA decapping 3 [Source:RGD Symbol;Acc:1306898]	2.37	1	1	1	506	55.8582	6.97607	1.08719	1.05293	1.20449	1.11487	0.866426	0.874866	0.97317	0.904821	1.23214	0.301167	0.0214332
#REF!	praja ring finger ubiquitin ligase 2	Pja2	pep chromosome:Rnor_6.0:9:112000590:112027155:-1 gene:ENSRNOG00000015528.7 transcript:ENSRNOT00000021258.7 gene_biotype:protein_coding transcript_biotype:protein_coding gene_symbol:Pja2 description:praja ring finger ubiquitin ligase 2 [Source:RGD Symbol;Acc:620273]	4.65	2	2	3	645	71.134	4.53857	1.10514	1.08814	1.12449	1.10592	0.830847	0.916504	0.952646	0.899999	1.22881	0.297258	0.00541573
#REF!	zinc finger, DHHC-type containing 14	Zdhhc14	pep chromosome:Rnor_6.0:1:46378807:46649292:1 gene:ENSRNOG00000029049.4 transcript:ENSRNOT00000043521.4 gene_biotype:protein_coding transcript_biotype:protein_coding gene_symbol:Zdhhc14 description:zinc finger, DHHC-type containing 14 [Source:RGD Symbol;Acc:1565877]	2.25	1	1	1	489	53.6517	8.04541	1.19451	1.06837	1.01906	1.09398	0.833259	0.923321	0.93196	0.89618	1.22072	0.287729	0.0316464
#REF!	kirre like nephrin family adhesion molecule 3	Kirrel3	pep chromosome:Rnor_6.0:8:36126081:36253721:1 gene:ENSRNOG00000009772.7 transcript:ENSRNOT00000088046.1 gene_biotype:protein_coding transcript_biotype:protein_coding gene_symbol:Kirrel3 description:kirre like nephrin family adhesion molecule 3 [Source:RGD Symbol;Acc:1311382]	2.52	1	1	1	753	82.5908	7.04932	1.01376	1.12079	1.20739	1.11398	0.933808	0.90725	0.898398	0.913152	1.21992	0.286792	0.024382
#REF!	transmembrane protein 143	Tmem143	pep chromosome:Rnor_6.0:1:101884276:101899460:1 gene:ENSRNOG00000021096.6 transcript:ENSRNOT00000082917.1 gene_biotype:protein_coding transcript_biotype:protein_coding gene_symbol:Tmem143 description:transmembrane protein 143 [Source:RGD Symbol;Acc:1305013]	3.31	1	1	1	453	50.9577	9.05615	1.18824	1.01349	1.09307	1.09827	0.843988	0.90351	0.953792	0.90043	1.21972	0.286544	0.0294799
#REF!	malectin	Mlec	pep chromosome:Rnor_6.0:12:47239663:47252286:1 gene:ENSRNOG00000021725.5 transcript:ENSRNOT00000077871.1 gene_biotype:protein_coding transcript_biotype:protein_coding gene_symbol:Mlec description:malectin [Source:RGD Symbol;Acc:1307736]	7.17	1	1	1	251	28.3892	5.71924	1.06956	1.12752	1.12244	1.10651	0.87999	0.89088	0.954238	0.90837	1.21813	0.284663	0.00260799
#REF!	ribosomal L1 domain-containing protein 1-like	LOC108348298	pep chromosome:Rnor_6.0:10:4487882:4499194:1 gene:ENSRNOG00000061236.1 transcript:ENSRNOT00000084043.1 gene_biotype:protein_coding transcript_biotype:protein_coding gene_symbol:LOC108348298 description:ribosomal L1 domain-containing protein 1-like [Source:RGD Symbol;Acc:11419049]	3.91	1	1	1	460	51.4566	9.96436	1.18865	0.963686	1.15291	1.10175	0.909279	0.902733	0.903203	0.905072	1.21731	0.283691	0.0479983
#REF!	von Willebrand factor	Vwf	pep chromosome:Rnor_6.0:4:158088505:158219523:1 gene:ENSRNOG00000019689.7 transcript:ENSRNOT00000026643.7 gene_biotype:protein_coding transcript_biotype:protein_coding gene_symbol:Vwf description:von Willebrand factor [Source:RGD Symbol;Acc:621759]	0.32	1	1	1	2812	308.774	5.56689	1.07076	1.17382	1.06377	1.10278	0.900773	0.873154	0.959762	0.91123	1.21021	0.275261	0.0119323
#REF!	zinc finger protein 704	Zfp704	pep chromosome:Rnor_6.0:2:94377072:94551529:1 gene:ENSRNOG00000054426.1 transcript:ENSRNOT00000080313.1 gene_biotype:protein_coding transcript_biotype:protein_coding gene_symbol:Zfp704 description:zinc finger protein 704 [Source:RGD Symbol;Acc:1563869]	4.43	1	1	1	564	61.1697	7.6792	0.981374	1.15768	1.19636	1.1118	0.944599	0.891839	0.923583	0.920007	1.20847	0.273184	0.0476362
#REF!	golgi transport 1B	Golt1b	pep chromosome:Rnor_6.0:4:176606649:176619710:1 gene:ENSRNOG00000058386.1 transcript:ENSRNOT00000084700.1 gene_biotype:protein_coding transcript_biotype:protein_coding gene_symbol:Golt1b description:golgi transport 1B [Source:RGD Symbol;Acc:1310691]	12.32	2	2	2	138	15.3834	10.3599	1.07468	1.09963	1.13235	1.10222	0.986357	0.890931	0.868844	0.915377	1.20411	0.267967	0.0092953
#REF!	calcium/calmodulin-dependent protein kinase II inhibitor 2	Camk2n2	pep chromosome:Rnor_6.0:11:83975367:83976588:1 gene:ENSRNOG00000038184.4 transcript:ENSRNOT00000058131.4 gene_biotype:protein_coding transcript_biotype:protein_coding gene_symbol:Camk2n2 description:calcium/calmodulin-dependent protein kinase II inhibitor 2 [Source:RGD Symbol;Acc:708411]	29.11	2	2	2	79	8.62229	5.47803	1.04618	1.15404	1.06778	1.08933	0.815715	0.917458	0.987587	0.90692	1.20113	0.264396	0.0380016
#REF!	cytochrome c, somatic-like	LOC100363502	pep chromosome:Rnor_6.0:18:62476383:62476700:-1 gene:ENSRNOG00000032885.1 transcript:ENSRNOT00000048429.1 gene_biotype:protein_coding transcript_biotype:protein_coding gene_symbol:LOC100363502 description:cytochrome c, somatic-like [Source:RGD Symbol;Acc:2322845]	57.14	7	7	48	105	11.598	9.5835	0.92161	0.931651	0.844012	0.899091	1.01664	1.16519	1.05792	1.07992	0.832556	-0.264381	0.0257524
#REF!	prosaposin	Psap	pep chromosome:Rnor_6.0:20:29831314:29856875:1 gene:ENSRNOG00000000571.6 transcript:ENSRNOT00000000696.5 gene_biotype:protein_coding transcript_biotype:protein_coding gene_symbol:Psap description:prosaposin [Source:RGD Symbol;Acc:3423]	25.31	15	15	43	557	61.4127	5.19873	0.902736	0.944601	0.907618	0.918318	1.18943	0.991767	1.13294	1.10471	0.831272	-0.266607	0.03644
#REF!	insulin-like growth factor binding protein 7	Igfbp7	pep chromosome:Rnor_6.0:14:33010300:33070190:1 gene:ENSRNOG00000002050.4 transcript:ENSRNOT00000002809.4 gene_biotype:protein_coding transcript_biotype:protein_coding gene_symbol:Igfbp7 description:insulin-like growth factor binding protein 7 [Source:RGD Symbol;Acc:1306201]	4.63	1	1	1	281	28.9305	8.11865	0.904698	0.998195	0.853457	0.918784	1.17471	1.01006	1.13335	1.10604	0.830696	-0.267607	0.045223
#REF!	eukaryotic translation initiation factor 2B subunit epsilon	Eif2b5	pep chromosome:Rnor_6.0:11:84080273:84090259:-1 gene:ENSRNOG00000038160.1 transcript:ENSRNOT00000002321.3 gene_biotype:protein_coding transcript_biotype:protein_coding gene_symbol:Eif2b5 description:eukaryotic translation initiation factor 2B subunit epsilon [Source:RGD Symbol;Acc:708380]	2.23	1	1	1	716	80.1565	5.021	0.912271	0.896043	0.919878	0.909397	1.10201	1.1891	0.995162	1.09542	0.83018	-0.268504	0.0301777
#REF!	mitochondrial ribosomal protein L2	Mrpl2	pep chromosome:Rnor_6.0:9:16643619:16647458:-1 gene:ENSRNOG00000018057.7 transcript:ENSRNOT00000024380.7 gene_biotype:protein_coding transcript_biotype:protein_coding gene_symbol:Mrpl2 description:mitochondrial ribosomal protein L2 [Source:RGD Symbol;Acc:1307147]	4.61	1	1	1	304	32.9787	11.1509	0.866549	1.00827	0.873544	0.916121	1.14961	1.08069	1.08264	1.10431	0.829585	-0.269538	0.0215318
#REF!	succinate dehydrogenase complex subunit D	Sdhd	pep chromosome:Rnor_6.0:8:55028125:55037604:-1 gene:ENSRNOG00000022980.5 transcript:ENSRNOT00000059169.2 gene_biotype:protein_coding transcript_biotype:protein_coding gene_symbol:Sdhd description:succinate dehydrogenase complex subunit D [Source:RGD Symbol;Acc:735231]	4.4	1	1	2	159	16.9649	9.29053	0.860462	0.971648	0.891282	0.907797	1.0596	1.20231	1.02468	1.09553	0.828636	-0.27119	0.0419782
#REF!	polo-like kinase 4	Plk4	pep chromosome:Rnor_6.0:2:127686925:127705516:1 gene:ENSRNOG00000011654.8 transcript:ENSRNOT00000086653.1 gene_biotype:protein_coding transcript_biotype:protein_coding gene_symbol:Plk4 description:polo-like kinase 4 [Source:RGD Symbol;Acc:1305390]	1.27	1	1	1	869	97.4548	8.49951	0.947541	0.906373	0.855844	0.903253	1.04573	1.19022	1.0356	1.09051	0.828282	-0.271806	0.0296001
#REF!	transferrin	Tf	pep chromosome:Rnor_6.0:8:111694566:111721303:-1 gene:ENSRNOG00000030625.6 transcript:ENSRNOT00000045628.5 gene_biotype:protein_coding transcript_biotype:protein_coding gene_symbol:Tf description:transferrin [Source:RGD Symbol;Acc:3845]	42.84	1	28	77	698	76.3456	7.28369	0.957825	0.849472	0.921871	0.909722	1.12156	1.11254	1.06841	1.10084	0.826391	-0.275104	0.00595859
#REF!	serpin family B member 1A	Serpinb1a	pep chromosome:Rnor_6.0:17:32904119:32911495:1 gene:ENSRNOG00000016581.6 transcript:ENSRNOT00000059854.3 gene_biotype:protein_coding transcript_biotype:protein_coding gene_symbol:Serpinb1a description:serpin family B member 1A [Source:RGD Symbol;Acc:1306203]	5.54	3	3	3	379	42.6998	6.31592	0.92358	0.84525	0.933257	0.900696	1.19822	1.04698	1.0262	1.09047	0.825974	-0.275832	0.0357558
#REF!	aspartylglucosaminidase	Aga	pep chromosome:Rnor_6.0:16:41222238:41234095:-1 gene:ENSRNOG00000000108.3 transcript:ENSRNOT00000000120.3 gene_biotype:protein_coding transcript_biotype:protein_coding gene_symbol:Aga description:aspartylglucosaminidase [Source:RGD Symbol;Acc:1309646]	4.35	2	2	3	345	37.1434	7.18115	0.843776	0.949243	0.964684	0.919234	1.14937	0.999117	1.19226	1.11358	0.825474	-0.276705	0.0496
#REF!	acid phosphatase 2, lysosomal	Acp2	pep chromosome:Rnor_6.0:3:80021440:80030363:1 gene:ENSRNOG00000013594.6 transcript:ENSRNOT00000018620.4 gene_biotype:protein_coding transcript_biotype:protein_coding gene_symbol:Acp2 description:acid phosphatase 2, lysosomal [Source:RGD Symbol;Acc:2021]	5.67	2	2	2	423	48.3735	6.75635	0.877252	0.96811	0.889143	0.911502	1.15739	1.06664	1.09724	1.10709	0.823333	-0.280452	0.00743248
#REF!	Fc fragment of IgE receptor Ig	Fcer1g	pep chromosome:Rnor_6.0:13:89601896:89606326:-1 gene:ENSRNOG00000024159.3 transcript:ENSRNOT00000029179.3 gene_biotype:protein_coding transcript_biotype:protein_coding gene_symbol:Fcer1g description:Fc fragment of IgE receptor Ig [Source:RGD Symbol;Acc:2599]	23.26	2	2	2	86	9.75831	5.99854	0.890981	0.867759	0.966983	0.908575	1.03642	1.08398	1.19677	1.10572	0.821701	-0.283315	0.0247182
#REF!	cystatin C	Cst3	pep chromosome:Rnor_6.0:3:143219686:143223615:-1 gene:ENSRNOG00000005195.6 transcript:ENSRNOT00000007175.6 gene_biotype:protein_coding transcript_biotype:protein_coding gene_symbol:Cst3 description:cystatin C [Source:RGD Symbol;Acc:2432]	44.29	5	5	47	140	15.4268	9.21729	0.833992	0.94614	0.984181	0.921438	1.18396	1.11723	1.06405	1.12175	0.821431	-0.283789	0.0244177
#REF!		AABR07061950.1	pep chromosome:Rnor_6.0:4:154780302:154855098:-1 gene:ENSRNOG00000042228.4 transcript:ENSRNOT00000041957.4 gene_biotype:protein_coding transcript_biotype:protein_coding gene_symbol:AABR07061950.1	12.61	1	11	14	872	97.278	7.97217	0.933663	0.923651	0.860762	0.906025	1.12127	1.09478	1.09758	1.10454	0.820271	-0.285827	0.00122499
#REF!	muscleblind-like splicing regulator 1	Mbnl1	pep chromosome:Rnor_6.0:2:150756258:150867775:1 gene:ENSRNOG00000014076.7 transcript:ENSRNOT00000036808.5 gene_biotype:protein_coding transcript_biotype:protein_coding gene_symbol:Mbnl1 description:muscleblind-like splicing regulator 1 [Source:RGD Symbol;Acc:628668]	5.17	1	2	4	387	41.719	8.89502	0.856233	0.978317	0.904703	0.913085	1.19389	1.04796	1.1093	1.11705	0.817407	-0.290873	0.0209505
#REF!	TNF alpha induced protein 8 like 3	Tnfaip8l3	pep chromosome:Rnor_6.0:8:58602127:58647933:-1 gene:ENSRNOG00000024230.5 transcript:ENSRNOT00000038830.5 gene_biotype:protein_coding transcript_biotype:protein_coding gene_symbol:Tnfaip8l3 description:TNF alpha induced protein 8 like 3 [Source:RGD Symbol;Acc:1311533]	19.12	3	3	5	204	23.2611	7.63525	0.952237	0.88632	0.871461	0.903339	1.18265	1.11596	1.02339	1.10733	0.81578	-0.293748	0.0176728
#REF!	aminoadipate-semialdehyde dehydrogenase-phosphopantetheinyl transferase	Aasdhppt	pep chromosome:Rnor_6.0:8:1439340:1450138:-1 gene:ENSRNOG00000005795.7 transcript:ENSRNOT00000008062.7 gene_biotype:protein_coding transcript_biotype:protein_coding gene_symbol:Aasdhppt description:aminoadipate-semialdehyde dehydrogenase-phosphopantetheinyl transferase [Source:RGD Symbol;Acc:1311360]	5.5	1	1	1	309	35.7931	6.65381	0.918805	0.905672	0.867262	0.897246	1.15845	1.18814	0.975498	1.10736	0.810257	-0.303549	0.0369993
#REF!	unc-5 netrin receptor A	Unc5a	pep chromosome:Rnor_6.0:17:10153994:10208360:-1 gene:ENSRNOG00000059840.1 transcript:ENSRNOT00000087397.1 gene_biotype:protein_coding transcript_biotype:protein_coding gene_symbol:Unc5a description:unc-5 netrin receptor A [Source:RGD Symbol;Acc:621755]	0.89	1	1	1	898	98.742	6.91748	0.99137	0.871295	0.816198	0.892954	1.12866	1.14451	1.04079	1.10465	0.808358	-0.306934	0.0255069
#REF!	transmembrane p24 trafficking protein 5	Tmed5	pep chromosome:Rnor_6.0:14:2613406:2633950:1 gene:ENSRNOG00000000073.6 transcript:ENSRNOT00000000083.6 gene_biotype:protein_coding transcript_biotype:protein_coding gene_symbol:Tmed5 description:transmembrane p24 trafficking protein 5 [Source:RGD Symbol;Acc:1359437]	5.88	2	2	2	306	34.5704	4.62744	0.805036	1.01392	0.884791	0.901249	1.11236	1.14296	1.09607	1.11713	0.806754	-0.309799	0.025815
#REF!	collagen type XI alpha 2 chain	Col11a2	pep chromosome:Rnor_6.0:20:3830376:3858137:1 gene:ENSRNOG00000000463.6 transcript:ENSRNOT00000085547.1 gene_biotype:protein_coding transcript_biotype:protein_coding gene_symbol:Col11a2 description:collagen type XI alpha 2 chain [Source:RGD Symbol;Acc:2373]	1.73	1	2	2	1617	158.859	7.6499	0.818682	0.925241	0.953258	0.89906	1.10851	1.20889	1.0289	1.11543	0.806018	-0.311116	0.030939
#REF!	ubiquitin-conjugating enzyme E2G 1	Ube2g1	pep chromosome:Rnor_6.0:10:59173268:59254453:1 gene:ENSRNOG00000010041.6 transcript:ENSRNOT00000013486.4 gene_biotype:protein_coding transcript_biotype:protein_coding gene_symbol:Ube2g1 description:ubiquitin-conjugating enzyme E2G 1 [Source:RGD Symbol;Acc:620392]	12.94	2	2	2	170	19.4969	5.30029	0.829608	0.942953	0.938965	0.903842	1.18394	1.1243	1.05919	1.12248	0.805222	-0.312542	0.013415
#REF!	clusterin	Clu	pep chromosome:Rnor_6.0:15:42640146:42665848:1 gene:ENSRNOG00000016460.7 transcript:ENSRNOT00000078861.1 gene_biotype:protein_coding transcript_biotype:protein_coding gene_symbol:Clu description:clusterin [Source:RGD Symbol;Acc:3907]	30.2	13	13	60	447	51.3873	5.80811	0.778365	0.995708	0.893283	0.889119	1.12012	1.1582	1.03648	1.10493	0.804682	-0.313509	0.0406078
#REF!	stimulated by retinoic acid 6	Stra6	pep chromosome:Rnor_6.0:8:62925376:62943788:1 gene:ENSRNOG00000008312.7 transcript:ENSRNOT00000090588.1 gene_biotype:protein_coding transcript_biotype:protein_coding gene_symbol:Stra6 description:stimulated by retinoic acid 6 [Source:RGD Symbol;Acc:1307551]	0.9	1	1	1	670	73.7159	8.74854	0.939763	0.856024	0.87311	0.889632	1.07659	1.2003	1.04567	1.10752	0.803265	-0.316052	0.0153846
#REF!	ADP-ribosylation factor 4	Arf4	pep chromosome:Rnor_6.0:16:2338333:2354909:1 gene:ENSRNOG00000012623.5 transcript:ENSRNOT00000017692.5 gene_biotype:protein_coding transcript_biotype:protein_coding gene_symbol:Arf4 description:ADP-ribosylation factor 4 [Source:RGD Symbol;Acc:621275]	37.22	1	5	13	180	20.3836	7.13721	0.915728	0.937349	0.82801	0.893696	1.17124	1.15002	1.01962	1.11363	0.80251	-0.317409	0.0192412
#REF!	dipeptidylpeptidase 7	Dpp7	pep chromosome:Rnor_6.0:3:2569135:2573387:-1 gene:ENSRNOG00000012640.3 transcript:ENSRNOT00000017271.3 gene_biotype:protein_coding transcript_biotype:protein_coding gene_symbol:Dpp7 description:dipeptidylpeptidase 7 [Source:RGD Symbol;Acc:71073]	9.6	5	5	8	500	55.079	5.04639	0.853535	0.946129	0.90944	0.903035	1.22292	1.02867	1.13233	1.12797	0.800583	-0.320877	0.0224766
#REF!	stromal cell-derived factor 2-like 1	Sdf2l1	pep chromosome:Rnor_6.0:11:88122271:88124513:1 gene:ENSRNOG00000001859.5 transcript:ENSRNOT00000002540.5 gene_biotype:protein_coding transcript_biotype:protein_coding gene_symbol:Sdf2l1 description:stromal cell-derived factor 2-like 1 [Source:RGD Symbol;Acc:1585844]	3.18	1	1	2	220	23.3886	7.41553	0.935452	0.827405	0.918623	0.893827	1.18401	1.11871	1.05412	1.11895	0.79881	-0.324076	0.0110464
#REF!	RAB interacting factor	Rabif	pep chromosome:Rnor_6.0:13:51317460:51331705:1 gene:ENSRNOG00000004424.6 transcript:ENSRNOT00000005845.6 gene_biotype:protein_coding transcript_biotype:protein_coding gene_symbol:Rabif description:RAB interacting factor [Source:RGD Symbol;Acc:1359331]	29.27	2	2	2	123	13.9188	5.2876	0.902873	0.925251	0.829651	0.885925	1.10743	1.18444	1.05417	1.11535	0.794305	-0.332235	0.00850708
#REF!	fetuin B	Fetub	pep chromosome:Rnor_6.0:11:81648885:81660395:-1 gene:ENSRNOG00000001806.7 transcript:ENSRNOT00000048739.4 gene_biotype:protein_coding transcript_biotype:protein_coding gene_symbol:Fetub description:fetuin B [Source:RGD Symbol;Acc:69293]	17.81	5	5	9	393	43.1417	7.50342	0.890085	0.940814	0.815788	0.882229	1.2155	1.08542	1.04261	1.11451	0.791585	-0.337184	0.0215158
#REF!	transgelin 2	Tagln2	pep chromosome:Rnor_6.0:13:90807199:90814119:-1 gene:ENSRNOG00000008301.7 transcript:ENSRNOT00000011208.7 gene_biotype:protein_coding transcript_biotype:protein_coding gene_symbol:Tagln2 description:transgelin 2 [Source:RGD Symbol;Acc:1310840]	74.37	10	12	35	199	22.3791	8.25049	0.890655	0.915745	0.860694	0.889031	1.20955	0.959637	1.20394	1.12437	0.79069	-0.338816	0.0485736
#REF!	cathepsin A	Ctsa	pep chromosome:Rnor_6.0:3:161298962:161304625:1 gene:ENSRNOG00000015857.6 transcript:ENSRNOT00000066028.1 gene_biotype:protein_coding transcript_biotype:protein_coding gene_symbol:Ctsa description:cathepsin A [Source:RGD Symbol;Acc:1309070]	4.39	2	2	3	456	51.183	5.23682	0.838289	0.944252	0.88635	0.889631	1.26216	1.06427	1.0556	1.12734	0.789141	-0.341645	0.0326303
#REF!	ribosomal protein P1-like	LOC100360522	pep chromosome:Rnor_6.0:8:66862143:66863476:-1 gene:ENSRNOG00000013874.5 transcript:ENSRNOT00000018820.5 gene_biotype:protein_coding transcript_biotype:protein_coding gene_symbol:LOC100360522 description:ribosomal protein P1-like [Source:RGD Symbol;Acc:2321935]	57.02	4	4	10	114	11.4907	4.32275	0.828455	0.968201	0.878872	0.891843	1.21639	1.0687	1.10573	1.13027	0.78905	-0.341811	0.0167739
#REF!	opioid growth factor receptor	Ogfr	pep chromosome:Rnor_6.0:3:175930505:176099949:1 gene:ENSRNOG00000009355.6 transcript:ENSRNOT00000012611.5 gene_biotype:protein_coding transcript_biotype:protein_coding gene_symbol:Ogfr description:opioid growth factor receptor [Source:RGD Symbol;Acc:69324]	1.93	1	1	1	571	63.7304	4.71631	0.842805	0.922519	0.887246	0.88419	1.01661	1.18063	1.16792	1.12172	0.788244	-0.343286	0.0144905
#REF!	colony stimulating factor 1 receptor	Csf1r	pep chromosome:Rnor_6.0:18:56431820:56457869:1 gene:ENSRNOG00000018414.7 transcript:ENSRNOT00000079360.1 gene_biotype:protein_coding transcript_biotype:protein_coding gene_symbol:Csf1r description:colony stimulating factor 1 receptor [Source:RGD Symbol;Acc:2425]	3.58	2	3	3	978	109.183	6.07471	0.7899	0.970984	0.900732	0.887205	1.19803	1.09739	1.08212	1.12585	0.788033	-0.343672	0.0203525
#REF!	ribosomal protein L32	Rpl32	pep chromosome:Rnor_6.0:4:147715473:147719072:-1 gene:ENSRNOG00000010746.5 transcript:ENSRNOT00000014493.5 gene_biotype:protein_coding transcript_biotype:protein_coding gene_symbol:Rpl32 description:ribosomal protein L32 [Source:RGD Symbol;Acc:621203]	5.19	1	1	1	135	15.8498	11.3267	0.920318	0.844968	0.88829	0.884525	1.13544	1.17133	1.06099	1.12259	0.787932	-0.343857	0.00369557
#REF!	reticulon 4	Rtn4	pep chromosome:Rnor_6.0:14:114152472:114173643:1 gene:ENSRNOG00000004621.8 transcript:ENSRNOT00000042965.3 gene_biotype:protein_coding transcript_biotype:protein_coding gene_symbol:Rtn4 description:reticulon 4 [Source:RGD Symbol;Acc:620989]	27.14	1	5	33	199	22.3893	9.40771	0.854513	0.987045	0.778652	0.873403	1.05748	1.19421	1.12379	1.12516	0.776248	-0.36541	0.025606
#REF!		AC120310.1	pep chromosome:Rnor_6.0:17:14686554:14687408:-1 gene:ENSRNOG00000055942.1 transcript:ENSRNOT00000088542.1 gene_biotype:protein_coding transcript_biotype:protein_coding gene_symbol:AC120310.1	27.46	1	10	26	284	31.907	10.7407	0.883165	0.907272	0.825621	0.872019	1.10643	1.20956	1.0698	1.1286	0.772658	-0.372098	0.00605697
#REF!	actin related protein 2/3 complex, subunit 1B	Arpc1b	pep chromosome:Rnor_6.0:12:11252296:11265865:-1 gene:ENSRNOG00000000991.6 transcript:ENSRNOT00000001315.6 gene_biotype:protein_coding transcript_biotype:protein_coding gene_symbol:Arpc1b description:actin related protein 2/3 complex, subunit 1B [Source:RGD Symbol;Acc:2155]	5.91	3	3	3	372	41.0305	8.35303	0.864278	0.893324	0.89865	0.885417	1.20963	0.995738	1.24048	1.14862	0.770854	-0.37547	0.0275904
#REF!	beta-2 microglobulin	B2m	pep chromosome:Rnor_6.0:3:114087287:114093309:1 gene:ENSRNOG00000017123.5 transcript:ENSRNOT00000023017.5 gene_biotype:protein_coding transcript_biotype:protein_coding gene_symbol:B2m description:beta-2 microglobulin [Source:RGD Symbol;Acc:2189]	16.81	3	3	3	119	13.7111	8.00146	0.75869	0.870072	1.02511	0.884623	1.16942	1.13747	1.18269	1.16319	0.760512	-0.394957	0.023739
#REF!	albumin	Alb	pep chromosome:Rnor_6.0:14:19176277:19191863:-1 gene:ENSRNOG00000002911.5 transcript:ENSRNOT00000003921.4 gene_biotype:protein_coding transcript_biotype:protein_coding gene_symbol:Alb description:albumin [Source:RGD Symbol;Acc:2085]	56.91	38	38	268	608	68.7141	6.48096	0.867349	0.922191	0.817048	0.868863	1.26799	1.09658	1.06471	1.14309	0.760097	-0.395745	0.0173205
#REF!	olfactory receptor 197	Olr197	pep chromosome:Rnor_6.0:1:170091109:170092062:-1 gene:ENSRNOG00000017379.2 transcript:ENSRNOT00000023335.2 gene_biotype:protein_coding transcript_biotype:protein_coding gene_symbol:Olr197 description:olfactory receptor 197 [Source:RGD Symbol;Acc:1333835]	11.67	1	1	1	317	34.4171	8.5874	0.827723	0.929615	0.819262	0.858867	0.969147	1.24814	1.18586	1.13438	0.757124	-0.401398	0.0397446
#REF!	NGG1 interacting factor 3 like 1	Nif3l1	pep chromosome:Rnor_6.0:9:65331374:65349141:1 gene:ENSRNOG00000013446.7 transcript:ENSRNOT00000018014.6 gene_biotype:protein_coding transcript_biotype:protein_coding gene_symbol:Nif3l1 description:NGG1 interacting factor 3 like 1 [Source:RGD Symbol;Acc:1310329]	3.72	1	1	1	376	41.4924	7.04932	0.866586	0.934439	0.789023	0.863349	1.18417	1.21185	1.0272	1.14107	0.756612	-0.402374	0.0175386
#REF!	lymphocyte cytosolic protein 1	Lcp1	pep chromosome:Rnor_6.0:15:57221292:57277809:1 gene:ENSRNOG00000010319.6 transcript:ENSRNOT00000014502.5 gene_biotype:protein_coding transcript_biotype:protein_coding gene_symbol:Lcp1 description:lymphocyte cytosolic protein 1 [Source:RGD Symbol;Acc:1308288]	44.34	21	22	51	627	70.0777	5.2876	0.786213	0.929524	0.894207	0.869981	1.21152	1.01033	1.27117	1.16434	0.747189	-0.420455	0.0306805
#REF!	apolipoprotein B	Apob	pep chromosome:Rnor_6.0:6:33176826:33216378:1 gene:ENSRNOG00000005542.8 transcript:ENSRNOT00000007371.6 gene_biotype:protein_coding transcript_biotype:protein_coding gene_symbol:Apob description:apolipoprotein B [Source:RGD Symbol;Acc:2129]	0.49	1	1	2	4506	509.376	7.21045	0.85916	0.956577	0.704042	0.839927	1.20967	1.18376	1.01442	1.13595	0.739404	-0.435565	0.03644
#REF!	ribosomal protein L37a	Rpl37a	pep chromosome:Rnor_6.0:9:80002045:80005027:1 gene:ENSRNOG00000023385.5 transcript:ENSRNOT00000030761.4 gene_biotype:protein_coding transcript_biotype:protein_coding gene_symbol:Rpl37a description:ribosomal protein L37a [Source:RGD Symbol;Acc:2319947]	8.7	1	1	1	92	10.2694	10.2866	0.85463	0.888267	0.827018	0.856638	1.23772	1.12667	1.12993	1.16477	0.735455	-0.443291	0.00161028
#REF!	poly (ADP-ribose) polymerase family, member 9	Parp9	pep chromosome:Rnor_6.0:11:67724076:67756799:-1 gene:ENSRNOG00000023463.5 transcript:ENSRNOT00000030975.5 gene_biotype:protein_coding transcript_biotype:protein_coding gene_symbol:Parp9 description:poly (ADP-ribose) polymerase family, member 9 [Source:RGD Symbol;Acc:1307534]	0.84	1	1	1	830	92.1557	6.93213	0.868738	0.939907	0.774305	0.860983	1.3361	1.02584	1.1554	1.17245	0.734347	-0.445466	0.0378453
#REF!	phospholipid transfer protein	Pltp	pep chromosome:Rnor_6.0:3:161304469:161322289:-1 gene:ENSRNOG00000016488.6 transcript:ENSRNOT00000022594.6 gene_biotype:protein_coding transcript_biotype:protein_coding gene_symbol:Pltp description:phospholipid transfer protein [Source:RGD Symbol;Acc:1306695]	6.85	3	3	3	496	54.4165	6.62451	0.795465	0.970289	0.82848	0.864745	1.34496	1.1335	1.0933	1.19059	0.726317	-0.461329	0.0262756
#REF!	galectin 3	Lgals3	pep chromosome:Rnor_6.0:15:24159647:24165418:1 gene:ENSRNOG00000010645.5 transcript:ENSRNOT00000082675.1 gene_biotype:protein_coding transcript_biotype:protein_coding gene_symbol:Lgals3 description:galectin 3 [Source:RGD Symbol;Acc:69356]	19.84	5	5	9	252	26.319	8.57275	0.785351	0.891572	0.874384	0.850436	1.25972	0.990768	1.26645	1.17231	0.725434	-0.463084	0.0290281
#REF!	bridging integrator 2	Bin2	pep chromosome:Rnor_6.0:7:142273833:142300382:-1 gene:ENSRNOG00000031930.2 transcript:ENSRNOT00000048262.2 gene_biotype:protein_coding transcript_biotype:protein_coding gene_symbol:Bin2 description:bridging integrator 2 [Source:RGD Symbol;Acc:1306789]	8.68	3	5	9	507	55.0847	4.88135	0.72656	0.856089	0.951503	0.844717	1.04015	1.14546	1.31915	1.16825	0.72306	-0.467813	0.0360876
#REF!	similar to 1700030K09Rik protein	RGD1311847	pep chromosome:Rnor_6.0:16:19081333:19097329:-1 gene:ENSRNOG00000023700.4 transcript:ENSRNOT00000030617.3 gene_biotype:protein_coding transcript_biotype:protein_coding gene_symbol:RGD1311847 description:similar to 1700030K09Rik protein [Source:RGD Symbol;Acc:1311847]	3.53	1	1	1	624	68.2022	5.36377	0.88784	0.884973	0.704179	0.825664	1.11546	1.26612	1.10557	1.16238	0.710321	-0.493457	0.0135571
#REF!	histone cluster 1 H3 family member A	Hist1h3a	pep chromosome:Rnor_6.0:17:43814773:43815183:-1 gene:ENSRNOG00000046434.1 transcript:ENSRNOT00000073188.1 gene_biotype:protein_coding transcript_biotype:protein_coding gene_symbol:Hist1h3a description:histone cluster 1 H3 family member A [Source:RGD Symbol;Acc:1598076]	47.06	1	5	25	136	15.3945	11.1216	0.736288	1.01954	0.599549	0.785125	1.13991	1.15748	1.23827	1.17856	0.666176	-0.586025	0.0365793
#REF!	glucuronidase, beta	Gusb	pep chromosome:Rnor_6.0:12:30202055:30215581:1 gene:ENSRNOG00000000913.8 transcript:ENSRNOT00000001215.6 gene_biotype:protein_coding transcript_biotype:protein_coding gene_symbol:Gusb description:glucuronidase, beta [Source:RGD Symbol;Acc:2772]	1.39	1	1	1	648	74.7417	6.7417	0.680037	0.957924	0.752714	0.796892	1.50944	1.06313	1.21318	1.26192	0.631494	-0.663159	0.0401613
#REF!	olfactory receptor 98	Olr98	pep chromosome:Rnor_6.0:1:168519499:168520446:1 gene:ENSRNOG00000033060.1 transcript:ENSRNOT00000045286.1 gene_biotype:protein_coding transcript_biotype:protein_coding gene_symbol:Olr98 description:olfactory receptor 98 [Source:RGD Symbol;Acc:1334262]	6.98	1	1	1	315	35.4709	8.68994	0.87787	0.700964	0.733545	0.770793	1.52554	1.21187	1.0248	1.25407	0.614633	-0.702203	0.0362015
#REF!	actin, gamma 1 propeptide-like	LOC100361457	pep chromosome:Rnor_6.0:3:75643054:75644954:1 gene:ENSRNOG00000053452.1 transcript:ENSRNOT00000079310.1 gene_biotype:protein_coding transcript_biotype:protein_coding gene_symbol:LOC100361457 description:actin, gamma 1 propeptide-like [Source:RGD Symbol;Acc:2320108]	62.67	1	19	556	375	41.7658	5.47803	1.00396	1.10039	1.03769	1.04735	0.980682	0.933739	0.958391	0.957604	1.09371	0.129237	0.0457493
#REF!	valosin-containing protein	Vcp	pep chromosome:Rnor_6.0:5:58426549:58445953:-1 gene:ENSRNOG00000034242.3 transcript:ENSRNOT00000046102.2 gene_biotype:protein_coding transcript_biotype:protein_coding gene_symbol:Vcp description:valosin-containing protein [Source:RGD Symbol;Acc:621595]	65.01	41	41	158	806	89.2927	5.26221	0.975796	0.960636	0.962815	0.966416	1.04872	1.03212	1.01036	1.0304	0.937905	-0.0924863	0.00608689
#REF!	dynamin 1-like	Dnm1l	pep chromosome:Rnor_6.0:11:88831130:88879997:1 gene:ENSRNOG00000001813.8 transcript:ENSRNOT00000002478.7 gene_biotype:protein_coding transcript_biotype:protein_coding gene_symbol:Dnm1l description:dynamin 1-like [Source:RGD Symbol;Acc:620416]	60.79	1	39	158	755	83.8561	7.07861	1.06944	1.00114	1.04542	1.03867	0.97144	0.958961	0.960241	0.963547	1.07796	0.108308	0.0211403
#REF!	dynamin 1-like	Dnm1l	pep chromosome:Rnor_6.0:11:88830968:88880177:1 gene:ENSRNOG00000001813.8 transcript:ENSRNOT00000002477.8 gene_biotype:protein_coding transcript_biotype:protein_coding gene_symbol:Dnm1l description:dynamin 1-like [Source:RGD Symbol;Acc:620416]	59.92	1	36	151	716	79.9012	6.93213	1.02772	1.0459	1.1539	1.07584	0.91506	0.934122	0.976581	0.941921	1.14218	0.19179	0.0366618
#REF!	ATPase H+ transporting V1 subunit B2	Atp6v1b2	pep chromosome:Rnor_6.0:16:22326529:22350155:-1 gene:ENSRNOG00000011891.6 transcript:ENSRNOT00000015931.6 gene_biotype:protein_coding transcript_biotype:protein_coding gene_symbol:Atp6v1b2 description:ATPase H+ transporting V1 subunit B2 [Source:RGD Symbol;Acc:620284]	72.99	26	26	123	511	56.5149	5.80811	0.963625	1.00354	0.973671	0.980277	1.03703	1.0344	1.0065	1.02598	0.955456	-0.0657387	0.0417374
#REF!	talin 1	Tln1	pep chromosome:Rnor_6.0:5:59033636:59063592:-1 gene:ENSRNOG00000016630.6 transcript:ENSRNOT00000022400.5 gene_biotype:protein_coding transcript_biotype:protein_coding gene_symbol:Tln1 description:talin 1 [Source:RGD Symbol;Acc:1306247]	33.18	55	66	139	2541	269.504	6.20166	0.963406	0.964306	0.935754	0.954489	1.09887	0.992033	1.07657	1.05582	0.904022	-0.14557	0.0402307
#REF!	microtubule-actin crosslinking factor 1	Macf1	pep chromosome:Rnor_6.0:5:141039468:141363524:-1 gene:ENSRNOG00000016047.7 transcript:ENSRNOT00000084109.1 gene_biotype:protein_coding transcript_biotype:protein_coding gene_symbol:Macf1 description:microtubule-actin crosslinking factor 1 [Source:RGD Symbol;Acc:1306057]	19.56	123	127	221	7351	830.228	5.41455	1.01206	1.0151	1.00012	1.00909	0.991154	0.995631	0.996121	0.994302	1.01488	0.0213049	0.0377214
#REF!	ATPase H+ transporting V1 subunit C1	Atp6v1c1	pep chromosome:Rnor_6.0:7:77678968:77716408:1 gene:ENSRNOG00000004846.5 transcript:ENSRNOT00000006917.5 gene_biotype:protein_coding transcript_biotype:protein_coding gene_symbol:Atp6v1c1 description:ATPase H+ transporting V1 subunit C1 [Source:RGD Symbol;Acc:1311082]	57.33	22	22	94	382	43.8729	7.45947	0.952373	0.986069	0.969872	0.969438	1.06605	1.03171	1.02067	1.03948	0.932621	-0.100637	0.0139665
#REF!	lamin A/C	Lmna	pep chromosome:Rnor_6.0:2:187842885:187863516:-1 gene:ENSRNOG00000019638.7 transcript:ENSRNOT00000026705.6 gene_biotype:protein_coding transcript_biotype:protein_coding gene_symbol:Lmna description:lamin A/C [Source:RGD Symbol;Acc:620456]	54.59	32	34	105	665	74.2667	6.97607	1.03455	1.03479	1.00782	1.02572	0.981611	0.957673	0.99777	0.979018	1.0477	0.0672312	0.0335519
#REF!	calreticulin	Calr	pep chromosome:Rnor_6.0:19:25956771:25961666:-1 gene:ENSRNOG00000003029.6 transcript:ENSRNOT00000004091.6 gene_biotype:protein_coding transcript_biotype:protein_coding gene_symbol:Calr description:calreticulin [Source:RGD Symbol;Acc:620288]	64.42	23	23	101	416	47.9658	4.48779	0.960684	0.933515	0.952289	0.948829	1.02969	1.06169	1.04897	1.04679	0.906421	-0.141747	0.00134281
#REF!	eukaryotic translation elongation factor 2	Eef2	pep chromosome:Rnor_6.0:7:11401501:11406771:-1 gene:ENSRNOG00000020266.5 transcript:ENSRNOT00000047450.3 gene_biotype:protein_coding transcript_biotype:protein_coding gene_symbol:Eef2 description:eukaryotic translation elongation factor 2 [Source:RGD Symbol;Acc:61979]	54.08	42	43	122	858	95.2229	6.82959	0.961298	0.934165	0.955881	0.950448	1.07725	1.03512	1.05237	1.05491	0.900973	-0.150444	0.00211054
#REF!	profilin 1	Pfn1	pep chromosome:Rnor_6.0:10:57273005:57275708:-1 gene:ENSRNOG00000003975.6 transcript:ENSRNOT00000005370.6 gene_biotype:protein_coding transcript_biotype:protein_coding gene_symbol:Pfn1 description:profilin 1 [Source:RGD Symbol;Acc:621825]	77.14	8	8	60	140	14.9475	8.27979	0.932803	0.955699	0.938599	0.942367	1.10879	1.03404	1.05086	1.06457	0.885212	-0.175905	0.00667553
#REF!	erythrocyte membrane protein band 4.1-like 3	Epb41l3	pep chromosome:Rnor_6.0:9:117583610:117666410:1 gene:ENSRNOG00000016724.8 transcript:ENSRNOT00000088647.1 gene_biotype:protein_coding transcript_biotype:protein_coding gene_symbol:Epb41l3 description:erythrocyte membrane protein band 4.1-like 3 [Source:RGD Symbol;Acc:71089]	41.71	1	35	119	923	102.629	5.19873	1.09254	1.1023	1.0864	1.09375	0.881319	0.918321	0.937008	0.912216	1.199	0.26183	0.000436172
#REF!	ATPase H+ transporting V0 subunit D1	Atp6v0d1	pep chromosome:Rnor_6.0:19:37481782:37525762:-1 gene:ENSRNOG00000017235.6 transcript:ENSRNOT00000023606.6 gene_biotype:protein_coding transcript_biotype:protein_coding gene_symbol:Atp6v0d1 description:ATPase H+ transporting V0 subunit D1 [Source:RGD Symbol;Acc:1306159]	39.03	13	13	68	351	40.2752	4.99561	0.951038	0.9854	0.973123	0.969854	1.01422	1.0629	1.04367	1.04027	0.932314	-0.101112	0.0154064
#REF!	ARP3 actin related protein 3 homolog	Actr3	pep chromosome:Rnor_6.0:13:41695521:41738622:-1 gene:ENSRNOG00000003206.7 transcript:ENSRNOT00000004520.6 gene_biotype:protein_coding transcript_biotype:protein_coding gene_symbol:Actr3 description:ARP3 actin related protein 3 homolog [Source:RGD Symbol;Acc:71024]	49.04	16	18	97	418	47.327	5.88428	0.939491	0.981704	0.952546	0.957914	1.10504	1.02037	1.02935	1.05159	0.910919	-0.134605	0.0340619
#REF!	heat shock protein family A (Hsp70) member 1A	Hspa1a	pep chromosome:Rnor_6.0:20:2699715:2701815:-1 gene:ENSRNOG00000045654.2 transcript:ENSRNOT00000061950.4 gene_biotype:protein_coding transcript_biotype:protein_coding gene_symbol:Hspa1a description:heat shock protein family A (Hsp70) member 1A [Source:RGD Symbol;Acc:1593284]	25.12	5	13	76	641	70.1421	5.8208	0.943362	0.986653	0.977206	0.969073	1.04227	1.05411	1.00598	1.03412	0.9371	-0.0937251	0.0292042
#REF!	prolyl 4-hydroxylase subunit beta	P4hb	pep chromosome:Rnor_6.0:10:109736458:109747987:-1 gene:ENSRNOG00000036689.2 transcript:ENSRNOT00000054958.2 gene_biotype:protein_coding transcript_biotype:protein_coding gene_symbol:P4hb description:prolyl 4-hydroxylase subunit beta [Source:RGD Symbol;Acc:3244]	53.83	25	26	77	509	56.9157	4.93213	0.94004	0.925441	0.945743	0.937074	1.10665	0.997627	1.09921	1.06783	0.877551	-0.188445	0.0214969
#REF!	ribosomal protein S12	Rps12	pep chromosome:Rnor_6.0:1:22758212:22760370:1 gene:ENSRNOG00000016411.4 transcript:ENSRNOT00000022184.4 gene_biotype:protein_coding transcript_biotype:protein_coding gene_symbol:Rps12 description:ribosomal protein S12 [Source:RGD Symbol;Acc:62024]	70.45	7	7	39	132	14.5055	7.21045	0.976433	0.959042	0.961413	0.965629	1.07256	1.0163	1.05121	1.04669	0.922553	-0.116296	0.00936605
#REF!	histone cluster 1 H1 family member e	Hist1h1e	pep chromosome:Rnor_6.0:17:43734461:43735120:1 gene:ENSRNOG00000047459.1 transcript:ENSRNOT00000072564.1 gene_biotype:protein_coding transcript_biotype:protein_coding gene_symbol:Hist1h1e description:histone cluster 1 H1 family member e [Source:RGD Symbol;Acc:2776]	45.21	4	12	46	219	21.974	11.1069	1.02712	1.06688	1.10064	1.06488	0.917608	0.964049	1.01522	0.965627	1.10279	0.141155	0.0482347
#REF!		AABR07008097.1	pep chromosome:Rnor_6.0:2:42726809:42728026:1 gene:ENSRNOG00000026928.2 transcript:ENSRNOT00000036860.2 gene_biotype:protein_coding transcript_biotype:protein_coding gene_symbol:AABR07008097.1	36.46	1	15	64	395	41.9347	6.78564	0.936001	0.990085	0.959635	0.961907	1.10128	1.05865	1.00595	1.05529	0.911508	-0.133673	0.0421603
#REF!	RAB14, member RAS oncogene family	Rab14	pep chromosome:Rnor_6.0:3:14373275:14386118:-1 gene:ENSRNOG00000018901.5 transcript:ENSRNOT00000025649.5 gene_biotype:protein_coding transcript_biotype:protein_coding gene_symbol:Rab14 description:RAB14, member RAS oncogene family [Source:RGD Symbol;Acc:620881]	54.42	9	10	60	215	23.8819	6.21436	0.977797	0.974043	0.966289	0.972709	1.01634	1.0461	1.00631	1.02292	0.950917	-0.0726087	0.0155709
#REF!	carnosine dipeptidase 2	Cndp2	pep chromosome:Rnor_6.0:18:81521968:81539065:-1 gene:ENSRNOG00000015591.5 transcript:ENSRNOT00000021400.4 gene_biotype:protein_coding transcript_biotype:protein_coding gene_symbol:Cndp2 description:carnosine dipeptidase 2 [Source:RGD Symbol;Acc:1305827]	52.42	19	19	58	475	52.6596	5.65576	0.948691	0.960322	0.92433	0.944447	1.13677	0.994591	1.10986	1.08041	0.874158	-0.194034	0.0387938
#REF!	leucine aminopeptidase 3	Lap3	pep chromosome:Rnor_6.0:14:70102814:70121797:-1 gene:ENSRNOG00000003289.8 transcript:ENSRNOT00000004770.5 gene_biotype:protein_coding transcript_biotype:protein_coding gene_symbol:Lap3 description:leucine aminopeptidase 3 [Source:RGD Symbol;Acc:1307985]	62.04	26	26	59	519	56.1147	7.21045	0.919131	0.940142	0.973625	0.944299	1.11822	1.10136	1.00516	1.07491	0.878488	-0.186906	0.0277406
#REF!	adaptor-related protein complex 3, beta 2 subunit	Ap3b2	pep chromosome:Rnor_6.0:1:143283996:143315633:-1 gene:ENSRNOG00000019249.7 transcript:ENSRNOT00000026030.7 gene_biotype:protein_coding transcript_biotype:protein_coding gene_symbol:Ap3b2 description:adaptor-related protein complex 3, beta 2 subunit [Source:RGD Symbol;Acc:1308950]	34.47	32	35	96	1082	119.068	5.63037	1.00143	0.988456	0.991389	0.993759	1.00324	1.02924	1.02133	1.01794	0.976248	-0.0346804	0.0488666
#REF!	RAB11B, member RAS oncogene family	Rab11b	pep chromosome:Rnor_6.0:7:18598880:18612147:-1 gene:ENSRNOG00000007648.5 transcript:ENSRNOT00000010197.5 gene_biotype:protein_coding transcript_biotype:protein_coding gene_symbol:Rab11b description:RAB11B, member RAS oncogene family [Source:RGD Symbol;Acc:68369]	54.13	12	12	44	218	24.4735	5.93506	0.965942	0.978545	0.992049	0.978846	1.02742	1.04857	1.0238	1.03326	0.947336	-0.0780519	0.00727652
#REF!	RAB7A, member RAS oncogene family	Rab7a	pep chromosome:Rnor_6.0:4:119910478:119959173:-1 gene:ENSRNOG00000012247.6 transcript:ENSRNOT00000016432.6 gene_biotype:protein_coding transcript_biotype:protein_coding gene_symbol:Rab7a description:RAB7A, member RAS oncogene family [Source:RGD Symbol;Acc:61908]	68.12	13	13	38	207	23.4889	6.69775	0.981323	0.953465	0.978302	0.97103	1.02274	1.01814	1.01086	1.01725	0.954563	-0.0670877	0.0081836
#REF!	kinesin family member 1B	Kif1b	pep chromosome:Rnor_6.0:5:165938576:165999203:-1 gene:ENSRNOG00000057626.1 transcript:ENSRNOT00000077784.1 gene_biotype:protein_coding transcript_biotype:protein_coding gene_symbol:Kif1b description:kinesin family member 1B [Source:RGD Symbol;Acc:621520]	12.58	13	13	53	1089	120.267	5.10986	1.00104	0.945621	0.902397	0.949685	1.09731	1.05519	1.02493	1.05915	0.896652	-0.15738	0.036601
#REF!	cytochrome c-1	Cyc1	pep chromosome:Rnor_6.0:7:117409576:117411953:1 gene:ENSRNOG00000012457.7 transcript:ENSRNOT00000017067.7 gene_biotype:protein_coding transcript_biotype:protein_coding gene_symbol:Cyc1 description:cytochrome c-1 [Source:RGD Symbol;Acc:1306597]	23.31	6	6	44	326	35.412	9.26123	0.930532	0.964064	0.94313	0.945909	1.09155	1.09845	0.985627	1.05854	0.893596	-0.162305	0.040746
#REF!	aldehyde dehydrogenase 9 family, member A1	Aldh9a1	pep chromosome:Rnor_6.0:13:85580828:85597493:1 gene:ENSRNOG00000004027.5 transcript:ENSRNOT00000005611.5 gene_biotype:protein_coding transcript_biotype:protein_coding gene_symbol:Aldh9a1 description:aldehyde dehydrogenase 9 family, member A1 [Source:RGD Symbol;Acc:68409]	36.62	15	15	52	497	54.0152	6.66846	0.951075	0.980053	0.907374	0.946167	1.05606	1.08164	1.00323	1.04698	0.903714	-0.146062	0.0322347
#REF!	protein kinase C, gamma	Prkcg	pep chromosome:Rnor_6.0:1:64407114:64433636:-1 gene:ENSRNOG00000054371.1 transcript:ENSRNOT00000080032.1 gene_biotype:protein_coding transcript_biotype:protein_coding gene_symbol:Prkcg description:protein kinase C, gamma [Source:RGD Symbol;Acc:3397]	34.72	19	22	58	697	78.3071	7.45947	0.98589	0.960607	0.908314	0.951603	1.06832	1.07599	1.01851	1.05427	0.902617	-0.147814	0.0242566
#REF!	RAP1B, member of RAS oncogene family	Rap1b	pep chromosome:Rnor_6.0:7:60853930:60860990:-1 gene:ENSRNOG00000007048.5 transcript:ENSRNOT00000009511.5 gene_biotype:protein_coding transcript_biotype:protein_coding gene_symbol:Rap1b description:RAP1B, member of RAS oncogene family [Source:RGD Symbol;Acc:620577]	59.78	4	9	32	184	20.7846	5.78271	0.958581	0.995822	0.958633	0.971012	1.00109	1.02412	1.02494	1.01672	0.955047	-0.0663564	0.0356307
#REF!	GRIP1 associated protein 1	Gripap1	pep chromosome:Rnor_6.0:X:15523929:15553720:-1 gene:ENSRNOG00000009071.7 transcript:ENSRNOT00000012646.7 gene_biotype:protein_coding transcript_biotype:protein_coding gene_symbol:Gripap1 description:GRIP1 associated protein 1 [Source:RGD Symbol;Acc:621249]	35.6	25	25	54	837	96.015	5.21143	1.02487	1.02386	1.0422	1.03031	0.974898	0.997273	0.982639	0.984937	1.04607	0.0649739	0.00688048
#REF!	lamin B2	Lmnb2	pep chromosome:Rnor_6.0:7:11660934:11675472:1 gene:ENSRNOG00000025742.7 transcript:ENSRNOT00000022336.8 gene_biotype:protein_coding transcript_biotype:protein_coding gene_symbol:Lmnb2 description:lamin B2 [Source:RGD Symbol;Acc:1563803]	31.82	16	19	40	616	68.8089	5.26221	1.02691	1.01996	1.00847	1.01845	0.97847	0.995372	0.974265	0.982702	1.03637	0.0515447	0.0130856
#REF!	syntaxin 7	Stx7	pep chromosome:Rnor_6.0:1:22241661:22281788:-1 gene:ENSRNOG00000015670.4 transcript:ENSRNOT00000021318.4 gene_biotype:protein_coding transcript_biotype:protein_coding gene_symbol:Stx7 description:syntaxin 7 [Source:RGD Symbol;Acc:619747]	51.34	9	9	29	261	29.8323	5.42725	0.978788	0.942783	0.965192	0.962255	0.996842	1.06804	1.04656	1.03715	0.927788	-0.108133	0.0335473
#REF!	LDL receptor related protein 1	Lrp1	pep chromosome:Rnor_6.0:7:70846344:70926903:-1 gene:ENSRNOG00000025053.5 transcript:ENSRNOT00000031005.5 gene_biotype:protein_coding transcript_biotype:protein_coding gene_symbol:Lrp1 description:LDL receptor related protein 1 [Source:RGD Symbol;Acc:1307535]	13.27	53	53	81	4545	504.558	5.36377	0.970585	0.989101	0.963252	0.974313	1.00948	1.03189	1.03624	1.02587	0.949746	-0.0743864	0.0103495
#REF!	ribosomal protein S5	Rps5	pep chromosome:Rnor_6.0:1:65660470:65664767:-1 gene:ENSRNOG00000019453.7 transcript:ENSRNOT00000026528.7 gene_biotype:protein_coding transcript_biotype:protein_coding gene_symbol:Rps5 description:ribosomal protein S5 [Source:RGD Symbol;Acc:3601]	52.45	10	10	29	204	22.8921	9.71533	0.93113	0.966296	0.951869	0.949765	1.0498	1.02433	1.0657	1.04661	0.90747	-0.140078	0.0035825
#REF!	HRas proto-oncogene, GTPase	Hras	pep chromosome:Rnor_6.0:1:214178407:214181686:-1 gene:ENSRNOG00000016611.7 transcript:ENSRNOT00000022363.6 gene_biotype:protein_coding transcript_biotype:protein_coding gene_symbol:Hras description:HRas proto-oncogene, GTPase [Source:RGD Symbol;Acc:2827]	61.9	6	9	29	189	21.2846	5.31299	1.01882	1.01539	1.03907	1.02443	0.946741	0.964125	0.964912	0.958593	1.06868	0.0958245	0.00225356
#REF!	proteasome 26S subunit, ATPase 3	Psmc3	pep chromosome:Rnor_6.0:3:79876938:79882319:1 gene:ENSRNOG00000011414.5 transcript:ENSRNOT00000015757.3 gene_biotype:protein_coding transcript_biotype:protein_coding gene_symbol:Psmc3 description:proteasome 26S subunit, ATPase 3 [Source:RGD Symbol;Acc:61905]	54.75	20	20	40	442	49.5176	5.18604	0.983489	1.00415	0.964462	0.984035	1.04556	1.03559	1.01821	1.03312	0.952491	-0.0702226	0.0246062
#REF!	myotrophin	Mtpn	pep chromosome:Rnor_6.0:4:63012011:63039422:-1 gene:ENSRNOG00000011857.7 transcript:ENSRNOT00000015808.7 gene_biotype:protein_coding transcript_biotype:protein_coding gene_symbol:Mtpn description:myotrophin [Source:RGD Symbol;Acc:619806]	30.51	4	4	32	118	12.8526	5.51611	1.04342	1.03918	1.05302	1.0452	0.962	0.924622	0.986207	0.95761	1.09147	0.126276	0.00885894
#REF!	importin 5	Ipo5	pep chromosome:Rnor_6.0:15:106257650:106292112:1 gene:ENSRNOG00000010989.8 transcript:ENSRNOT00000014859.8 gene_biotype:protein_coding transcript_biotype:protein_coding gene_symbol:Ipo5 description:importin 5 [Source:RGD Symbol;Acc:1308715]	19.87	17	18	40	1097	123.626	4.95752	0.989216	0.95242	0.983241	0.974959	1.06143	1.0328	1.00319	1.03247	0.944295	-0.0826905	0.0472923
#REF!	proteasome 26S subunit, non-ATPase 12	Psmd12	pep chromosome:Rnor_6.0:10:95706685:95725812:1 gene:ENSRNOG00000003117.6 transcript:ENSRNOT00000004283.4 gene_biotype:protein_coding transcript_biotype:protein_coding gene_symbol:Psmd12 description:proteasome 26S subunit, non-ATPase 12 [Source:RGD Symbol;Acc:1359305]	36.18	14	15	37	456	52.9025	7.35693	1.00008	0.977321	0.989226	0.988877	1.00941	1.02195	1.01124	1.0142	0.97503	-0.0364815	0.0296419
#REF!	ribosome binding protein 1	Rrbp1	pep chromosome:Rnor_6.0:3:138055240:138116664:-1 gene:ENSRNOG00000005958.8 transcript:ENSRNOT00000055602.5 gene_biotype:protein_coding transcript_biotype:protein_coding gene_symbol:Rrbp1 description:ribosome binding protein 1 [Source:RGD Symbol;Acc:1306536]	40.12	44	44	75	1453	157.409	9.0708	0.961496	0.930368	0.958476	0.950113	1.04074	1.02544	1.10937	1.05852	0.897589	-0.155873	0.0172277
#REF!	UDP-glucose pyrophosphorylase 2	Ugp2	pep chromosome:Rnor_6.0:14:106208514:106234247:-1 gene:ENSRNOG00000008079.7 transcript:ENSRNOT00000081245.1 gene_biotype:protein_coding transcript_biotype:protein_coding gene_symbol:Ugp2 description:UDP-glucose pyrophosphorylase 2 [Source:RGD Symbol;Acc:1310210]	30.37	12	12	36	507	56.8507	7.32764	0.953149	0.994445	0.969629	0.972408	1.02342	1.04514	0.999572	1.02271	0.950815	-0.0727634	0.0476193
#REF!	clathrin, light chain A	Clta	pep chromosome:Rnor_6.0:5:59491103:59509131:1 gene:ENSRNOG00000014635.8 transcript:ENSRNOT00000036366.6 gene_biotype:protein_coding transcript_biotype:protein_coding gene_symbol:Clta description:clathrin, light chain A [Source:RGD Symbol;Acc:70919]	40.83	1	10	40	218	23.5514	4.50049	0.924055	0.983451	0.962159	0.956555	1.13569	1.05094	1.04054	1.07572	0.889219	-0.169389	0.0266296
#REF!	guanylate cyclase 1 soluble subunit beta 3	Gucy1b3	pep chromosome:Rnor_6.0:2:180976939:181026024:-1 gene:ENSRNOG00000012060.7 transcript:ENSRNOT00000064930.2 gene_biotype:protein_coding transcript_biotype:protein_coding gene_symbol:Gucy1b3 description:guanylate cyclase 1 soluble subunit beta 3 [Source:RGD Symbol;Acc:2769]	20.36	12	12	34	619	70.4116	5.40186	1.01708	1.07648	1.09333	1.06229	0.8804	0.967321	0.991229	0.946317	1.12256	0.166789	0.0469084
#REF!	protein disulfide isomerase family A, member 4	Pdia4	pep chromosome:Rnor_6.0:4:77470636:77489535:-1 gene:ENSRNOG00000006228.5 transcript:ENSRNOT00000008728.5 gene_biotype:protein_coding transcript_biotype:protein_coding gene_symbol:Pdia4 description:protein disulfide isomerase family A, member 4 [Source:RGD Symbol;Acc:619835]	27.99	16	17	41	643	72.7027	5.14795	0.966421	0.948897	0.975223	0.963514	1.00563	1.01504	1.0736	1.03142	0.934159	-0.09826	0.0398914
#REF!	adenine phosphoribosyl transferase	Aprt	pep chromosome:Rnor_6.0:19:55387288:55389256:-1 gene:ENSRNOG00000014405.7 transcript:ENSRNOT00000064180.3 gene_biotype:protein_coding transcript_biotype:protein_coding gene_symbol:Aprt description:adenine phosphoribosyl transferase [Source:RGD Symbol;Acc:1307758]	43.33	8	8	23	180	19.5334	6.56592	0.993001	0.957143	0.935346	0.96183	1.12353	1.01693	1.06583	1.06877	0.899945	-0.152091	0.0381385
#REF!	HECT, UBA and WWE domain containing 1, E3 ubiquitin protein ligase	Huwe1	pep chromosome:Rnor_6.0:X:21499934:21598876:1 gene:ENSRNOG00000061262.1 transcript:ENSRNOT00000081037.1 gene_biotype:protein_coding transcript_biotype:protein_coding gene_symbol:Huwe1 description:HECT, UBA and WWE domain containing 1, E3 ubiquitin protein ligase [Source:RGD Symbol;Acc:1561763]	7.48	21	28	40	4062	447.378	5.40186	1.00636	0.996152	0.976873	0.993129	1.02927	1.01989	1.02503	1.02473	0.969162	-0.0451903	0.0251838
#REF!		AABR07048397.1	pep chromosome:Rnor_6.0:5:76748749:76750116:1 gene:ENSRNOG00000038905.4 transcript:ENSRNOT00000022054.6 gene_biotype:protein_coding transcript_biotype:protein_coding gene_symbol:AABR07048397.1	32.02	1	11	33	356	36.864	8.03076	1.03453	1.0598	1.09458	1.06297	0.983698	0.922992	0.989799	0.965497	1.10095	0.138754	0.0239937
#REF!	G protein subunit beta 4	Gnb4	pep chromosome:Rnor_6.0:2:118979362:119007835:-1 gene:ENSRNOG00000011070.7 transcript:ENSRNOT00000087803.1 gene_biotype:protein_coding transcript_biotype:protein_coding gene_symbol:Gnb4 description:G protein subunit beta 4 [Source:RGD Symbol;Acc:1359321]	23.88	4	8	26	335	36.7006	5.8208	0.982503	0.910064	0.919494	0.937354	1.03728	1.14989	1.01918	1.06878	0.877028	-0.189305	0.048361
#REF!	sorting nexin 1	Snx1	pep chromosome:Rnor_6.0:8:71745896:71784551:-1 gene:ENSRNOG00000017029.6 transcript:ENSRNOT00000022960.6 gene_biotype:protein_coding transcript_biotype:protein_coding gene_symbol:Snx1 description:sorting nexin 1 [Source:RGD Symbol;Acc:68935]	24.52	10	11	29	522	59.0078	5.22412	0.968777	0.960663	0.992169	0.97387	1.03921	1.0231	1.02447	1.02893	0.946492	-0.0793378	0.00690586
#REF!	ribosomal protein S17	Rps17	pep chromosome:Rnor_6.0:1:143167362:143169657:-1 gene:ENSRNOG00000019106.7 transcript:ENSRNOT00000025888.7 gene_biotype:protein_coding transcript_biotype:protein_coding gene_symbol:Rps17 description:ribosomal protein S17 [Source:RGD Symbol;Acc:62027]	55.97	6	6	27	134	15.3693	9.77393	0.973923	0.998347	0.982814	0.985028	1.06441	1.01184	1.06046	1.04557	0.942094	-0.0860571	0.029944
#REF!	CDC42 binding protein kinase beta	Cdc42bpb	pep chromosome:Rnor_6.0:6:135747740:135829953:-1 gene:ENSRNOG00000009675.5 transcript:ENSRNOT00000080623.1 gene_biotype:protein_coding transcript_biotype:protein_coding gene_symbol:Cdc42bpb description:CDC42 binding protein kinase beta [Source:RGD Symbol;Acc:621753]	15.1	17	24	39	1702	194.024	6.84424	1.01554	1.03596	1.03685	1.02945	0.911584	0.954049	0.994412	0.953349	1.07982	0.110796	0.037818
#REF!	sorting nexin 2	Snx2	pep chromosome:Rnor_6.0:18:48132414:48173971:1 gene:ENSRNOG00000017832.6 transcript:ENSRNOT00000050631.4 gene_biotype:protein_coding transcript_biotype:protein_coding gene_symbol:Snx2 description:sorting nexin 2 [Source:RGD Symbol;Acc:1310291]	19.08	10	11	28	519	58.4947	5.12256	0.936578	0.977916	1.00346	0.972653	1.0613	1.0285	1.05068	1.04683	0.929145	-0.106024	0.0270284
#REF!	glyoxalase 1	Glo1	pep chromosome:Rnor_6.0:20:9273594:9291610:-1 gene:ENSRNOG00000000541.6 transcript:ENSRNOT00000000650.6 gene_biotype:protein_coding transcript_biotype:protein_coding gene_symbol:Glo1 description:glyoxalase 1 [Source:RGD Symbol;Acc:2702]	60.33	9	9	26	184	20.8063	5.31299	0.943159	0.953104	0.909374	0.935212	1.13043	1.08663	0.987367	1.06815	0.875548	-0.191742	0.0400276
#REF!	proliferation-associated 2G4	Pa2g4	pep chromosome:Rnor_6.0:7:2979588:2987055:-1 gene:ENSRNOG00000004904.5 transcript:ENSRNOT00000006578.5 gene_biotype:protein_coding transcript_biotype:protein_coding gene_symbol:Pa2g4 description:proliferation-associated 2G4 [Source:RGD Symbol;Acc:1302994]	44.67	15	16	40	394	43.6292	6.85889	0.986494	0.958448	0.982548	0.97583	1.05175	1.01921	1.03038	1.03378	0.943944	-0.0832268	0.011064
#REF!	ATPase H+ transporting V1 subunit D	Atp6v1d	pep chromosome:Rnor_6.0:6:102032276:102047758:-1 gene:ENSRNOG00000009080.6 transcript:ENSRNOT00000012101.6 gene_biotype:protein_coding transcript_biotype:protein_coding gene_symbol:Atp6v1d description:ATPase H+ transporting V1 subunit D [Source:RGD Symbol;Acc:735119]	44.53	12	12	34	247	28.2913	9.45166	0.962578	0.986544	0.97015	0.973091	1.0108	1.03373	1.01162	1.01872	0.955208	-0.0661132	0.0114854
#REF!	tumor protein D52	Tpd52	pep chromosome:Rnor_6.0:2:95008477:95039076:1 gene:ENSRNOG00000011441.7 transcript:ENSRNOT00000015327.6 gene_biotype:protein_coding transcript_biotype:protein_coding gene_symbol:Tpd52 description:tumor protein D52 [Source:RGD Symbol;Acc:1306767]	29.91	6	6	18	224	24.254	4.71631	0.971119	0.976339	0.944348	0.963935	1.07467	1.04572	1.04407	1.05482	0.913841	-0.129985	0.00292862
#REF!	casein kinase 2 beta	Csnk2b	pep chromosome:Rnor_6.0:20:5106890:5112258:-1 gene:ENSRNOG00000000847.8 transcript:ENSRNOT00000092222.1 gene_biotype:protein_coding transcript_biotype:protein_coding gene_symbol:Csnk2b description:casein kinase 2 beta [Source:RGD Symbol;Acc:619978]	43.71	5	5	12	151	17.4092	4.34814	0.958204	0.956995	0.926559	0.947252	1.02536	1.0755	1.0646	1.05515	0.89774	-0.15563	0.00423264
#REF!	glycine amidinotransferase	Gatm	pep chromosome:Rnor_6.0:3:114711562:114728410:-1 gene:ENSRNOG00000000168.4 transcript:ENSRNOT00000000181.4 gene_biotype:protein_coding transcript_biotype:protein_coding gene_symbol:Gatm description:glycine amidinotransferase [Source:RGD Symbol;Acc:71090]	21.86	8	8	20	462	52.11	8.1626	0.96669	0.95219	0.931319	0.950066	1.02845	1.03771	1.07348	1.04655	0.907812	-0.139535	0.0049023
#REF!	meningioma expressed antigen 5 (hyaluronidase)	Mgea5	pep chromosome:Rnor_6.0:1:265507451:265542276:-1 gene:ENSRNOG00000017822.7 transcript:ENSRNOT00000065172.3 gene_biotype:protein_coding transcript_biotype:protein_coding gene_symbol:Mgea5 description:meningioma expressed antigen 5 (hyaluronidase) [Source:RGD Symbol;Acc:621077]	19.51	14	15	31	948	106.108	5.03369	1.00003	1.06436	1.03535	1.03325	0.951865	0.96775	0.993906	0.971174	1.06392	0.0893842	0.0494885
#REF!	threonyl-tRNA synthetase	Tars	pep chromosome:Rnor_6.0:2:61394770:61414102:-1 gene:ENSRNOG00000019023.6 transcript:ENSRNOT00000088202.1 gene_biotype:protein_coding transcript_biotype:protein_coding gene_symbol:Tars description:threonyl-tRNA synthetase [Source:RGD Symbol;Acc:1359527]	31.16	20	20	35	722	83.3359	7.03467	0.985886	0.986574	0.983829	0.98543	1.02283	1.00619	1.02438	1.0178	0.968195	-0.0466305	0.00531483
#REF!	B-cell receptor-associated protein 31	Bcap31	pep chromosome:Rnor_6.0:X:157095937:157126393:1 gene:ENSRNOG00000055756.1 transcript:ENSRNOT00000091792.1 gene_biotype:protein_coding transcript_biotype:protein_coding gene_symbol:Bcap31 description:B-cell receptor-associated protein 31 [Source:RGD Symbol;Acc:1302944]	35.51	10	10	33	245	27.894	8.88037	1.00069	0.957002	0.971757	0.976483	1.02907	1.03476	1.0176	1.02714	0.950677	-0.0729728	0.0213073
#REF!	cysteinyl-tRNA synthetase	Cars	pep chromosome:Rnor_6.0:1:216759366:216801656:-1 gene:ENSRNOG00000020651.7 transcript:ENSRNOT00000050721.3 gene_biotype:protein_coding transcript_biotype:protein_coding gene_symbol:Cars description:cysteinyl-tRNA synthetase [Source:RGD Symbol;Acc:1310747]	25.94	15	16	35	748	85.5401	6.52197	1.01487	1.03627	1.05329	1.03481	0.956372	0.983563	0.984878	0.974938	1.06141	0.0859848	0.0144575
#REF!	X-prolyl aminopeptidase 1	Xpnpep1	pep chromosome:Rnor_6.0:1:273708217:273758247:-1 gene:ENSRNOG00000012084.5 transcript:ENSRNOT00000033148.3 gene_biotype:protein_coding transcript_biotype:protein_coding gene_symbol:Xpnpep1 description:X-prolyl aminopeptidase 1 [Source:RGD Symbol;Acc:621274]	32.1	17	17	34	623	69.6131	5.60498	0.998005	0.993492	0.988392	0.993297	1.0166	1.02376	1.00764	1.016	0.977653	-0.0326056	0.0138909
#REF!	coatomer protein complex subunit alpha	Copa	pep chromosome:Rnor_6.0:13:90467265:90508932:1 gene:ENSRNOG00000006247.7 transcript:ENSRNOT00000008518.5 gene_biotype:protein_coding transcript_biotype:protein_coding gene_symbol:Copa description:coatomer protein complex subunit alpha [Source:RGD Symbol;Acc:1310525]	21.16	27	27	45	1224	138.272	7.6499	0.989868	0.947736	0.972181	0.969928	1.03833	0.996157	1.02896	1.02115	0.949841	-0.0742421	0.0442655
#REF!	ribosomal protein L30	Rpl30	pep chromosome:Rnor_6.0:10:38024477:38024937:-1 gene:ENSRNOG00000032825.2 transcript:ENSRNOT00000042688.2 gene_biotype:protein_coding transcript_biotype:protein_coding gene_symbol:Rpl30 description:ribosomal protein L30 [Source:RGD Symbol;Acc:621201]	54.78	5	7	22	115	12.7757	9.62744	0.983745	0.978481	0.965116	0.975781	1.04422	1.01065	1.0419	1.03226	0.945288	-0.0811742	0.00970513
#REF!	eukaryotic translation elongation factor 1 beta 2	Eef1b2	pep chromosome:Rnor_6.0:9:69953440:69956160:1 gene:ENSRNOG00000024186.4 transcript:ENSRNOT00000034740.4 gene_biotype:protein_coding transcript_biotype:protein_coding gene_symbol:Eef1b2 description:eukaryotic translation elongation factor 1 beta 2 [Source:RGD Symbol;Acc:1311415]	58.22	8	10	21	225	24.6603	4.71631	0.989263	0.915145	0.968637	0.957682	1.05956	1.05331	1.07506	1.06264	0.901228	-0.150036	0.0103315
#REF!	ribosomal protein S26-like	LOC100361854	pep chromosome:Rnor_6.0:X:115495698:115496045:-1 gene:ENSRNOG00000029512.1 transcript:ENSRNOT00000051134.1 gene_biotype:protein_coding transcript_biotype:protein_coding gene_symbol:LOC100361854 description:ribosomal protein S26-like [Source:RGD Symbol;Acc:2319323]	26.09	3	3	16	115	12.9981	11.0044	0.950263	0.956113	0.940763	0.949047	1.00864	1.05143	1.08741	1.04916	0.904576	-0.144686	0.0124996
#REF!	acyl-CoA synthetase short-chain family member 1	Acss1	pep chromosome:Rnor_6.0:3:146420346:146470293:-1 gene:ENSRNOG00000007102.5 transcript:ENSRNOT00000009627.5 gene_biotype:protein_coding transcript_biotype:protein_coding gene_symbol:Acss1 description:acyl-CoA synthetase short-chain family member 1 [Source:RGD Symbol;Acc:1306246]	15.25	8	8	15	682	74.8439	6.85889	1.00213	1.04457	1.03278	1.0265	0.952819	0.998602	0.95907	0.970163	1.05807	0.0814283	0.042103
#REF!	prenylcysteine oxidase 1	Pcyox1	pep chromosome:Rnor_6.0:4:118187134:118198029:-1 gene:ENSRNOG00000016704.6 transcript:ENSRNOT00000022532.6 gene_biotype:protein_coding transcript_biotype:protein_coding gene_symbol:Pcyox1 description:prenylcysteine oxidase 1 [Source:RGD Symbol;Acc:628652]	25.4	10	10	38	504	56.2516	7.09326	0.955221	0.999389	0.983903	0.979504	1.03559	1.0137	1.04514	1.03147	0.949616	-0.0745839	0.031058
#REF!	actin related protein 2/3 complex, subunit 3	Arpc3	pep chromosome:Rnor_6.0:12:39653953:39667849:-1 gene:ENSRNOG00000008673.7 transcript:ENSRNOT00000011499.7 gene_biotype:protein_coding transcript_biotype:protein_coding gene_symbol:Arpc3 description:actin related protein 2/3 complex, subunit 3 [Source:RGD Symbol;Acc:1311985]	30.9	6	6	11	178	20.5223	8.60205	0.937439	0.983534	0.936952	0.952642	1.04302	1.0646	1.08551	1.06438	0.895023	-0.160003	0.00478717
#REF!	serpin family H member 1	Serpinh1	pep chromosome:Rnor_6.0:1:164301010:164308317:-1 gene:ENSRNOG00000016831.6 transcript:ENSRNOT00000022983.6 gene_biotype:protein_coding transcript_biotype:protein_coding gene_symbol:Serpinh1 description:serpin family H member 1 [Source:RGD Symbol;Acc:69302]	32.85	10	10	23	417	46.5322	8.82178	0.990868	0.928118	0.935339	0.951442	1.07946	1.00169	1.0956	1.05892	0.898502	-0.154406	0.037648
#REF!	OTU domain containing 6B	Otud6b	pep chromosome:Rnor_6.0:5:28333019:28349927:-1 gene:ENSRNOG00000006636.7 transcript:ENSRNOT00000008725.7 gene_biotype:protein_coding transcript_biotype:protein_coding gene_symbol:Otud6b description:OTU domain containing 6B [Source:RGD Symbol;Acc:1310024]	24.91	5	5	9	285	32.8309	6.02393	1.02086	1.04816	1.04123	1.03675	0.981524	0.951525	0.984681	0.972577	1.06598	0.0921844	0.00865214
#REF!	proteasome 26S subunit, ATPase 1	Psmc1	pep chromosome:Rnor_6.0:6:124123228:124135658:1 gene:ENSRNOG00000003951.6 transcript:ENSRNOT00000005329.6 gene_biotype:protein_coding transcript_biotype:protein_coding gene_symbol:Psmc1 description:proteasome 26S subunit, ATPase 1 [Source:RGD Symbol;Acc:621097]	36.82	14	15	36	440	49.1537	6.21436	0.981425	0.986311	0.963457	0.977064	1.06341	1.04182	1.03558	1.04694	0.933257	-0.0996537	0.0030692
#REF!	RAN, member RAS oncogene family	Ran	pep chromosome:Rnor_6.0:12:31320624:31323810:-1 gene:ENSRNOG00000000938.7 transcript:ENSRNOT00000001247.7 gene_biotype:protein_coding transcript_biotype:protein_coding gene_symbol:Ran description:RAN, member RAS oncogene family [Source:RGD Symbol;Acc:620367]	29.17	5	5	23	216	24.4076	7.48877	0.99211	0.969532	0.960852	0.974165	1.04373	1.04754	1.01262	1.03463	0.941559	-0.0868766	0.0139031
#REF!		AABR07066818.1	pep chromosome:Rnor_6.0:9:17211759:17212628:-1 gene:ENSRNOG00000022934.6 transcript:ENSRNOT00000002656.7 gene_biotype:protein_coding transcript_biotype:protein_coding gene_symbol:AABR07066818.1	43.07	12	12	23	267	28.5712	9.75928	0.975426	0.946978	0.939966	0.954123	1.11847	1.01218	1.04742	1.05936	0.900662	-0.150942	0.0335078
#REF!	elongin C	Eloc	pep chromosome:Rnor_6.0:5:2042991:2059351:1 gene:ENSRNOG00000031730.5 transcript:ENSRNOT00000050236.4 gene_biotype:protein_coding transcript_biotype:protein_coding gene_symbol:Eloc description:elongin C [Source:RGD Symbol;Acc:620658]	46.43	4	4	8	112	12.465	4.77979	0.955145	0.976041	0.952385	0.96119	1.05177	1.03282	0.997967	1.02752	0.935447	-0.0962722	0.0190354
#REF!	glutamate ionotropic receptor AMPA type subunit 1	Gria1	pep chromosome:Rnor_6.0:10:42614713:42760129:1 gene:ENSRNOG00000045816.3 transcript:ENSRNOT00000073148.2 gene_biotype:protein_coding transcript_biotype:protein_coding gene_symbol:Gria1 description:glutamate ionotropic receptor AMPA type subunit 1 [Source:RGD Symbol;Acc:621531]	21.92	1	15	27	812	90.4706	8.42627	0.958064	0.956283	0.832617	0.915654	1.09183	1.12269	1.0412	1.08524	0.843733	-0.245142	0.0239031
#REF!	mitochondrial ribosomal protein S27	Mrps27	pep chromosome:Rnor_6.0:2:29598367:29666724:1 gene:ENSRNOG00000017272.7 transcript:ENSRNOT00000023286.6 gene_biotype:protein_coding transcript_biotype:protein_coding gene_symbol:Mrps27 description:mitochondrial ribosomal protein S27 [Source:RGD Symbol;Acc:1311829]	16.39	6	6	10	415	47.618	5.32568	1.02825	1.09337	1.0904	1.07067	0.968428	0.919702	0.970211	0.95278	1.12374	0.168303	0.0118725
#REF!	laminin subunit alpha 4	Lama4	pep chromosome:Rnor_6.0:20:44060731:44209614:1 gene:ENSRNOG00000000599.7 transcript:ENSRNOT00000000737.7 gene_biotype:protein_coding transcript_biotype:protein_coding gene_symbol:Lama4 description:laminin subunit alpha 4 [Source:RGD Symbol;Acc:1560062]	4.4	8	8	19	1773	196.825	6.32861	1.01524	1.04298	1.04697	1.03506	0.958954	0.94454	1.00896	0.970819	1.06618	0.0924456	0.0427973
#REF!	protein tyrosine phosphatase, receptor type, D	Ptprd	pep chromosome:Rnor_6.0:5:92862267:93244202:-1 gene:ENSRNOG00000005711.8 transcript:ENSRNOT00000075474.3 gene_biotype:protein_coding transcript_biotype:protein_coding gene_symbol:Ptprd description:protein tyrosine phosphatase, receptor type, D [Source:RGD Symbol;Acc:1561090]	9.24	9	14	21	1937	217.054	6.53662	1.02874	1.02208	1.05758	1.03613	0.949888	1.00341	0.990714	0.981337	1.05584	0.0783871	0.0481505
#REF!	G1 to S phase transition 1	Gspt1	pep chromosome:Rnor_6.0:10:4312863:4446200:1 gene:ENSRNOG00000046271.2 transcript:ENSRNOT00000091610.1 gene_biotype:protein_coding transcript_biotype:protein_coding gene_symbol:Gspt1 description:G1 to S phase transition 1 [Source:RGD Symbol;Acc:2751]	24.84	8	14	24	636	68.7081	5.21143	0.998451	0.92477	0.964729	0.96265	1.10319	1.06734	1.04069	1.07041	0.899331	-0.153076	0.0182284
#REF!	clustered mitochondria homolog	Cluh	pep chromosome:Rnor_6.0:10:61432850:61454444:1 gene:ENSRNOG00000002669.9 transcript:ENSRNOT00000092478.1 gene_biotype:protein_coding transcript_biotype:protein_coding gene_symbol:Cluh description:clustered mitochondria homolog [Source:RGD Symbol;Acc:1307222]	12.97	14	14	17	1349	151.07	6.02393	1.01415	1.02546	1.0142	1.01794	0.95568	0.990883	0.9675	0.971354	1.04796	0.0675823	0.0133429
#REF!	WD repeat and FYVE domain containing 1	Wdfy1	pep chromosome:Rnor_6.0:9:85475841:85528869:-1 gene:ENSRNOG00000015080.7 transcript:ENSRNOT00000088963.1 gene_biotype:protein_coding transcript_biotype:protein_coding gene_symbol:Wdfy1 description:WD repeat and FYVE domain containing 1 [Source:RGD Symbol;Acc:1305996]	22.44	8	8	18	410	46.1453	7.34229	0.979834	0.963803	0.923668	0.955768	1.0628	1.06986	1.02359	1.05208	0.908453	-0.138516	0.0119836
#REF!	malic enzyme 2	Me2	pep chromosome:Rnor_6.0:18:69738686:69784099:-1 gene:ENSRNOG00000015582.6 transcript:ENSRNOT00000049759.4 gene_biotype:protein_coding transcript_biotype:protein_coding gene_symbol:Me2 description:malic enzyme 2 [Source:RGD Symbol;Acc:1310321]	16.27	7	8	18	584	65.3097	7.75244	0.979923	1.00956	0.973095	0.987526	1.04688	1.0289	1.03036	1.03538	0.953782	-0.0682685	0.0190886
#REF!	glutathione synthetase	Gss	pep chromosome:Rnor_6.0:3:151076254:151106557:-1 gene:ENSRNOG00000018964.2 transcript:ENSRNOT00000025657.2 gene_biotype:protein_coding transcript_biotype:protein_coding gene_symbol:Gss description:glutathione synthetase [Source:RGD Symbol;Acc:2752]	19.83	8	9	12	474	52.3119	5.66846	0.952447	0.962413	0.972755	0.962538	1.06696	1.05774	0.998579	1.04109	0.924547	-0.113181	0.0240818
#REF!	exocyst complex component 3	Exoc3	pep chromosome:Rnor_6.0:1:31700953:31731700:1 gene:ENSRNOG00000039776.3 transcript:ENSRNOT00000020251.5 gene_biotype:protein_coding transcript_biotype:protein_coding gene_symbol:Exoc3 description:exocyst complex component 3 [Source:RGD Symbol;Acc:621790]	14.7	11	11	25	755	86.4415	6.11279	1.02116	1.01323	1.00929	1.01456	0.993635	0.995864	1.00142	0.996972	1.01764	0.025233	0.0136853
#REF!	cell cycle and apoptosis regulator 2	Ccar2	pep chromosome:Rnor_6.0:15:51818897:51834030:-1 gene:ENSRNOG00000018295.7 transcript:ENSRNOT00000024895.7 gene_biotype:protein_coding transcript_biotype:protein_coding gene_symbol:Ccar2 description:cell cycle and apoptosis regulator 2 [Source:RGD Symbol;Acc:1309922]	22.34	17	17	29	922	102.729	5.16064	1.02391	1.03629	1.03941	1.0332	0.95441	0.964381	1.0098	0.976197	1.05839	0.0818782	0.0322121
#REF!	ribosomal protein L5	Rpl5	pep chromosome:Rnor_6.0:14:2860965:2867397:-1 gene:ENSRNOG00000023529.3 transcript:ENSRNOT00000030428.3 gene_biotype:protein_coding transcript_biotype:protein_coding gene_symbol:Rpl5 description:ribosomal protein L5 [Source:RGD Symbol;Acc:619825]	43.1	14	14	37	297	34.4367	9.74463	1.00078	0.981491	0.977359	0.986542	1.03122	1.01334	1.04015	1.02824	0.959452	-0.0597175	0.0175163
#REF!	N-acetylneuraminate synthase	Nans	pep chromosome:Rnor_6.0:5:62109328:62126494:1 gene:ENSRNOG00000008945.6 transcript:ENSRNOT00000012260.6 gene_biotype:protein_coding transcript_biotype:protein_coding gene_symbol:Nans description:N-acetylneuraminate synthase [Source:RGD Symbol;Acc:1311943]	25.91	8	8	19	359	40.0254	6.84424	0.956566	0.979169	0.937797	0.957844	1.06702	1.04578	1.03215	1.04832	0.913695	-0.130215	0.00448222
#REF!	ERH, mRNA splicing and mitosis factor	Erh	pep chromosome:Rnor_6.0:6:104280408:104290579:-1 gene:ENSRNOG00000004883.7 transcript:ENSRNOT00000066014.3 gene_biotype:protein_coding transcript_biotype:protein_coding gene_symbol:Erh description:ERH, mRNA splicing and mitosis factor [Source:RGD Symbol;Acc:1595409]	56.73	6	6	15	104	12.251	5.92236	0.96508	0.989639	0.934707	0.963142	1.01995	1.0252	1.01908	1.02141	0.942953	-0.0847422	0.0219368
#REF!	SWI/SNF related, matrix associated, actin dependent regulator of chromatin, subfamily c, member 2	Smarcc2	pep chromosome:Rnor_6.0:7:2875909:2904453:1 gene:ENSRNOG00000031135.6 transcript:ENSRNOT00000028244.7 gene_biotype:protein_coding transcript_biotype:protein_coding gene_symbol:Smarcc2 description:SWI/SNF related, matrix associated, actin dependent regulator of chromatin, subfamily c, member 2 [Source:RGD Symbol;Acc:1597704]	13.57	9	13	25	1135	124.661	5.43994	1.02702	1.0516	0.998037	1.02555	0.929547	0.967565	0.983594	0.960235	1.06802	0.09494	0.0427549
#REF!	pyrophosphatase (inorganic) 1	Ppa1	pep chromosome:Rnor_6.0:20:31298269:31310674:1 gene:ENSRNOG00000000557.5 transcript:ENSRNOT00000000673.4 gene_biotype:protein_coding transcript_biotype:protein_coding gene_symbol:Ppa1 description:pyrophosphatase (inorganic) 1 [Source:RGD Symbol;Acc:1589773]	41.92	4	8	11	198	22.3845	6.68311	0.938064	0.958571	0.879251	0.925295	1.07558	1.12336	1.00299	1.06731	0.866944	-0.205989	0.0283849
#REF!	protein phosphatase 2 regulatory subunit B', epsilon	Ppp2r5e	pep chromosome:Rnor_6.0:6:98422300:98566523:-1 gene:ENSRNOG00000005045.7 transcript:ENSRNOT00000077715.1 gene_biotype:protein_coding transcript_biotype:protein_coding gene_symbol:Ppp2r5e description:protein phosphatase 2 regulatory subunit B', epsilon [Source:RGD Symbol;Acc:1305657]	24.2	9	10	14	467	54.6785	6.94678	0.992572	0.987064	0.97132	0.983652	1.01871	1.03458	1.0159	1.02306	0.961478	-0.0566742	0.0102622
#REF!	ribosomal protein S19	NEWGENE_68440	pep chromosome:Rnor_6.0:1:81750928:81756627:1 gene:ENSRNOG00000037897.3 transcript:ENSRNOT00000027246.5 gene_biotype:protein_coding transcript_biotype:protein_coding gene_symbol:NEWGENE_68440 description:ribosomal protein S19 [Source:RGD Symbol;Acc:11394726]	46.21	7	7	15	145	16.0756	10.4038	0.970273	0.983378	0.986009	0.979887	1.01016	1.03967	1.0565	1.03544	0.946346	-0.0795603	0.0181391
#REF!	poly(A) binding protein, cytoplasmic 1	Pabpc1	pep chromosome:Rnor_6.0:7:75409581:75421874:-1 gene:ENSRNOG00000008639.7 transcript:ENSRNOT00000012775.7 gene_biotype:protein_coding transcript_biotype:protein_coding gene_symbol:Pabpc1 description:poly(A) binding protein, cytoplasmic 1 [Source:RGD Symbol;Acc:619838]	23.27	11	15	27	636	70.6559	9.49561	0.976583	0.966454	0.965989	0.969675	1.05844	1.05788	1.023	1.04644	0.926639	-0.109921	0.00327922
#REF!	purine-rich element binding protein G	Purg	pep chromosome:Rnor_6.0:16:62481685:62483137:-1 gene:ENSRNOG00000015426.6 transcript:ENSRNOT00000020683.6 gene_biotype:protein_coding transcript_biotype:protein_coding gene_symbol:Purg description:purine-rich element binding protein G [Source:RGD Symbol;Acc:1305088]	13.68	4	5	8	351	39.8102	9.61279	1.01084	1.08464	1.13662	1.07737	0.89559	0.89914	0.977667	0.924132	1.16582	0.221341	0.0276534
#REF!	peptidylprolyl cis/trans isomerase, NIMA-interacting 1	Pin1	pep chromosome:Rnor_6.0:8:21669236:21680615:1 gene:ENSRNOG00000020474.6 transcript:ENSRNOT00000027818.5 gene_biotype:protein_coding transcript_biotype:protein_coding gene_symbol:Pin1 description:peptidylprolyl cis/trans isomerase, NIMA-interacting 1 [Source:RGD Symbol;Acc:1310299]	49.09	6	6	14	165	18.321	8.82178	0.985641	0.924974	0.964092	0.958236	1.06364	1.01001	1.04517	1.03961	0.921728	-0.117587	0.026524
#REF!	ribosomal protein L6	Rpl6	pep chromosome:Rnor_6.0:12:40877613:40881124:-1 gene:ENSRNOG00000025936.5 transcript:ENSRNOT00000034951.5 gene_biotype:protein_coding transcript_biotype:protein_coding gene_symbol:Rpl6 description:ribosomal protein L6 [Source:RGD Symbol;Acc:619826]	34.23	3	12	28	298	33.5409	10.7407	1.00126	0.923758	0.973328	0.966114	1.06122	1.03214	1.10414	1.06583	0.906439	-0.141718	0.0318579
#REF!	actin-related protein 10 homolog	Actr10	pep chromosome:Rnor_6.0:6:93385457:93411576:1 gene:ENSRNOG00000007504.7 transcript:ENSRNOT00000010300.7 gene_biotype:protein_coding transcript_biotype:protein_coding gene_symbol:Actr10 description:actin-related protein 10 homolog [Source:RGD Symbol;Acc:1306515]	29.02	9	9	18	417	46.1842	7.37158	0.997549	0.970732	0.979845	0.982709	1.04606	1.02414	1.02467	1.03162	0.952585	-0.0700803	0.0101881
#REF!	sorting nexin 5	Snx5	pep chromosome:Rnor_6.0:3:138378202:138397870:-1 gene:ENSRNOG00000006077.8 transcript:ENSRNOT00000074606.2 gene_biotype:protein_coding transcript_biotype:protein_coding gene_symbol:Snx5 description:sorting nexin 5 [Source:RGD Symbol;Acc:1310190]	27.97	10	11	32	404	46.7641	6.62451	0.949369	0.963711	0.933378	0.948819	1.08485	0.985549	1.09438	1.05493	0.899417	-0.152938	0.0416786
#REF!	LSM2 homolog, U6 small nuclear RNA and mRNA degradation associated	Lsm2	pep chromosome:Rnor_6.0:20:4966817:4970568:1 gene:ENSRNOG00000048725.2 transcript:ENSRNOT00000081265.1 gene_biotype:protein_coding transcript_biotype:protein_coding gene_symbol:Lsm2 description:LSM2 homolog, U6 small nuclear RNA and mRNA degradation associated [Source:RGD Symbol;Acc:1598536]	31.58	2	2	6	95	10.8276	6.52197	1.06561	1.00184	1.05351	1.04032	0.939894	0.942609	0.966408	0.949637	1.09549	0.13158	0.0130634
#REF!	NADH:ubiquinone oxidoreductase subunit A8	Ndufa8	pep chromosome:Rnor_6.0:3:15362824:15379381:-1 gene:ENSRNOG00000005668.7 transcript:ENSRNOT00000084069.1 gene_biotype:protein_coding transcript_biotype:protein_coding gene_symbol:Ndufa8 description:NADH:ubiquinone oxidoreductase subunit A8 [Source:RGD Symbol;Acc:1306283]	37.21	7	7	22	172	19.9521	8.29443	0.998588	0.948614	0.9477	0.964968	1.05166	1.06774	1.01393	1.04444	0.923905	-0.114184	0.0265389
#REF!	DnaJ heat shock protein family (Hsp40) member B2	Dnajb2	pep chromosome:Rnor_6.0:9:82436516:82444668:1 gene:ENSRNOG00000019506.7 transcript:ENSRNOT00000081958.1 gene_biotype:protein_coding transcript_biotype:protein_coding gene_symbol:Dnajb2 description:DnaJ heat shock protein family (Hsp40) member B2 [Source:RGD Symbol;Acc:1591035]	20.58	4	5	13	277	30.6758	4.89404	1.02196	1.0111	1.02557	1.01954	0.922819	0.971854	0.9754	0.956691	1.0657	0.0917987	0.0229953
#REF!	galactokinase 1	Galk1	pep chromosome:Rnor_6.0:10:104560303:104564480:-1 gene:ENSRNOG00000006359.5 transcript:ENSRNOT00000008525.5 gene_biotype:protein_coding transcript_biotype:protein_coding gene_symbol:Galk1 description:galactokinase 1 [Source:RGD Symbol;Acc:1305375]	20.66	7	7	17	392	42.3495	5.35107	0.98032	0.976978	0.970607	0.975969	1.04379	1.03966	0.991066	1.02484	0.952313	-0.0704923	0.0465452
#REF!	developmentally regulated GTP binding protein 2	Drg2	pep chromosome:Rnor_6.0:10:46818525:46830739:1 gene:ENSRNOG00000055309.1 transcript:ENSRNOT00000088120.1 gene_biotype:protein_coding transcript_biotype:protein_coding gene_symbol:Drg2 description:developmentally regulated GTP binding protein 2 [Source:RGD Symbol;Acc:1562380]	22.53	6	7	15	364	40.5315	9.34912	0.938962	1.00267	0.945475	0.962371	1.08212	1.06009	1.00901	1.05041	0.91619	-0.126281	0.0411376
#REF!		AABR07002683.1	pep chromosome:Rnor_6.0:1:80982358:80984217:1 gene:ENSRNOG00000054609.1 transcript:ENSRNOT00000078462.1 gene_biotype:protein_coding transcript_biotype:protein_coding gene_symbol:AABR07002683.1	14.81	1	3	10	216	24.4385	8.08936	1.03311	1.01475	1.00999	1.01929	0.970286	0.982026	0.993632	0.981981	1.03799	0.0537898	0.0187002
#REF!	RAB, member RAS oncogene family-like 6	Rabl6	pep chromosome:Rnor_6.0:3:2806777:2832697:-1 gene:ENSRNOG00000016795.6 transcript:ENSRNOT00000065410.1 gene_biotype:protein_coding transcript_biotype:protein_coding gene_symbol:Rabl6 description:RAB, member RAS oncogene family-like 6 [Source:RGD Symbol;Acc:1307615]	23.12	13	13	23	731	80.204	5.47803	1.04973	1.03126	1.0353	1.03876	0.940649	0.993339	0.992785	0.975591	1.06475	0.0905174	0.0262261
#REF!	dynactin subunit 5	Dctn5	pep chromosome:Rnor_6.0:1:192088672:192105429:1 gene:ENSRNOG00000018048.5 transcript:ENSRNOT00000024367.5 gene_biotype:protein_coding transcript_biotype:protein_coding gene_symbol:Dctn5 description:dynactin subunit 5 [Source:RGD Symbol;Acc:1305654]	15.38	3	3	6	182	20.1273	8.01611	0.970499	0.977452	0.96259	0.970181	1.01963	1.06186	1.03663	1.03937	0.933432	-0.0993832	0.00599131
#REF!	adaptor-related protein complex 3, mu 1 subunit	Ap3m1	pep chromosome:Rnor_6.0:15:3436361:3454279:1 gene:ENSRNOG00000011461.4 transcript:ENSRNOT00000016387.4 gene_biotype:protein_coding transcript_biotype:protein_coding gene_symbol:Ap3m1 description:adaptor-related protein complex 3, mu 1 subunit [Source:RGD Symbol;Acc:620417]	13.16	2	5	8	418	46.9474	6.93213	0.971351	0.952828	0.938838	0.954339	1.01238	1.09676	1.03623	1.04846	0.910231	-0.135695	0.024695
#REF!	cytochrome c oxidase subunit VIIa polypeptide 2-like 2	Cox7a2l2	pep chromosome:Rnor_6.0:8:87209530:87213627:-1 gene:ENSRNOG00000042903.1 transcript:ENSRNOT00000066084.1 gene_biotype:protein_coding transcript_biotype:protein_coding gene_symbol:Cox7a2l2 description:cytochrome c oxidase subunit VIIa polypeptide 2-like 2 [Source:RGD Symbol;Acc:1589992]	27.71	2	2	11	83	9.34695	10.272	1.039	1.01185	1.01953	1.02346	0.989435	0.978558	0.959049	0.97568	1.04897	0.0689734	0.0164319
#REF!	translocase of outer mitochondrial membrane 20	Tomm20	pep chromosome:Rnor_6.0:19:59863421:59873411:-1 gene:ENSRNOG00000019980.2 transcript:ENSRNOT00000027088.2 gene_biotype:protein_coding transcript_biotype:protein_coding gene_symbol:Tomm20 description:translocase of outer mitochondrial membrane 20 [Source:RGD Symbol;Acc:708467]	27.59	3	3	7	145	16.2736	8.60205	1.01449	1.08264	1.14912	1.08208	0.928132	0.98841	0.937148	0.95123	1.13756	0.185944	0.0387108
#REF!	endoplasmic reticulum protein 44	Erp44	pep chromosome:Rnor_6.0:5:63937784:64030901:-1 gene:ENSRNOG00000005841.6 transcript:ENSRNOT00000007711.5 gene_biotype:protein_coding transcript_biotype:protein_coding gene_symbol:Erp44 description:endoplasmic reticulum protein 44 [Source:RGD Symbol;Acc:1309176]	23.15	7	8	37	406	46.8484	5.2749	0.993282	1.01021	1.00655	1.00335	1.02781	1.02046	1.03469	1.02765	0.976348	-0.0345326	0.0209582
#REF!	actin related protein 2/3 complex, subunit 4	Arpc4	pep chromosome:Rnor_6.0:4:145330457:145340984:1 gene:ENSRNOG00000008994.5 transcript:ENSRNOT00000011937.5 gene_biotype:protein_coding transcript_biotype:protein_coding gene_symbol:Arpc4 description:actin related protein 2/3 complex, subunit 4 [Source:RGD Symbol;Acc:1310096]	43.45	7	7	18	168	19.6543	8.42627	0.954613	0.968721	0.964373	0.962569	1.07379	1.0469	1.0519	1.05753	0.910207	-0.135733	0.000507625
#REF!	nudix hydrolase 3	Nudt3	pep chromosome:Rnor_6.0:20:7155748:7208292:-1 gene:ENSRNOG00000061176.1 transcript:ENSRNOT00000083169.1 gene_biotype:protein_coding transcript_biotype:protein_coding gene_symbol:Nudt3 description:nudix hydrolase 3 [Source:RGD Symbol;Acc:1310183]	39.88	6	6	23	168	19.0836	6.34131	0.99688	1.05748	1.05352	1.03596	0.953696	0.975019	0.979838	0.969518	1.06853	0.0956315	0.0348375
#REF!	protein kinase C and casein kinase substrate in neurons 3	Pacsin3	pep chromosome:Rnor_6.0:3:80072489:80081033:1 gene:ENSRNOG00000014204.7 transcript:ENSRNOT00000057176.4 gene_biotype:protein_coding transcript_biotype:protein_coding gene_symbol:Pacsin3 description:protein kinase C and casein kinase substrate in neurons 3 [Source:RGD Symbol;Acc:1307327]	17.45	6	6	7	424	48.5688	6.1001	0.981393	1.09994	1.03054	1.03729	0.902475	0.941275	0.927082	0.923611	1.12309	0.167467	0.0348576
#REF!	reticulophagy regulator family member 2	Retreg2	pep chromosome:Rnor_6.0:9:82345862:82351802:1 gene:ENSRNOG00000018586.7 transcript:ENSRNOT00000078260.1 gene_biotype:protein_coding transcript_biotype:protein_coding gene_symbol:Retreg2 description:reticulophagy regulator family member 2 [Source:RGD Symbol;Acc:1306844]	11.09	2	2	8	478	51.8041	4.4624	1.04579	1.05613	1.15166	1.08453	0.90278	0.908721	0.979455	0.930318	1.16576	0.221268	0.0209332
#REF!	family with sequence similarity 169, member A	Fam169a	pep chromosome:Rnor_6.0:2:27905535:27938525:1 gene:ENSRNOG00000016505.6 transcript:ENSRNOT00000022120.6 gene_biotype:protein_coding transcript_biotype:protein_coding gene_symbol:Fam169a description:family with sequence similarity 169, member A [Source:RGD Symbol;Acc:1590893]	8.45	4	4	9	663	73.0248	4.67822	1.04858	1.13574	1.00989	1.06474	0.894472	0.955207	0.966607	0.938762	1.13419	0.181667	0.0440966
#REF!	proteasome subunit beta 3	Psmb3	pep chromosome:Rnor_6.0:10:85646633:85653729:1 gene:ENSRNOG00000052730.1 transcript:ENSRNOT00000086608.1 gene_biotype:protein_coding transcript_biotype:protein_coding gene_symbol:Psmb3 description:proteasome subunit beta 3 [Source:RGD Symbol;Acc:61875]	29.76	5	5	11	205	22.9494	6.55127	0.985424	0.923982	0.891061	0.933489	1.1506	1.08919	1.02056	1.08678	0.858946	-0.219361	0.0303082
#REF!	leucine rich repeat containing 59	Lrrc59	pep chromosome:Rnor_6.0:10:82352390:82367047:1 gene:ENSRNOG00000003524.4 transcript:ENSRNOT00000004941.4 gene_biotype:protein_coding transcript_biotype:protein_coding gene_symbol:Lrrc59 description:leucine rich repeat containing 59 [Source:RGD Symbol;Acc:1305092]	37.13	11	11	19	307	34.8477	9.5249	0.923148	0.977753	0.956737	0.952546	1.06579	1.0466	1.08038	1.06426	0.895034	-0.159986	0.00392216
#REF!	eukaryotic translation termination factor 1	Etf1	pep chromosome:Rnor_6.0:18:27698695:27725694:-1 gene:ENSRNOG00000019450.5 transcript:ENSRNOT00000026398.5 gene_biotype:protein_coding transcript_biotype:protein_coding gene_symbol:Etf1 description:eukaryotic translation termination factor 1 [Source:RGD Symbol;Acc:1305712]	24.26	9	10	17	437	49.0002	5.70654	1.00033	0.908836	0.910317	0.939827	1.1057	1.03159	1.04328	1.06019	0.88647	-0.173856	0.0339536
#REF!	DEAD-box helicase 6	Ddx6	pep chromosome:Rnor_6.0:8:48925604:48958026:1 gene:ENSRNOG00000053932.1 transcript:ENSRNOT00000077445.1 gene_biotype:protein_coding transcript_biotype:protein_coding gene_symbol:Ddx6 description:DEAD-box helicase 6 [Source:RGD Symbol;Acc:1564560]	20.91	8	9	28	483	54.2102	8.66064	1.01385	1.01457	1.02005	1.01616	0.997463	0.972215	0.999152	0.98961	1.02683	0.0381917	0.0410082
#REF!	Rab interacting lysosomal protein-like 1	Rilpl1	pep chromosome:Rnor_6.0:12:37490700:37528784:1 gene:ENSRNOG00000001055.7 transcript:ENSRNOT00000090831.1 gene_biotype:protein_coding transcript_biotype:protein_coding gene_symbol:Rilpl1 description:Rab interacting lysosomal protein-like 1 [Source:RGD Symbol;Acc:1307973]	19.85	6	6	11	388	44.8263	5.07178	0.992064	1.11145	1.09439	1.06597	0.939492	0.937453	0.94373	0.940225	1.13374	0.181085	0.0280716
#REF!	charged multivesicular body protein 5	Chmp5	pep chromosome:Rnor_6.0:5:57267312:57284448:1 gene:ENSRNOG00000008672.7 transcript:ENSRNOT00000011907.7 gene_biotype:protein_coding transcript_biotype:protein_coding gene_symbol:Chmp5 description:charged multivesicular body protein 5 [Source:RGD Symbol;Acc:1305968]	21	4	4	15	219	24.5603	4.79248	1.01866	0.990828	1.02839	1.01262	0.982586	0.956849	0.959173	0.966203	1.04805	0.067702	0.029078
#REF!	glutamate metabotropic receptor 5	Grm5	pep chromosome:Rnor_6.0:1:151439409:151783256:1 gene:ENSRNOG00000016429.7 transcript:ENSRNOT00000022060.5 gene_biotype:protein_coding transcript_biotype:protein_coding gene_symbol:Grm5 description:glutamate metabotropic receptor 5 [Source:RGD Symbol;Acc:2746]	11.07	11	12	22	994	108.641	7.98682	0.982367	0.992182	0.979163	0.98457	1.02666	1.01304	1.03612	1.02527	0.960302	-0.0584399	0.00631793
#REF!	tumor protein p53 binding protein 1	Tp53bp1	pep chromosome:Rnor_6.0:3:113160000:113231790:-1 gene:ENSRNOG00000013837.8 transcript:ENSRNOT00000019025.8 gene_biotype:protein_coding transcript_biotype:protein_coding gene_symbol:Tp53bp1 description:tumor protein p53 binding protein 1 [Source:RGD Symbol;Acc:1308039]	6.19	8	8	10	1972	212.728	4.64014	1.05214	1.085	1.02295	1.05336	0.963528	0.956046	0.941967	0.953847	1.10433	0.143173	0.00635559
#REF!	S100 calcium binding protein A13	S100a13	pep chromosome:Rnor_6.0:2:189906022:189912516:1 gene:ENSRNOG00000012393.6 transcript:ENSRNOT00000016519.6 gene_biotype:protein_coding transcript_biotype:protein_coding gene_symbol:S100a13 description:S100 calcium binding protein A13 [Source:RGD Symbol;Acc:1304919]	74.49	7	7	14	98	11.1909	6.12549	1.07215	0.991877	1.06872	1.04425	0.939102	0.978252	0.957151	0.958168	1.08984	0.124118	0.0393232
#REF!	guanylate kinase 1	Guk1	pep chromosome:Rnor_6.0:10:45535627:45543897:-1 gene:ENSRNOG00000002928.6 transcript:ENSRNOT00000003926.6 gene_biotype:protein_coding transcript_biotype:protein_coding gene_symbol:Guk1 description:guanylate kinase 1 [Source:RGD Symbol;Acc:1309638]	21.92	5	5	8	219	24.0373	6.15088	1.03285	1.05056	1.08837	1.05726	0.994724	0.925452	0.95765	0.959276	1.10214	0.140313	0.019283
#REF!	MINDY lysine 48 deubiquitinase 2	Mindy2	pep chromosome:Rnor_6.0:8:77035147:77089097:-1 gene:ENSRNOG00000061337.1 transcript:ENSRNOT00000078685.1 gene_biotype:protein_coding transcript_biotype:protein_coding gene_symbol:Mindy2 description:MINDY lysine 48 deubiquitinase 2 [Source:RGD Symbol;Acc:1311456]	9.18	4	4	5	599	65.6559	4.64014	1.01989	1.07055	1.05131	1.04725	0.946149	0.953401	0.973433	0.957661	1.09355	0.129022	0.00603997
#REF!	FGF1 intracellular binding protein	Fibp	pep chromosome:Rnor_6.0:1:220840118:220844405:1 gene:ENSRNOG00000020567.6 transcript:ENSRNOT00000027927.6 gene_biotype:protein_coding transcript_biotype:protein_coding gene_symbol:Fibp description:FGF1 intracellular binding protein [Source:RGD Symbol;Acc:628715]	10.92	5	5	7	357	41.2072	6.75635	1.02607	1.07344	1.01922	1.03957	0.983126	0.98856	0.985341	0.985676	1.05468	0.0768081	0.0345666
#REF!	protein phosphatase, Mg2+/Mn2+ dependent, 1G	Ppm1g	pep chromosome:Rnor_6.0:6:26517840:26537290:1 gene:ENSRNOG00000026905.6 transcript:ENSRNOT00000031842.6 gene_biotype:protein_coding transcript_biotype:protein_coding gene_symbol:Ppm1g description:protein phosphatase, Mg2+/Mn2+ dependent, 1G [Source:RGD Symbol;Acc:628676]	19.19	8	8	9	542	58.6795	4.38623	0.955649	1.01279	0.952879	0.973774	1.06206	1.03161	1.03375	1.04247	0.9341	-0.0983511	0.034726
#REF!	pre-mRNA processing factor 6	Prpf6	pep chromosome:Rnor_6.0:3:177098073:177162916:1 gene:ENSRNOG00000051498.1 transcript:ENSRNOT00000083423.1 gene_biotype:protein_coding transcript_biotype:protein_coding gene_symbol:Prpf6 description:pre-mRNA processing factor 6 [Source:RGD Symbol;Acc:1307103]	4.36	4	4	5	941	106.697	8.08936	1.0478	1.04781	1.03708	1.04423	0.939924	0.961768	0.997117	0.966269	1.08068	0.111939	0.0102257
#REF!	double C2 domain alpha	Doc2a	pep chromosome:Rnor_6.0:1:198284473:198288113:1 gene:ENSRNOG00000019920.4 transcript:ENSRNOT00000027022.4 gene_biotype:protein_coding transcript_biotype:protein_coding gene_symbol:Doc2a description:double C2 domain alpha [Source:RGD Symbol;Acc:620518]	12.41	3	4	7	403	44.5617	7.48877	1.04588	1.04273	1.11835	1.06899	0.920275	0.997149	0.90907	0.942165	1.13461	0.182191	0.026819
#REF!	uridine monophosphate synthetase	Umps	pep chromosome:Rnor_6.0:11:70034139:70044628:1 gene:ENSRNOG00000001797.6 transcript:ENSRNOT00000002450.6 gene_biotype:protein_coding transcript_biotype:protein_coding gene_symbol:Umps description:uridine monophosphate synthetase [Source:RGD Symbol;Acc:1311908]	22.04	7	7	10	481	52.3454	6.48096	0.96931	0.998435	0.970117	0.979287	1.02823	1.00214	1.01952	1.01663	0.963271	-0.0539864	0.0382685
#REF!	renin binding protein	Renbp	pep chromosome:Rnor_6.0:X:156854594:156863528:1 gene:ENSRNOG00000054765.1 transcript:ENSRNOT00000083442.1 gene_biotype:protein_coding transcript_biotype:protein_coding gene_symbol:Renbp description:renin binding protein [Source:RGD Symbol;Acc:621688]	11.63	4	4	7	430	49.5725	5.75732	0.937788	0.985162	0.935897	0.952949	1.10052	1.04004	1.03911	1.05989	0.8991	-0.153447	0.0145676
#REF!	methylcrotonoyl-CoA carboxylase 1	Mccc1	pep chromosome:Rnor_6.0:2:122550775:122690617:-1 gene:ENSRNOG00000013293.5 transcript:ENSRNOT00000018942.4 gene_biotype:protein_coding transcript_biotype:protein_coding gene_symbol:Mccc1 description:methylcrotonoyl-CoA carboxylase 1 [Source:RGD Symbol;Acc:1310615]	7.13	4	4	7	715	79.2454	7.13721	1.08291	1.13245	0.999403	1.07159	0.911787	0.929471	0.962484	0.934581	1.1466	0.197358	0.0300479
#REF!	peroxiredoxin 4	Prdx4	pep chromosome:Rnor_6.0:X:43497763:43512991:1 gene:ENSRNOG00000003763.7 transcript:ENSRNOT00000005014.4 gene_biotype:protein_coding transcript_biotype:protein_coding gene_symbol:Prdx4 description:peroxiredoxin 4 [Source:RGD Symbol;Acc:620043]	13.55	2	4	10	273	30.9881	6.65381	0.922359	0.961752	0.894013	0.926041	1.13959	1.05948	1.06343	1.0875	0.851533	-0.231866	0.00778065
#REF!	tubulin, gamma 2	Tubg2	pep chromosome:Rnor_6.0:10:89069256:89075585:1 gene:ENSRNOG00000006494.5 transcript:ENSRNOT00000008576.5 gene_biotype:protein_coding transcript_biotype:protein_coding gene_symbol:Tubg2 description:tubulin, gamma 2 [Source:RGD Symbol;Acc:1585798]	11.13	4	4	5	476	53.7381	6.96143	1.03805	1.03147	1.02461	1.03138	0.940919	0.97859	1.00209	0.973866	1.05906	0.0827802	0.0343708
#REF!	VPS16 CORVET/HOPS core subunit	Vps16	pep chromosome:Rnor_6.0:3:122947913:122969541:1 gene:ENSRNOG00000021222.5 transcript:ENSRNOT00000028821.4 gene_biotype:protein_coding transcript_biotype:protein_coding gene_symbol:Vps16 description:VPS16 CORVET/HOPS core subunit [Source:RGD Symbol;Acc:1359414]	13.47	8	8	14	839	94.8468	7.00537	0.988548	0.996818	0.994223	0.993196	1.00984	1.03122	1.03255	1.02454	0.969409	-0.0448226	0.0155731
#REF!	VPS29 retromer complex component	Vps29	pep chromosome:Rnor_6.0:12:39690069:39699113:-1 gene:ENSRNOG00000001274.7 transcript:ENSRNOT00000001717.6 gene_biotype:protein_coding transcript_biotype:protein_coding gene_symbol:Vps29 description:VPS29 retromer complex component [Source:RGD Symbol;Acc:1308332]	25.82	5	5	23	182	20.4556	6.78564	0.996527	0.992303	0.97644	0.988423	1.02595	1.01665	1.01398	1.01886	0.970126	-0.043756	0.0128374
#REF!	ribosomal protein s25	Rps25	pep chromosome:Rnor_6.0:8:48727618:48729580:1 gene:ENSRNOG00000027503.5 transcript:ENSRNOT00000029546.5 gene_biotype:protein_coding transcript_biotype:protein_coding gene_symbol:Rps25 description:ribosomal protein s25 [Source:RGD Symbol;Acc:621043]	29.84	5	5	7	124	13.6027	10.1108	0.958244	0.965921	0.972976	0.965714	1.03728	1.05739	1.08409	1.05958	0.911408	-0.133831	0.00272041
#REF!	hemoglobin alpha, adult chain 3	Hba-a3	pep chromosome:Rnor_6.0:10:15577249:15577977:-1 gene:ENSRNOG00000045989.2 transcript:ENSRNOT00000052292.4 gene_biotype:protein_coding transcript_biotype:protein_coding gene_symbol:Hba-a3 description:hemoglobin alpha, adult chain 3 [Source:RGD Symbol;Acc:1359209]	29.58	3	4	13	142	15.515	8.22119	0.970998	0.951942	0.938473	0.953804	1.11083	1.05249	1.087	1.08344	0.880347	-0.183856	0.00260035
#REF!	adenylate kinase 2	Ak2	pep chromosome:Rnor_6.0:5:147185474:147204050:1 gene:ENSRNOG00000000122.4 transcript:ENSRNOT00000000134.4 gene_biotype:protein_coding transcript_biotype:protein_coding gene_symbol:Ak2 description:adenylate kinase 2 [Source:RGD Symbol;Acc:2077]	36.64	7	7	10	232	25.5132	7.45947	0.945146	0.976864	0.943031	0.955014	1.06717	1.06821	1.05832	1.06457	0.897092	-0.156672	0.000651731
#REF!	TATA-binding protein-associated factor 2N-like	LOC103694865	pep scaffold:Rnor_6.0:KL568414.1:83509:113951:1 gene:ENSRNOG00000054871.1 transcript:ENSRNOT00000090259.1 gene_biotype:protein_coding transcript_biotype:protein_coding gene_symbol:LOC103694865 description:TATA-binding protein-associated factor 2N-like [Source:RGD Symbol;Acc:9277142]	10.36	2	4	11	560	58.4407	8.23584	0.916262	0.978407	0.877863	0.924177	1.09278	1.05955	0.988549	1.04696	0.882725	-0.179964	0.0444932
#REF!	ribosomal protein L23	Rpl23	pep chromosome:Rnor_6.0:10:85721394:85725429:-1 gene:ENSRNOG00000004107.7 transcript:ENSRNOT00000005471.7 gene_biotype:protein_coding transcript_biotype:protein_coding gene_symbol:Rpl23 description:ribosomal protein L23 [Source:RGD Symbol;Acc:62067]	66.43	8	8	13	140	14.8561	10.5063	0.956497	0.977308	0.988436	0.97408	1.01228	1.01587	1.0593	1.02915	0.946493	-0.0793363	0.0362876
#REF!	eukaryotic translation initiation factor 3, subunit B	Eif3b	pep chromosome:Rnor_6.0:12:16285733:16310190:-1 gene:ENSRNOG00000001253.6 transcript:ENSRNOT00000060444.1 gene_biotype:protein_coding transcript_biotype:protein_coding gene_symbol:Eif3b description:eukaryotic translation initiation factor 3, subunit B [Source:RGD Symbol;Acc:1309018]	13.43	9	9	19	797	90.854	5.08447	0.991663	0.965562	0.955619	0.970948	1.06563	1.02237	1.04985	1.04595	0.928294	-0.107346	0.0106533
#REF!	abhydrolase domain containing 12	Abhd12	pep chromosome:Rnor_6.0:3:146630299:146690375:-1 gene:ENSRNOG00000036934.2 transcript:ENSRNOT00000010641.5 gene_biotype:protein_coding transcript_biotype:protein_coding gene_symbol:Abhd12 description:abhydrolase domain containing 12 [Source:RGD Symbol;Acc:1562570]	23.12	6	7	9	398	45.2672	8.71924	0.920635	0.98321	0.929232	0.944359	1.0381	1.03716	1.14743	1.07423	0.879104	-0.185894	0.0352284
#REF!	NECAP endocytosis associated 2	Necap2	pep chromosome:Rnor_6.0:5:159589881:159602251:-1 gene:ENSRNOG00000008427.5 transcript:ENSRNOT00000011394.5 gene_biotype:protein_coding transcript_biotype:protein_coding gene_symbol:Necap2 description:NECAP endocytosis associated 2 [Source:RGD Symbol;Acc:735063]	25.1	5	5	8	263	28.3873	7.94287	0.971158	0.911092	0.974519	0.952256	1.06353	1.02659	1.05391	1.04801	0.908634	-0.138229	0.0149236
#REF!	phosphoglucomutase 2	Pgm2	pep chromosome:Rnor_6.0:14:45829448:45863877:-1 gene:ENSRNOG00000002185.6 transcript:ENSRNOT00000002977.5 gene_biotype:protein_coding transcript_biotype:protein_coding gene_symbol:Pgm2 description:phosphoglucomutase 2 [Source:RGD Symbol;Acc:1306061]	20.48	10	11	18	620	69.0146	6.34131	0.915436	0.928841	0.91414	0.919472	1.12461	1.06356	1.04102	1.0764	0.854213	-0.227332	0.00348981
#REF!	methionyl aminopeptidase 2	Metap2	pep chromosome:Rnor_6.0:7:34762231:34789479:-1 gene:ENSRNOG00000021881.7 transcript:ENSRNOT00000031571.6 gene_biotype:protein_coding transcript_biotype:protein_coding gene_symbol:Metap2 description:methionyl aminopeptidase 2 [Source:RGD Symbol;Acc:70995]	20.14	7	7	11	442	48.8764	7.03467	0.992265	0.997636	1.00947	0.999789	1.01723	1.01493	1.01953	1.01723	0.982854	-0.024951	0.0293552
#REF!	lactamase, beta	Lactb	pep chromosome:Rnor_6.0:8:72750171:72766389:-1 gene:ENSRNOG00000018081.6 transcript:ENSRNOT00000024452.6 gene_biotype:protein_coding transcript_biotype:protein_coding gene_symbol:Lactb description:lactamase, beta [Source:RGD Symbol;Acc:1304788]	10.55	4	4	7	550	60.382	8.82178	0.920085	0.982148	0.972756	0.95833	1.02294	1.00791	1.0501	1.02698	0.933151	-0.0998175	0.0401441
#REF!	transmembrane protein 109	Tmem109	pep chromosome:Rnor_6.0:1:226925117:226935689:-1 gene:ENSRNOG00000028017.5 transcript:ENSRNOT00000038807.5 gene_biotype:protein_coding transcript_biotype:protein_coding gene_symbol:Tmem109 description:transmembrane protein 109 [Source:RGD Symbol;Acc:1359538]	11.11	3	3	5	243	26.2254	9.77393	1.07334	1.01893	1.03087	1.04105	0.965045	0.964213	0.957158	0.962139	1.08202	0.113722	0.00913682
#REF!	proteasome subunit beta 9	Psmb9	pep chromosome:Rnor_6.0:20:3973420:3978845:-1 gene:ENSRNOG00000000459.7 transcript:ENSRNOT00000000532.7 gene_biotype:protein_coding transcript_biotype:protein_coding gene_symbol:Psmb9 description:proteasome subunit beta 9 [Source:RGD Symbol;Acc:3427]	4.11	1	1	6	219	23.3286	5.0083	0.900654	0.941932	0.950774	0.93112	1.18638	1.00115	1.13731	1.10828	0.84015	-0.251281	0.0369328
#REF!	BRO1 domain and CAAX motif containing	Brox	pep chromosome:Rnor_6.0:13:101677902:101697684:-1 gene:ENSRNOG00000052963.1 transcript:ENSRNOT00000078834.1 gene_biotype:protein_coding transcript_biotype:protein_coding gene_symbol:Brox description:BRO1 domain and CAAX motif containing [Source:RGD Symbol;Acc:1307161]	12.65	5	5	7	411	46.1625	7.6792	0.968248	0.976649	0.973063	0.972653	1.0597	1.00764	1.04449	1.03728	0.937699	-0.0928032	0.014487
#REF!	transcription elongation factor A like 3	Tceal3	pep chromosome:Rnor_6.0:2:102370158:102370757:-1 gene:ENSRNOG00000046390.2 transcript:ENSRNOT00000074255.2 gene_biotype:protein_coding transcript_biotype:protein_coding gene_symbol:Tceal3 description:transcription elongation factor A like 3 [Source:RGD Symbol;Acc:1562504]	50.75	5	10	20	199	22.3229	5.51611	1.05318	1.02038	0.993442	1.02233	0.935739	0.959515	0.939883	0.945046	1.08178	0.11341	0.0146262
#REF!	autophagy related 3	Atg3	pep chromosome:Rnor_6.0:11:60585185:60613718:-1 gene:ENSRNOG00000002094.6 transcript:ENSRNOT00000002906.6 gene_biotype:protein_coding transcript_biotype:protein_coding gene_symbol:Atg3 description:autophagy related 3 [Source:RGD Symbol;Acc:708464]	12.1	4	4	6	314	35.7995	4.7417	0.924098	0.973961	0.986842	0.961633	1.13123	1.05332	1.05534	1.07996	0.890432	-0.167423	0.0208606
#REF!	MOB kinase activator 1B	Mob1b	pep chromosome:Rnor_6.0:14:20960052:20992753:-1 gene:ENSRNOG00000010996.6 transcript:ENSRNOT00000014650.5 gene_biotype:protein_coding transcript_biotype:protein_coding gene_symbol:Mob1b description:MOB kinase activator 1B [Source:RGD Symbol;Acc:1305114]	5.09	1	1	3	216	25.0746	6.72705	0.939124	0.910136	0.96622	0.938494	1.06975	1.02159	1.09794	1.06309	0.882795	-0.17985	0.0106405
#REF!	similar to ribosomal protein S13	LOC684988	pep chromosome:Rnor_6.0:3:4341249:4341771:-1 gene:ENSRNOG00000028021.2 transcript:ENSRNOT00000034694.2 gene_biotype:protein_coding transcript_biotype:protein_coding gene_symbol:LOC684988 description:similar to ribosomal protein S13 [Source:RGD Symbol;Acc:1584372]	47.02	7	7	15	151	17.2117	10.5356	0.991752	0.935477	0.962683	0.963304	1.02151	1.03994	1.05174	1.03773	0.928282	-0.107365	0.0157599
#REF!	RAB9A, member RAS oncogene family	Rab9a	pep chromosome:Rnor_6.0:X:29525256:29547294:1 gene:ENSRNOG00000030443.4 transcript:ENSRNOT00000050018.4 gene_biotype:protein_coding transcript_biotype:protein_coding gene_symbol:Rab9a description:RAB9A, member RAS oncogene family [Source:RGD Symbol;Acc:619740]	9.95	1	2	4	201	22.8812	5.65576	0.931951	0.929435	0.878426	0.913271	1.02669	1.14734	1.08606	1.0867	0.840409	-0.250836	0.0112252
#REF!	structural maintenance of chromosomes 3	Smc3	pep chromosome:Rnor_6.0:1:274309758:274352838:1 gene:ENSRNOG00000014173.7 transcript:ENSRNOT00000019560.7 gene_biotype:protein_coding transcript_biotype:protein_coding gene_symbol:Smc3 description:structural maintenance of chromosomes 3 [Source:RGD Symbol;Acc:62006]	10.93	11	11	13	1217	141.454	7.18115	1.04145	1.05448	1.01535	1.03709	0.934108	0.977019	0.983274	0.9648	1.07493	0.104243	0.0198996
#REF!	disco-interacting protein 2 homolog A	Dip2a	pep chromosome:Rnor_6.0:20:13067242:13127487:1 gene:ENSRNOG00000043212.3 transcript:ENSRNOT00000083878.1 gene_biotype:protein_coding transcript_biotype:protein_coding gene_symbol:Dip2a description:disco-interacting protein 2 homolog A [Source:RGD Symbol;Acc:1582897]	7.13	4	9	11	1444	156.452	7.73779	1.00837	0.970587	0.980783	0.98658	1.03088	1.0427	1.01326	1.02895	0.958824	-0.0606621	0.0402699
#REF!	integrin-linked kinase	Ilk	pep chromosome:Rnor_6.0:1:170578889:170585189:1 gene:ENSRNOG00000018993.4 transcript:ENSRNOT00000025906.4 gene_biotype:protein_coding transcript_biotype:protein_coding gene_symbol:Ilk description:integrin-linked kinase [Source:RGD Symbol;Acc:620063]	19.69	10	10	15	452	51.3399	8.07471	0.982556	0.932348	0.942491	0.952465	1.05845	1.01343	1.03758	1.03649	0.918937	-0.121962	0.013927
#REF!	ubiquitin specific peptidase 47	Usp47	pep chromosome:Rnor_6.0:1:176854653:176937763:1 gene:ENSRNOG00000026754.6 transcript:ENSRNOT00000065712.2 gene_biotype:protein_coding transcript_biotype:protein_coding gene_symbol:Usp47 description:ubiquitin specific peptidase 47 [Source:RGD Symbol;Acc:1310411]	8.19	8	8	13	1355	154.594	5.08447	1.02204	1.0261	1.04705	1.03173	0.940039	0.991931	0.974993	0.968988	1.06475	0.0905147	0.0215289
#REF!	DAZ associated protein 1	Dazap1	pep chromosome:Rnor_6.0:7:12290402:12311149:-1 gene:ENSRNOG00000031387.4 transcript:ENSRNOT00000046886.4 gene_biotype:protein_coding transcript_biotype:protein_coding gene_symbol:Dazap1 description:DAZ associated protein 1 [Source:RGD Symbol;Acc:1305280]	16.79	5	5	6	405	43.0589	8.55811	0.906783	1.00213	0.923115	0.94401	1.11096	1.06508	1.08366	1.08657	0.868801	-0.202902	0.0115867
#REF!	KIF1 binding protein	Kif1bp	pep chromosome:Rnor_6.0:20:32191734:32211453:-1 gene:ENSRNOG00000000395.7 transcript:ENSRNOT00000000444.7 gene_biotype:protein_coding transcript_biotype:protein_coding gene_symbol:Kif1bp description:KIF1 binding protein [Source:RGD Symbol;Acc:1593126]	7.94	4	5	8	617	71.236	5.52881	1.02639	1.03429	1.0321	1.03092	0.991451	1.00604	0.97137	0.98962	1.04174	0.0589897	0.0161124
#REF!	LIM zinc finger domain containing 1	Lims1	pep chromosome:Rnor_6.0:20:27954433:28002082:1 gene:ENSRNOG00000037765.4 transcript:ENSRNOT00000064288.3 gene_biotype:protein_coding transcript_biotype:protein_coding gene_symbol:Lims1 description:LIM zinc finger domain containing 1 [Source:RGD Symbol;Acc:1560732]	12.71	4	4	10	362	41.5811	8.04541	0.99699	0.958846	0.914036	0.956624	1.03212	1.03102	1.07144	1.04486	0.915553	-0.127285	0.0323136
#REF!	CD99 molecule (Xg blood group)	Cd99	pep chromosome:Rnor_6.0:20:56192390:56197025:-1 gene:ENSRNOG00000050735.2 transcript:ENSRNOT00000073028.2 gene_biotype:protein_coding transcript_biotype:protein_coding gene_symbol:Cd99 description:CD99 molecule (Xg blood group) [Source:RGD Symbol;Acc:1594332]	24.85	3	3	6	165	16.5784	5.12256	1.06478	1.00025	1.02996	1.03166	0.923696	0.950338	0.944195	0.93941	1.0982	0.135145	0.0104857
#REF!	methionine adenosyltransferase 2B	Mat2b	pep chromosome:Rnor_6.0:10:25832072:25847994:-1 gene:ENSRNOG00000003177.7 transcript:ENSRNOT00000082076.1 gene_biotype:protein_coding transcript_biotype:protein_coding gene_symbol:Mat2b description:methionine adenosyltransferase 2B [Source:RGD Symbol;Acc:1593534]	20.12	5	5	10	323	36.2133	6.46826	1.02024	1.05224	1.10164	1.05804	0.933117	0.962649	1.00459	0.966784	1.09439	0.130132	0.0441353
#REF!	sirtuin 3	Sirt3	pep chromosome:Rnor_6.0:1:213613513:213635546:-1 gene:ENSRNOG00000013828.7 transcript:ENSRNOT00000018861.6 gene_biotype:protein_coding transcript_biotype:protein_coding gene_symbol:Sirt3 description:sirtuin 3 [Source:RGD Symbol;Acc:1308374]	9.38	2	3	6	320	34.9783	7.41553	1.02376	1.16655	1.11453	1.10162	0.908079	0.912768	0.994415	0.938421	1.1739	0.231316	0.0314729
#REF!	CCHC-type zinc finger, nucleic acid binding protein	Cnbp	pep chromosome:Rnor_6.0:4:119747911:119756765:-1 gene:ENSRNOG00000010239.6 transcript:ENSRNOT00000013884.6 gene_biotype:protein_coding transcript_biotype:protein_coding gene_symbol:Cnbp description:CCHC-type zinc finger, nucleic acid binding protein [Source:RGD Symbol;Acc:621807]	37.29	6	6	10	177	19.4496	7.7085	0.931014	0.942591	0.935984	0.93653	1.0539	1.03708	1.04707	1.04602	0.895328	-0.159512	5.04428e-05
#REF!	solute carrier family 30 member 9	Slc30a9	pep chromosome:Rnor_6.0:14:42465807:42520020:-1 gene:ENSRNOG00000002246.5 transcript:ENSRNOT00000065550.3 gene_biotype:protein_coding transcript_biotype:protein_coding gene_symbol:Slc30a9 description:solute carrier family 30 member 9 [Source:RGD Symbol;Acc:1593180]	11.64	7	7	9	567	62.6445	8.48486	1.01563	1.07995	1.02059	1.03872	0.917756	0.981392	0.944751	0.947966	1.09574	0.131903	0.0305871
#REF!	regulation of nuclear pre-mRNA domain containing 1B	Rprd1b	pep chromosome:Rnor_6.0:3:154507035:154553312:1 gene:ENSRNOG00000012923.7 transcript:ENSRNOT00000017265.6 gene_biotype:protein_coding transcript_biotype:protein_coding gene_symbol:Rprd1b description:regulation of nuclear pre-mRNA domain containing 1B [Source:RGD Symbol;Acc:1304782]	11.96	3	3	4	326	36.8612	5.97314	1.06445	1.09179	1.02111	1.05912	0.945444	0.959493	0.947473	0.950803	1.11392	0.155643	0.00674961
#REF!	utrophin	Utrn	pep chromosome:Rnor_6.0:1:6453549:6970040:-1 gene:ENSRNOG00000011058.7 transcript:ENSRNOT00000016273.5 gene_biotype:protein_coding transcript_biotype:protein_coding gene_symbol:Utrn description:utrophin [Source:RGD Symbol;Acc:3947]	4.97	14	16	21	3419	391.069	5.2876	1.02515	1.06032	1.05383	1.04643	0.952045	0.964752	0.958668	0.958489	1.09175	0.126645	0.0015251
#REF!	ADP-ribosylation factor 6	Arf6	pep chromosome:Rnor_6.0:6:91697109:91698255:1 gene:ENSRNOG00000004791.5 transcript:ENSRNOT00000006355.5 gene_biotype:protein_coding transcript_biotype:protein_coding gene_symbol:Arf6 description:ADP-ribosylation factor 6 [Source:RGD Symbol;Acc:621279]	35.43	4	5	9	175	20.0694	8.95361	0.903624	0.991047	0.973444	0.956038	1.10713	1.05137	1.01962	1.05937	0.902458	-0.148068	0.0490585
#REF!	lunapark, ER junction formation factor	Lnpk	pep chromosome:Rnor_6.0:3:61433863:61494778:-1 gene:ENSRNOG00000001593.7 transcript:ENSRNOT00000068018.2 gene_biotype:protein_coding transcript_biotype:protein_coding gene_symbol:Lnpk description:lunapark, ER junction formation factor [Source:RGD Symbol;Acc:1312042]	20.74	8	9	15	376	42.143	9.24658	1.10389	0.99779	1.06585	1.05584	0.958458	0.933523	0.983664	0.958548	1.1015	0.139471	0.046809
#REF!	Ras homolog, mTORC1 binding	Rheb	pep chromosome:Rnor_6.0:4:6827429:6873383:1 gene:ENSRNOG00000050578.2 transcript:ENSRNOT00000071737.2 gene_biotype:protein_coding transcript_biotype:protein_coding gene_symbol:Rheb description:Ras homolog, mTORC1 binding [Source:RGD Symbol;Acc:621840]	12.57	3	3	8	183	20.2814	6.32861	0.986347	0.97314	0.977186	0.978891	1.02546	1.01537	1.00726	1.01603	0.963448	-0.0537213	0.00478754
#REF!	zinc binding alcohol dehydrogenase, domain containing 2	Zadh2	pep chromosome:Rnor_6.0:18:80939875:80949226:1 gene:ENSRNOG00000016239.6 transcript:ENSRNOT00000021729.6 gene_biotype:protein_coding transcript_biotype:protein_coding gene_symbol:Zadh2 description:zinc binding alcohol dehydrogenase, domain containing 2 [Source:RGD Symbol;Acc:1309999]	10.88	3	3	4	377	40.5101	7.76709	1.03308	1.03939	1.02008	1.03085	1.00403	0.948852	0.963641	0.972174	1.06036	0.0845528	0.0281944
#REF!	exocyst complex component 6B	Exoc6b	pep chromosome:Rnor_6.0:4:116314695:116786424:-1 gene:ENSRNOG00000059615.1 transcript:ENSRNOT00000091490.1 gene_biotype:protein_coding transcript_biotype:protein_coding gene_symbol:Exoc6b description:exocyst complex component 6B [Source:RGD Symbol;Acc:1560638]	10.37	6	8	8	810	94.1301	6.39209	0.970939	0.978781	0.964288	0.971336	1.04399	1.0293	1.03733	1.03687	0.936794	-0.0941963	0.000390156
#REF!	ubiquitin-conjugating enzyme E2D 3	Ube2d3	pep chromosome:Rnor_6.0:2:240642847:240652806:1 gene:ENSRNOG00000013741.7 transcript:ENSRNOT00000079694.1 gene_biotype:protein_coding transcript_biotype:protein_coding gene_symbol:Ube2d3 description:ubiquitin-conjugating enzyme E2D 3 [Source:RGD Symbol;Acc:619912]	12.59	2	2	4	143	16.2411	6.90283	0.954378	0.938381	0.936927	0.943229	1.07337	1.0884	1.02203	1.06127	0.888776	-0.170108	0.0048029
#REF!	TP53 regulated inhibitor of apoptosis 1	NEWGENE_1586233	pep chromosome:Rnor_6.0:12:46987404:46989897:-1 gene:ENSRNOG00000001160.5 transcript:ENSRNOT00000001534.5 gene_biotype:protein_coding transcript_biotype:protein_coding gene_symbol:NEWGENE_1586233 description:TP53 regulated inhibitor of apoptosis 1 [Source:RGD Symbol;Acc:11471617]	43.42	3	3	6	76	8.7501	5.47803	1.03661	1.07578	1.01846	1.04362	0.9278	0.976999	0.997471	0.967423	1.07876	0.109374	0.0462838
#REF!	APC, WNT signaling pathway regulator	Apc	pep chromosome:Rnor_6.0:18:27047382:27105333:1 gene:ENSRNOG00000020423.6 transcript:ENSRNOT00000027691.3 gene_biotype:protein_coding transcript_biotype:protein_coding gene_symbol:Apc description:APC, WNT signaling pathway regulator [Source:RGD Symbol;Acc:2123]	2.29	6	6	8	2842	310.316	7.37158	1.04268	0.995895	1.098	1.04552	0.927296	0.957202	0.968446	0.950981	1.09942	0.136736	0.0416362
#REF!	SEC11 homolog A, signal peptidase complex subunit	Sec11a	pep chromosome:Rnor_6.0:1:142733434:142759882:-1 gene:ENSRNOG00000011029.6 transcript:ENSRNOT00000015218.6 gene_biotype:protein_coding transcript_biotype:protein_coding gene_symbol:Sec11a description:SEC11 homolog A, signal peptidase complex subunit [Source:RGD Symbol;Acc:69360]	14.53	3	3	5	179	20.6131	9.33447	0.953997	0.936245	0.95316	0.947801	1.0603	1.01953	1.10481	1.06155	0.892849	-0.163512	0.0108537
#REF!	ribosomal protein S23	Rps23	pep chromosome:Rnor_6.0:2:19823234:19824804:1 gene:ENSRNOG00000016580.6 transcript:ENSRNOT00000022348.6 gene_biotype:protein_coding transcript_biotype:protein_coding gene_symbol:Rps23 description:ribosomal protein S23 [Source:RGD Symbol;Acc:621039]	32.87	5	5	10	143	15.7977	10.4917	0.979393	0.946847	0.963001	0.96308	1.05822	1.00283	1.04507	1.03537	0.930179	-0.10442	0.0195791
#REF!	RNA (guanine-7-) methyltransferase	Rnmt	pep chromosome:Rnor_6.0:18:64084795:64108246:1 gene:ENSRNOG00000016698.6 transcript:ENSRNOT00000022410.4 gene_biotype:protein_coding transcript_biotype:protein_coding gene_symbol:Rnmt description:RNA (guanine-7-) methyltransferase [Source:RGD Symbol;Acc:1309242]	12.36	6	6	6	461	52.7833	6.39209	1.0106	1.0437	1.02178	1.02536	0.969582	1.00133	0.986939	0.98595	1.03997	0.0565405	0.0420766
#REF!	U2 small nuclear RNA auxiliary factor 2	U2af2	pep chromosome:Rnor_6.0:1:72312727:72329856:-1 gene:ENSRNOG00000015914.7 transcript:ENSRNOT00000021391.6 gene_biotype:protein_coding transcript_biotype:protein_coding gene_symbol:U2af2 description:U2 small nuclear RNA auxiliary factor 2 [Source:RGD Symbol;Acc:1310690]	15.71	6	6	6	471	53.087	9.08545	0.905292	0.985852	0.936163	0.942436	1.01929	1.07554	1.05602	1.05028	0.897318	-0.156309	0.0197709
#REF!	ECSIT signalling integrator	Ecsit	pep chromosome:Rnor_6.0:8:23085590:23099042:-1 gene:ENSRNOG00000014128.5 transcript:ENSRNOT00000019115.5 gene_biotype:protein_coding transcript_biotype:protein_coding gene_symbol:Ecsit description:ECSIT signalling integrator [Source:RGD Symbol;Acc:1359488]	5.76	2	2	5	434	49.5881	6.43018	1.01881	1.10527	1.02461	1.04956	0.879423	0.976766	0.930936	0.929042	1.12973	0.175975	0.0383071
#REF!	ubiquitin protein ligase E3C	Ube3c	pep chromosome:Rnor_6.0:4:2505909:2590678:1 gene:ENSRNOG00000010702.8 transcript:ENSRNOT00000092756.1 gene_biotype:protein_coding transcript_biotype:protein_coding gene_symbol:Ube3c description:ubiquitin protein ligase E3C [Source:RGD Symbol;Acc:1559986]	10.19	8	8	8	962	110.392	6.68311	0.979507	0.98557	0.973885	0.979654	1.04878	1.00998	1.00446	1.02107	0.959434	-0.0597445	0.0447072
#REF!	solute carrier family 25, member 46	Slc25a46	pep chromosome:Rnor_6.0:18:24369125:24397551:-1 gene:ENSRNOG00000017091.7 transcript:ENSRNOT00000023032.6 gene_biotype:protein_coding transcript_biotype:protein_coding gene_symbol:Slc25a46 description:solute carrier family 25, member 46 [Source:RGD Symbol;Acc:1305072]	22.49	8	8	12	418	46.1809	7.81104	0.964927	0.943921	0.990185	0.966345	1.02467	1.02189	1.03402	1.02686	0.941065	-0.0876337	0.0120258
#REF!	golgi associated, gamma adaptin ear containing, ARF binding protein 1	Gga1	pep chromosome:Rnor_6.0:7:120106901:120119737:1 gene:ENSRNOG00000008897.6 transcript:ENSRNOT00000063876.1 gene_biotype:protein_coding transcript_biotype:protein_coding gene_symbol:Gga1 description:golgi associated, gamma adaptin ear containing, ARF binding protein 1 [Source:RGD Symbol;Acc:1307770]	7.83	5	5	7	562	61.7238	5.73193	1.02438	1.01313	1.02772	1.02174	0.952262	0.995558	0.986728	0.978183	1.04453	0.0628595	0.035252
#REF!	mitogen-activated protein kinase 1 interacting protein 1-like	Mapk1ip1l	pep chromosome:Rnor_6.0:15:24078280:24100546:1 gene:ENSRNOG00000011611.8 transcript:ENSRNOT00000015511.8 gene_biotype:protein_coding transcript_biotype:protein_coding gene_symbol:Mapk1ip1l description:mitogen-activated protein kinase 1 interacting protein 1-like [Source:RGD Symbol;Acc:1311455]	10.46	2	2	4	239	23.6024	6.66846	0.967902	0.961393	0.99125	0.973515	1.04151	1.01712	1.00427	1.02097	0.953524	-0.0686588	0.0287387
#REF!	pre-mRNA processing factor 31	Prpf31	pep chromosome:Rnor_6.0:1:64150786:64162461:-1 gene:ENSRNOG00000061039.1 transcript:ENSRNOT00000091739.1 gene_biotype:protein_coding transcript_biotype:protein_coding gene_symbol:Prpf31 description:pre-mRNA processing factor 31 [Source:RGD Symbol;Acc:1305832]	6.01	3	3	5	499	55.3813	5.78271	1.01613	1.05116	1.04852	1.0386	0.981369	0.983386	0.966957	0.977237	1.06279	0.087862	0.0077531
#REF!	protein phosphatase 2, regulatory subunit B, gamma	Ppp2r2c	pep chromosome:Rnor_6.0:14:78679214:78707861:-1 gene:ENSRNOG00000058202.1 transcript:ENSRNOT00000091927.1 gene_biotype:protein_coding transcript_biotype:protein_coding gene_symbol:Ppp2r2c description:protein phosphatase 2, regulatory subunit B, gamma [Source:RGD Symbol;Acc:620920]	10.56	2	5	9	426	49.0886	7.73779	1.03974	1.03818	1.10754	1.06182	0.946083	0.934983	0.987131	0.956065	1.11061	0.151356	0.0190985
#REF!	UDP-N-acetylglucosamine pyrophosphorylase 1 like 1	Uap1l1	pep chromosome:Rnor_6.0:3:2579258:2584523:-1 gene:ENSRNOG00000012960.6 transcript:ENSRNOT00000017373.6 gene_biotype:protein_coding transcript_biotype:protein_coding gene_symbol:Uap1l1 description:UDP-N-acetylglucosamine pyrophosphorylase 1 like 1 [Source:RGD Symbol;Acc:1310630]	9.66	4	4	7	507	56.3999	5.65576	1.02171	0.984416	1.0259	1.01068	0.976198	0.968883	0.968841	0.971307	1.04053	0.0573199	0.0425725
#REF!	mitochondrial ribosomal protein S22	Mrps22	pep chromosome:Rnor_6.0:8:106604379:106617597:-1 gene:ENSRNOG00000047984.2 transcript:ENSRNOT00000070953.2 gene_biotype:protein_coding transcript_biotype:protein_coding gene_symbol:Mrps22 description:mitochondrial ribosomal protein S22 [Source:RGD Symbol;Acc:1585674]	9.47	3	3	5	359	41.2094	8.30908	1.0809	0.991976	1.03313	1.03534	0.964269	0.943039	0.955767	0.954358	1.08485	0.117497	0.0374934
#REF!	granulin precursor	Grn	pep chromosome:Rnor_6.0:10:90376933:90383205:1 gene:ENSRNOG00000021031.7 transcript:ENSRNOT00000028557.7 gene_biotype:protein_coding transcript_biotype:protein_coding gene_symbol:Grn description:granulin precursor [Source:RGD Symbol;Acc:61983]	13.62	5	5	9	602	65.1099	6.72705	0.880575	0.970315	1.00933	0.953408	1.09945	1.03961	1.0829	1.07398	0.887731	-0.171806	0.0457034
#REF!	checkpoint kinase 1	Chek1	pep chromosome:Rnor_6.0:8:39204218:39243705:-1 gene:ENSRNOG00000031896.5 transcript:ENSRNOT00000043518.4 gene_biotype:protein_coding transcript_biotype:protein_coding gene_symbol:Chek1 description:checkpoint kinase 1 [Source:RGD Symbol;Acc:620545]	8.23	6	7	14	705	80.5449	8.104	0.972081	0.988754	0.949352	0.970062	1.02904	1.0022	1.04759	1.02628	0.945223	-0.0812734	0.0321595
#REF!	ribosomal protein S18-like 1	Rps18l1	pep chromosome:Rnor_6.0:20:5442390:5445509:1 gene:ENSRNOG00000028505.6 transcript:ENSRNOT00000037499.5 gene_biotype:protein_coding transcript_biotype:protein_coding gene_symbol:Rps18l1 description:ribosomal protein S18-like 1 [Source:RGD Symbol;Acc:2321678]	29.8	6	6	11	151	17.5768	10.9897	0.995576	0.972424	0.936877	0.968292	1.03414	1.01898	1.04552	1.03288	0.937467	-0.0931602	0.0260542
#REF!	protocadherin 7	Pcdh7	pep chromosome:Rnor_6.0:14:55072200:55081551:-1 gene:ENSRNOG00000012367.7 transcript:ENSRNOT00000049245.5 gene_biotype:protein_coding transcript_biotype:protein_coding gene_symbol:Pcdh7 description:protocadherin 7 [Source:RGD Symbol;Acc:1303209]	4.96	3	3	4	1069	116.085	5.21143	1.02616	1.05552	1.16114	1.08094	0.878825	0.918997	0.975554	0.924459	1.16927	0.225608	0.0344987
#REF!	DEAD-box helicase 23	Ddx23	pep chromosome:Rnor_6.0:7:140325431:140342727:-1 gene:ENSRNOG00000060154.1 transcript:ENSRNOT00000089612.1 gene_biotype:protein_coding transcript_biotype:protein_coding gene_symbol:Ddx23 description:DEAD-box helicase 23 [Source:RGD Symbol;Acc:1308685]	5.25	4	4	5	819	95.4379	9.5835	1.03883	1.02578	1.03034	1.03165	0.97848	1.0116	0.984257	0.991447	1.04055	0.0573477	0.0210921
#REF!	transportin 2	Tnpo2	pep chromosome:Rnor_6.0:19:26151900:26171808:1 gene:ENSRNOG00000003970.6 transcript:ENSRNOT00000005571.6 gene_biotype:protein_coding transcript_biotype:protein_coding gene_symbol:Tnpo2 description:transportin 2 [Source:RGD Symbol;Acc:1310356]	15.01	7	9	11	913	102.81	4.99561	0.964036	1.0186	0.960736	0.981123	1.0593	1.03155	1.03587	1.04224	0.941361	-0.08718	0.0415461
#REF!	poly(A) binding protein, cytoplasmic 4	Pabpc4	pep chromosome:Rnor_6.0:5:140979435:140994732:1 gene:ENSRNOG00000015642.6 transcript:ENSRNOT00000056592.3 gene_biotype:protein_coding transcript_biotype:protein_coding gene_symbol:Pabpc4 description:poly(A) binding protein, cytoplasmic 4 [Source:RGD Symbol;Acc:1305015]	14.13	4	8	12	644	70.789	9.26123	0.983796	0.967023	0.942957	0.964592	1.02892	1.03849	1.0243	1.03057	0.935978	-0.0954535	0.0062965
#REF!	BRCA1/BRCA2-containing complex, subunit 3	Brcc3	pep chromosome:Rnor_6.0:9:9863404:9865920:-1 gene:ENSRNOG00000048061.2 transcript:ENSRNOT00000071068.2 gene_biotype:protein_coding transcript_biotype:protein_coding gene_symbol:Brcc3 description:BRCA1/BRCA2-containing complex, subunit 3 [Source:RGD Symbol;Acc:1588543]	17.18	5	5	6	291	32.9947	6.26514	1.01327	1.08341	1.07098	1.05588	0.988119	0.927054	0.975463	0.963545	1.09583	0.132027	0.0317248
#REF!	translocase of inner mitochondrial membrane 50	Timm50	pep chromosome:Rnor_6.0:1:85470831:85480407:1 gene:ENSRNOG00000037638.4 transcript:ENSRNOT00000057096.4 gene_biotype:protein_coding transcript_biotype:protein_coding gene_symbol:Timm50 description:translocase of inner mitochondrial membrane 50 [Source:RGD Symbol;Acc:1587684]	14.73	4	5	9	353	39.8297	8.1333	1.01695	1.04566	0.998776	1.02046	0.988187	0.978632	0.958329	0.975049	1.04658	0.0656771	0.0490055
#REF!	chloride voltage-gated channel 3	Clcn3	pep chromosome:Rnor_6.0:16:32449116:32519148:1 gene:ENSRNOG00000010682.7 transcript:ENSRNOT00000050549.5 gene_biotype:protein_coding transcript_biotype:protein_coding gene_symbol:Clcn3 description:chloride voltage-gated channel 3 [Source:RGD Symbol;Acc:621219]	3.79	3	3	4	818	90.7962	6.27783	0.965291	0.95955	0.908754	0.944532	1.02443	1.02879	1.06534	1.03952	0.908626	-0.138242	0.0127809
#REF!	2-oxoglutarate and iron-dependent oxygenase domain containing 1	Ogfod1	pep chromosome:Rnor_6.0:19:11425105:11451278:-1 gene:ENSRNOG00000019288.7 transcript:ENSRNOT00000026118.7 gene_biotype:protein_coding transcript_biotype:protein_coding gene_symbol:Ogfod1 description:2-oxoglutarate and iron-dependent oxygenase domain containing 1 [Source:RGD Symbol;Acc:1308848]	3.12	1	1	1	545	62.5176	4.93213	1.05557	1.08874	1.11013	1.08481	0.988967	0.943128	0.864864	0.93232	1.16356	0.218546	0.0182219
#REF!	cell division cycle 16	Cdc16	pep chromosome:Rnor_6.0:16:81493371:81516492:1 gene:ENSRNOG00000017536.8 transcript:ENSRNOT00000090674.1 gene_biotype:protein_coding transcript_biotype:protein_coding gene_symbol:Cdc16 description:cell division cycle 16 [Source:RGD Symbol;Acc:1305076]	12.62	7	7	8	602	69.0592	5.70654	1.05618	1.04509	0.997796	1.03302	0.949125	0.956559	0.986228	0.963971	1.07163	0.0998123	0.0311104
#REF!	TRAF2 and NCK interacting kinase	Tnik	pep chromosome:Rnor_6.0:2:113984646:114382836:1 gene:ENSRNOG00000012422.7 transcript:ENSRNOT00000016799.4 gene_biotype:protein_coding transcript_biotype:protein_coding gene_symbol:Tnik description:TRAF2 and NCK interacting kinase [Source:RGD Symbol;Acc:1561817]	4.58	3	6	13	1354	154.175	7.09326	0.991382	1.06364	1.07729	1.0441	0.979589	0.952081	0.949332	0.960334	1.08723	0.120657	0.0417693
#REF!	actin related protein 2/3 complex, subunit 1A	Arpc1a	pep chromosome:Rnor_6.0:12:11277338:11294058:-1 gene:ENSRNOG00000000996.7 transcript:ENSRNOT00000001319.7 gene_biotype:protein_coding transcript_biotype:protein_coding gene_symbol:Arpc1a description:actin related protein 2/3 complex, subunit 1A [Source:RGD Symbol;Acc:620834]	23.85	9	9	18	327	36.6643	8.44092	0.992297	0.98716	0.954327	0.977928	1.0277	1.0141	1.05486	1.03222	0.9474	-0.0779544	0.0324019
#REF!	solute carrier family 9 member A6	Slc9a6	pep chromosome:Rnor_6.0:X:158978755:159045044:1 gene:ENSRNOG00000000879.7 transcript:ENSRNOT00000066809.3 gene_biotype:protein_coding transcript_biotype:protein_coding gene_symbol:Slc9a6 description:solute carrier family 9 member A6 [Source:RGD Symbol;Acc:1563582]	9.15	5	5	10	721	79.7863	6.11279	1.09495	1.07014	1.02346	1.06285	0.928122	0.994595	0.941256	0.954658	1.11333	0.154883	0.0207258
#REF!	dicarbonyl and L-xylulose reductase	Dcxr	pep chromosome:Rnor_6.0:10:109906815:109909715:-1 gene:ENSRNOG00000050315.2 transcript:ENSRNOT00000088907.1 gene_biotype:protein_coding transcript_biotype:protein_coding gene_symbol:Dcxr description:dicarbonyl and L-xylulose reductase [Source:RGD Symbol;Acc:620031]	12.9	3	3	4	217	22.851	9.01221	0.894818	0.957452	0.962697	0.938323	1.13	1.04765	1.01271	1.06345	0.882335	-0.180602	0.0380631
#REF!	serine/threonine kinase 24	Stk24	pep chromosome:Rnor_6.0:15:106629312:106678918:-1 gene:ENSRNOG00000011511.7 transcript:ENSRNOT00000034723.6 gene_biotype:protein_coding transcript_biotype:protein_coding gene_symbol:Stk24 description:serine/threonine kinase 24 [Source:RGD Symbol;Acc:1561742]	13.6	2	5	9	419	46.7801	5.36377	1.03395	1.06289	1.09162	1.06282	0.982327	0.922576	1.00434	0.969748	1.09598	0.132216	0.0345617
#REF!	neutrophil cytosolic factor 4	Ncf4	pep chromosome:Rnor_6.0:7:119482272:119499425:1 gene:ENSRNOG00000006940.6 transcript:ENSRNOT00000009544.6 gene_biotype:protein_coding transcript_biotype:protein_coding gene_symbol:Ncf4 description:neutrophil cytosolic factor 4 [Source:RGD Symbol;Acc:1593157]	4.72	1	1	1	339	38.7219	5.90967	0.925001	0.867237	0.99845	0.930229	1.18234	1.01647	1.10802	1.10227	0.843919	-0.244824	0.0482055
#REF!	translocase of outer mitochondrial membrane 6	Tomm6	pep chromosome:Rnor_6.0:9:15313523:15314435:1 gene:ENSRNOG00000046316.1 transcript:ENSRNOT00000070805.1 gene_biotype:protein_coding transcript_biotype:protein_coding gene_symbol:Tomm6 description:translocase of outer mitochondrial membrane 6 [Source:RGD Symbol;Acc:1583567]	18.92	1	1	8	74	7.88896	4.89404	1.01823	1.0398	1.02496	1.02766	0.984822	0.991979	0.949643	0.975482	1.0535	0.0751835	0.0230506
#REF!	H2A histone family, member Y2	H2afy2	pep chromosome:Rnor_6.0:20:31352960:31402483:-1 gene:ENSRNOG00000024751.6 transcript:ENSRNOT00000033529.6 gene_biotype:protein_coding transcript_biotype:protein_coding gene_symbol:H2afy2 description:H2A histone family, member Y2 [Source:RGD Symbol;Acc:1561371]	14.52	4	5	8	372	40.0674	9.68604	1.07899	1.11644	1.04178	1.07907	0.860195	0.921968	0.984872	0.922345	1.16993	0.226416	0.020191
#REF!	NADH:ubiquinone oxidoreductase complex assembly factor 2	Ndufaf2	pep chromosome:Rnor_6.0:2:39321741:39434560:-1 gene:ENSRNOG00000055079.1 transcript:ENSRNOT00000090193.1 gene_biotype:protein_coding transcript_biotype:protein_coding gene_symbol:Ndufaf2 description:NADH:ubiquinone oxidoreductase complex assembly factor 2 [Source:RGD Symbol;Acc:1560158]	39.76	5	5	7	166	19.5419	8.98291	1.02777	1.07741	1.01387	1.03968	0.904536	0.986343	0.965313	0.952064	1.09203	0.127012	0.0484044
#REF!	COMM domain containing 9	Commd9	pep chromosome:Rnor_6.0:3:91463660:91478097:1 gene:ENSRNOG00000004755.5 transcript:ENSRNOT00000081984.1 gene_biotype:protein_coding transcript_biotype:protein_coding gene_symbol:Commd9 description:COMM domain containing 9 [Source:RGD Symbol;Acc:1307706]	38.89	5	5	5	198	21.9604	6.03662	0.948113	0.952934	0.960357	0.953801	1.06086	0.993	1.07235	1.04207	0.915295	-0.127691	0.024255
#REF!	calcium voltage-gated channel subunit alpha1 C	Cacna1c	pep chromosome:Rnor_6.0:4:150642427:150829913:-1 gene:ENSRNOG00000007090.8 transcript:ENSRNOT00000041571.5 gene_biotype:protein_coding transcript_biotype:protein_coding gene_symbol:Cacna1c description:calcium voltage-gated channel subunit alpha1 C [Source:RGD Symbol;Acc:2245]	1.89	3	3	3	1901	214.205	6.53662	1.04793	1.09365	1.10321	1.0816	0.870642	0.981094	0.981808	0.944515	1.14514	0.195518	0.0280612
#REF!	PITPNM family member 3	Pitpnm3	pep chromosome:Rnor_6.0:10:58618645:58693754:-1 gene:ENSRNOG00000008323.8 transcript:ENSRNOT00000071764.3 gene_biotype:protein_coding transcript_biotype:protein_coding gene_symbol:Pitpnm3 description:PITPNM family member 3 [Source:RGD Symbol;Acc:1308200]	2.93	2	2	4	922	101.138	7.28369	1.06976	1.07375	1.08863	1.07738	0.963338	0.943954	0.940486	0.94926	1.13497	0.18265	0.000150302
#REF!	GABA type A receptor associated protein like 2	Gabarapl2	pep chromosome:Rnor_6.0:19:44164935:44175770:1 gene:ENSRNOG00000019425.5 transcript:ENSRNOT00000048998.3 gene_biotype:protein_coding transcript_biotype:protein_coding gene_symbol:Gabarapl2 description:GABA type A receptor associated protein like 2 [Source:RGD Symbol;Acc:620510]	21.37	3	3	6	117	13.6581	8.104	1.10251	1.0375	1.04847	1.06283	0.908803	0.985013	0.933617	0.942478	1.12769	0.173376	0.0161937
#REF!	nicalin	Ncln	pep chromosome:Rnor_6.0:7:11081536:11091584:1 gene:ENSRNOG00000004793.6 transcript:ENSRNOT00000007110.6 gene_biotype:protein_coding transcript_biotype:protein_coding gene_symbol:Ncln description:nicalin [Source:RGD Symbol;Acc:1309355]	6.76	4	4	8	562	62.8244	6.58057	0.990137	0.976514	0.978744	0.981798	1.02747	1.04021	1.02202	1.0299	0.953297	-0.0690023	0.00215943
#REF!	exocyst complex component 7-like	LOC100911734	pep chromosome:Rnor_6.0:10:105242152:105259795:-1 gene:ENSRNOG00000009617.5 transcript:ENSRNOT00000013281.5 gene_biotype:protein_coding transcript_biotype:protein_coding gene_symbol:LOC100911734 description:exocyst complex component 7-like [Source:RGD Symbol;Acc:6491410]	14.4	9	9	13	653	74.9988	6.7124	1.0574	1.04178	1.08916	1.06278	0.939315	0.917117	1.01381	0.956748	1.11083	0.151633	0.0306971
#REF!	autophagy related 16-like 1	Atg16l1	pep chromosome:Rnor_6.0:9:94880053:94915228:1 gene:ENSRNOG00000017913.7 transcript:ENSRNOT00000024445.3 gene_biotype:protein_coding transcript_biotype:protein_coding gene_symbol:Atg16l1 description:autophagy related 16-like 1 [Source:RGD Symbol;Acc:1310631]	7.41	5	5	6	607	67.9207	6.29053	1.00111	1.04854	1.08861	1.04609	0.945362	0.922994	0.992277	0.953544	1.09705	0.133631	0.0465177
#REF!	SURP and G patch domain containing 2	Sugp2	pep chromosome:Rnor_6.0:16:20910177:20939545:-1 gene:ENSRNOG00000020269.4 transcript:ENSRNOT00000027457.4 gene_biotype:protein_coding transcript_biotype:protein_coding gene_symbol:Sugp2 description:SURP and G patch domain containing 2 [Source:RGD Symbol;Acc:1306042]	6.65	6	6	8	1068	117.982	8.01611	1.03487	1.04803	1.01106	1.03132	0.972637	0.989336	0.990573	0.984182	1.0479	0.067501	0.0184187
#REF!	similar to RIKEN cDNA 2310011J03	RGD1359127	pep chromosome:Rnor_6.0:7:12256387:12258513:1 gene:ENSRNOG00000016399.5 transcript:ENSRNOT00000021939.5 gene_biotype:protein_coding transcript_biotype:protein_coding gene_symbol:RGD1359127 description:similar to RIKEN cDNA 2310011J03 [Source:RGD Symbol;Acc:1359127]	26.61	2	2	3	109	12.1352	5.24951	1.06791	1.11025	1.08688	1.08835	0.968785	0.99161	0.933297	0.964564	1.12833	0.174192	0.0040861
#REF!	ring finger protein 214	Rnf214	pep chromosome:Rnor_6.0:8:50166505:50199978:-1 gene:ENSRNOG00000017151.8 transcript:ENSRNOT00000023459.8 gene_biotype:protein_coding transcript_biotype:protein_coding gene_symbol:Rnf214 description:ring finger protein 214 [Source:RGD Symbol;Acc:1307500]	9.1	6	7	10	703	77.6745	6.80029	1.02322	1.03498	1.02464	1.02761	0.915193	0.981274	0.984911	0.960459	1.06992	0.0974989	0.0430306
#REF!	LIM and calponin homology domains 1	Limch1	pep chromosome:Rnor_6.0:14:42762587:43072843:-1 gene:ENSRNOG00000002318.6 transcript:ENSRNOT00000064263.2 gene_biotype:protein_coding transcript_biotype:protein_coding gene_symbol:Limch1 description:LIM and calponin homology domains 1 [Source:RGD Symbol;Acc:1305269]	12.44	11	11	11	1085	121.425	5.63037	1.04945	1.04651	1.00364	1.0332	0.935693	0.974476	0.962574	0.957581	1.07897	0.109649	0.0156364
#REF!	golgi integral membrane protein 4	Golim4	pep chromosome:Rnor_6.0:2:174322872:174413038:-1 gene:ENSRNOG00000024213.6 transcript:ENSRNOT00000037115.5 gene_biotype:protein_coding transcript_biotype:protein_coding gene_symbol:Golim4 description:golgi integral membrane protein 4 [Source:RGD Symbol;Acc:1310948]	2.45	1	1	2	653	76.5506	4.85596	1.04181	1.07645	1.16039	1.09288	0.939713	0.906105	0.936196	0.927338	1.17852	0.236971	0.0108181
#REF!	serine/threonine kinase 26	Stk26	pep chromosome:Rnor_6.0:X:138046494:138096669:1 gene:ENSRNOG00000007879.7 transcript:ENSRNOT00000010596.7 gene_biotype:protein_coding transcript_biotype:protein_coding gene_symbol:Stk26 description:serine/threonine kinase 26 [Source:RGD Symbol;Acc:1563568]	13.22	2	5	6	416	46.5446	5.23682	1.07427	1.01395	1.16972	1.08598	0.888764	0.936053	0.965754	0.93019	1.16748	0.2234	0.0369357
#REF!	ralA binding protein 1	Ralbp1	pep chromosome:Rnor_6.0:9:113579107:113598477:-1 gene:ENSRNOG00000013461.7 transcript:ENSRNOT00000035606.6 gene_biotype:protein_coding transcript_biotype:protein_coding gene_symbol:Ralbp1 description:ralA binding protein 1 [Source:RGD Symbol;Acc:621134]	6.03	4	4	4	647	74.9896	5.92236	1.02467	1.01168	1.06277	1.03304	0.962848	0.961664	0.98646	0.970324	1.06464	0.0903616	0.0223583
#REF!	Wiskott-Aldrich syndrome-like	Wasl	pep chromosome:Rnor_6.0:4:51677722:51726212:-1 gene:ENSRNOG00000006975.6 transcript:ENSRNOT00000009261.6 gene_biotype:protein_coding transcript_biotype:protein_coding gene_symbol:Wasl description:Wiskott-Aldrich syndrome-like [Source:RGD Symbol;Acc:735144]	6.39	4	4	5	501	54.2623	7.92822	1.04295	1.05705	1.07603	1.05868	0.938975	0.963877	1.02425	0.975699	1.08505	0.117755	0.0374606
#REF!	CDP-diacylglycerol--inositol 3-phosphatidyltransferase	Cdipt	pep chromosome:Rnor_6.0:1:198409360:198413497:1 gene:ENSRNOG00000024144.4 transcript:ENSRNOT00000013691.5 gene_biotype:protein_coding transcript_biotype:protein_coding gene_symbol:Cdipt description:CDP-diacylglycerol--inositol 3-phosphatidyltransferase [Source:RGD Symbol;Acc:620576]	15.96	4	4	5	213	23.5972	8.26514	0.954606	0.924429	0.931602	0.936879	0.967841	1.0296	0.98596	0.994466	0.942092	-0.0860601	0.0481153
#REF!	glutamine amidotransferase like class 1 domain containing 1	Gatd1	pep chromosome:Rnor_6.0:1:213951759:213957535:-1 gene:ENSRNOG00000045795.2 transcript:ENSRNOT00000073220.2 gene_biotype:protein_coding transcript_biotype:protein_coding gene_symbol:Gatd1 description:glutamine amidotransferase like class 1 domain containing 1 [Source:RGD Symbol;Acc:1304836]	26.36	5	5	6	220	23.2487	6.84424	1.00215	1.0458	1.06415	1.03736	0.963265	0.956579	0.978786	0.96621	1.07364	0.102513	0.0218969
#REF!	peptidyl-tRNA hydrolase 2	Ptrh2	pep chromosome:Rnor_6.0:10:74002151:74012159:1 gene:ENSRNOG00000004288.5 transcript:ENSRNOT00000005661.5 gene_biotype:protein_coding transcript_biotype:protein_coding gene_symbol:Ptrh2 description:peptidyl-tRNA hydrolase 2 [Source:RGD Symbol;Acc:1306819]	8.29	1	1	1	181	19.5171	7.41553	0.931294	0.955484	0.990085	0.958954	1.09539	1.04094	1.0523	1.06287	0.902228	-0.148436	0.0119878
#REF!	shisa family member 4	Shisa4	pep chromosome:Rnor_6.0:13:52193989:52197205:-1 gene:ENSRNOG00000007369.7 transcript:ENSRNOT00000009712.6 gene_biotype:protein_coding transcript_biotype:protein_coding gene_symbol:Shisa4 description:shisa family member 4 [Source:RGD Symbol;Acc:1312041]	4.57	1	1	3	197	21.4525	7.41553	0.966045	0.943675	0.975389	0.961703	1.03766	1.05863	1.02897	1.04176	0.923157	-0.115352	0.0034166
#REF!	similar to sid2057p	RGD1311703	pep chromosome:Rnor_6.0:1:185558036:185569190:-1 gene:ENSRNOG00000053659.1 transcript:ENSRNOT00000090773.1 gene_biotype:protein_coding transcript_biotype:protein_coding gene_symbol:RGD1311703 description:similar to sid2057p [Source:RGD Symbol;Acc:1311703]	12.71	2	2	2	181	19.9491	4.84326	1.0784	1.01701	1.12311	1.07284	0.900981	0.928318	0.98829	0.939196	1.1423	0.191937	0.029105
#REF!	SWI5-dependent homologous recombination repair protein 1	Sfr1	pep chromosome:Rnor_6.0:1:267483145:267508831:1 gene:ENSRNOG00000012641.5 transcript:ENSRNOT00000088962.1 gene_biotype:protein_coding transcript_biotype:protein_coding gene_symbol:Sfr1 description:SWI5-dependent homologous recombination repair protein 1 [Source:RGD Symbol;Acc:1305481]	9.96	2	2	4	251	28.7112	5.17334	0.924375	0.97249	0.910253	0.935706	1.08511	1.07296	0.99658	1.05155	0.889835	-0.16839	0.0258766
#REF!	COMM domain containing 6	Commd6	pep chromosome:Rnor_6.0:15:86136096:86142672:-1 gene:ENSRNOG00000038012.2 transcript:ENSRNOT00000057830.2 gene_biotype:protein_coding transcript_biotype:protein_coding gene_symbol:Commd6 description:COMM domain containing 6 [Source:RGD Symbol;Acc:1560745]	25	3	3	4	108	11.9831	8.83643	1.04277	1.20487	1.05209	1.09991	0.947535	0.908384	0.910114	0.922011	1.19294	0.254526	0.0302303
#REF!	CUGBP, Elav-like family member 2	Celf2	pep chromosome:Rnor_6.0:17:75352389:75654951:1 gene:ENSRNOG00000023661.6 transcript:ENSRNOT00000023436.4 gene_biotype:protein_coding transcript_biotype:protein_coding gene_symbol:Celf2 description:CUGBP, Elav-like family member 2 [Source:RGD Symbol;Acc:68347]	5.24	1	3	10	515	55.0265	8.60205	1.04441	1.06395	1.07373	1.0607	0.948667	0.934093	0.981196	0.954652	1.11108	0.151965	0.00293
#REF!	cysteine and histidine rich domain containing 1	Chordc1	pep chromosome:Rnor_6.0:8:17421557:17446165:1 gene:ENSRNOG00000026643.5 transcript:ENSRNOT00000030569.5 gene_biotype:protein_coding transcript_biotype:protein_coding gene_symbol:Chordc1 description:cysteine and histidine rich domain containing 1 [Source:RGD Symbol;Acc:1304679]	29.61	8	8	12	331	37.3377	7.89893	0.956236	0.95388	0.949546	0.953221	1.02234	1.08144	1.01312	1.03897	0.917468	-0.12427	0.016273
#REF!	proteasome 26S subunit, non-ATPase 14	Psmd14	pep chromosome:Rnor_6.0:3:47578384:47673338:1 gene:ENSRNOG00000061129.1 transcript:ENSRNOT00000082769.1 gene_biotype:protein_coding transcript_biotype:protein_coding gene_symbol:Psmd14 description:proteasome 26S subunit, non-ATPase 14 [Source:RGD Symbol;Acc:1594532]	11.61	6	6	8	310	34.5546	6.52197	0.971161	0.931592	0.936343	0.946365	1.08155	1.05579	1.02985	1.05573	0.896408	-0.157773	0.00492
#REF!	transmembrane 9 superfamily member 2	Tm9sf2	pep chromosome:Rnor_6.0:15:108526014:108579256:1 gene:ENSRNOG00000012751.7 transcript:ENSRNOT00000017211.6 gene_biotype:protein_coding transcript_biotype:protein_coding gene_symbol:Tm9sf2 description:transmembrane 9 superfamily member 2 [Source:RGD Symbol;Acc:1359230]	9.8	5	5	9	663	75.5363	7.44482	0.974075	0.987385	0.984452	0.981971	1.06513	1.00191	1.03945	1.0355	0.94831	-0.0765693	0.0464998
#REF!	melanocyte proliferating gene 1	Myg1	pep chromosome:Rnor_6.0:7:143929662:143936864:1 gene:ENSRNOG00000013343.6 transcript:ENSRNOT00000017942.6 gene_biotype:protein_coding transcript_biotype:protein_coding gene_symbol:Myg1 description:melanocyte proliferating gene 1 [Source:RGD Symbol;Acc:1359237]	10.24	3	3	3	381	42.8617	6.46826	1.04341	1.13152	1.06313	1.07936	0.912877	0.950922	0.987882	0.950561	1.13549	0.183321	0.020001
#REF!	leucine rich repeat containing 8 VRAC subunit C	Lrrc8c	pep chromosome:Rnor_6.0:14:5283647:5378726:-1 gene:ENSRNOG00000002122.5 transcript:ENSRNOT00000002896.5 gene_biotype:protein_coding transcript_biotype:protein_coding gene_symbol:Lrrc8c description:leucine rich repeat containing 8 VRAC subunit C [Source:RGD Symbol;Acc:1306585]	7.35	3	4	4	803	92.4031	7.82568	1.02272	1.06204	1.18366	1.08947	0.89805	0.934924	0.945549	0.926174	1.17631	0.234273	0.0319342
#REF!	3-hydroxymethyl-3-methylglutaryl-CoA lyase	Hmgcl	pep chromosome:Rnor_6.0:5:154294806:154308640:1 gene:ENSRNOG00000009422.6 transcript:ENSRNOT00000012853.6 gene_biotype:protein_coding transcript_biotype:protein_coding gene_symbol:Hmgcl description:3-hydroxymethyl-3-methylglutaryl-CoA lyase [Source:RGD Symbol;Acc:620554]	12.92	5	5	7	325	34.1697	8.41162	0.975449	0.990802	0.938604	0.968285	1.04343	1.03131	1.0167	1.03048	0.939644	-0.0898138	0.0228933
#REF!		AABR07037451.2	pep chromosome:Rnor_6.0:X:20484517:21015836:1 gene:ENSRNOG00000062231.1 transcript:ENSRNOT00000093701.1 gene_biotype:protein_coding transcript_biotype:protein_coding gene_symbol:AABR07037451.2	5.36	4	4	4	802	88.1315	8.104	1.04415	1.01403	1.07951	1.0459	0.994806	0.918244	0.969185	0.960745	1.08863	0.122518	0.0442792
#REF!	lectin, mannose-binding 2	Lman2	pep chromosome:Rnor_6.0:17:9797907:9816139:1 gene:ENSRNOG00000016161.7 transcript:ENSRNOT00000021638.7 gene_biotype:protein_coding transcript_biotype:protein_coding gene_symbol:Lman2 description:lectin, mannose-binding 2 [Source:RGD Symbol;Acc:1308965]	15.36	4	4	4	358	40.3672	6.94678	1.00933	1.05706	1.01164	1.02601	0.967145	0.917597	0.977797	0.95418	1.07528	0.104708	0.0412051
#REF!	thioredoxin domain containing 15	Txndc15	pep chromosome:Rnor_6.0:17:9429175:9441526:-1 gene:ENSRNOG00000000133.7 transcript:ENSRNOT00000000146.7 gene_biotype:protein_coding transcript_biotype:protein_coding gene_symbol:Txndc15 description:thioredoxin domain containing 15 [Source:RGD Symbol;Acc:1304696]	3.5	1	1	1	343	37.9039	4.79248	1.08629	1.0137	1.08908	1.06302	0.938996	0.919629	0.992882	0.950503	1.11838	0.161409	0.0270377
#REF!	leucine rich repeat containing 40	Lrrc40	pep chromosome:Rnor_6.0:2:264864351:264893294:1 gene:ENSRNOG00000011555.6 transcript:ENSRNOT00000015434.6 gene_biotype:protein_coding transcript_biotype:protein_coding gene_symbol:Lrrc40 description:leucine rich repeat containing 40 [Source:RGD Symbol;Acc:1562017]	8.47	5	5	6	602	67.8981	6.94678	0.957663	0.987256	0.95891	0.967943	1.01406	1.04441	0.994809	1.01776	0.951053	-0.0724024	0.0455861
#REF!	coiled-coil domain containing 28A	Ccdc28a	pep chromosome:Rnor_6.0:1:13384156:13395370:-1 gene:ENSRNOG00000053347.1 transcript:ENSRNOT00000085519.1 gene_biotype:protein_coding transcript_biotype:protein_coding gene_symbol:Ccdc28a description:coiled-coil domain containing 28A [Source:RGD Symbol;Acc:1310326]	7.61	1	1	1	184	20.2674	8.11865	1.07435	1.15316	1.0341	1.0872	0.998876	0.924931	0.852048	0.925285	1.17499	0.23265	0.0421007
#REF!	regulatory associated protein of MTOR, complex 1	Rptor	pep chromosome:Rnor_6.0:10:108750620:109058691:1 gene:ENSRNOG00000003821.6 transcript:ENSRNOT00000005337.6 gene_biotype:protein_coding transcript_biotype:protein_coding gene_symbol:Rptor description:regulatory associated protein of MTOR, complex 1 [Source:RGD Symbol;Acc:1311784]	3.75	6	6	9	1335	149.397	6.87354	1.04877	0.996195	1.0537	1.03289	0.920245	0.970155	0.963894	0.951431	1.08562	0.118514	0.0281025
#REF!	PAF1 homolog, Paf1/RNA polymerase II complex component	Paf1	pep chromosome:Rnor_6.0:1:85362268:85368031:-1 gene:ENSRNOG00000019746.6 transcript:ENSRNOT00000026778.6 gene_biotype:protein_coding transcript_biotype:protein_coding gene_symbol:Paf1 description:PAF1 homolog, Paf1/RNA polymerase II complex component [Source:RGD Symbol;Acc:1306219]	6.73	3	3	4	535	60.5095	4.67822	1.06465	1.09957	1.19657	1.12026	0.992056	0.921033	0.910697	0.941262	1.19017	0.251169	0.0189946
#REF!	similar to KIAA0368	RGD1306148	pep chromosome:Rnor_6.0:5:75931293:76039760:-1 gene:ENSRNOG00000025076.7 transcript:ENSRNOT00000019959.7 gene_biotype:protein_coding transcript_biotype:protein_coding gene_symbol:RGD1306148 description:similar to KIAA0368 [Source:RGD Symbol;Acc:1306148]	5.6	9	9	12	1839	203.79	7.13721	0.973484	0.958907	0.924033	0.952141	1.02563	1.00423	1.02542	1.01843	0.934913	-0.097096	0.015256
#REF!	B-cell CLL/lymphoma 10	Bcl10	pep chromosome:Rnor_6.0:2:251805392:251814957:1 gene:ENSRNOG00000042389.3 transcript:ENSRNOT00000019911.6 gene_biotype:protein_coding transcript_biotype:protein_coding gene_symbol:Bcl10 description:B-cell CLL/lymphoma 10 [Source:RGD Symbol;Acc:620544]	11.59	2	2	2	233	25.9833	6.25244	1.01836	1.10302	1.12655	1.08264	0.994737	0.872107	0.966817	0.944553	1.1462	0.196853	0.0495015
#REF!	GAR1 ribonucleoprotein	Gar1	pep chromosome:Rnor_6.0:2:235252216:235257464:-1 gene:ENSRNOG00000061146.2 transcript:ENSRNOT00000093472.1 gene_biotype:protein_coding transcript_biotype:protein_coding gene_symbol:Gar1 description:GAR1 ribonucleoprotein [Source:RGD Symbol;Acc:1563995]	21.05	3	3	5	171	18.4201	9.74463	0.948533	1.01513	0.965258	0.976308	1.04943	1.03692	1.0279	1.03808	0.94049	-0.0885155	0.0420506
#REF!	ubiquitin specific peptidase 31	Usp31	pep chromosome:Rnor_6.0:1:191615146:191651628:-1 gene:ENSRNOG00000025793.5 transcript:ENSRNOT00000055048.3 gene_biotype:protein_coding transcript_biotype:protein_coding gene_symbol:Usp31 description:ubiquitin specific peptidase 31 [Source:RGD Symbol;Acc:1308183]	0.73	1	1	1	1089	119.34	9.26123	0.975507	0.931757	0.944802	0.950688	1.08162	1.09277	0.9984	1.0576	0.898913	-0.153747	0.0301568
#REF!	3-phosphoinositide dependent protein kinase-1	Pdpk1	pep chromosome:Rnor_6.0:10:13451624:13515448:-1 gene:ENSRNOG00000006136.5 transcript:ENSRNOT00000067660.1 gene_biotype:protein_coding transcript_biotype:protein_coding gene_symbol:Pdpk1 description:3-phosphoinositide dependent protein kinase-1 [Source:RGD Symbol;Acc:620307]	11.27	6	6	12	559	63.5532	7.1665	1.01874	1.00487	1.02536	1.01632	0.995452	1.00283	0.991324	0.996536	1.01985	0.0283626	0.0458207
#REF!	kynurenine aminotransferase 1	Kyat1	pep chromosome:Rnor_6.0:3:8752625:8766433:-1 gene:ENSRNOG00000016097.7 transcript:ENSRNOT00000021865.6 gene_biotype:protein_coding transcript_biotype:protein_coding gene_symbol:Kyat1 description:kynurenine aminotransferase 1 [Source:RGD Symbol;Acc:1306912]	11.82	5	5	7	457	51.5478	7.50342	0.916635	0.949518	0.961101	0.942418	1.07811	1.1182	0.98552	1.06061	0.888561	-0.170457	0.0464405
#REF!	similar to 60S ribosomal protein L38	LOC690468	pep chromosome:Rnor_6.0:16:11214736:11214948:-1 gene:ENSRNOG00000049047.2 transcript:ENSRNOT00000023369.4 gene_biotype:protein_coding transcript_biotype:protein_coding gene_symbol:LOC690468 description:similar to 60S ribosomal protein L38 [Source:RGD Symbol;Acc:1596041]	47.14	4	4	4	70	8.21273	10.0962	0.913795	0.920976	0.906553	0.913775	1.0242	1.13954	1.10324	1.08899	0.839099	-0.253087	0.00694576
#REF!	ribosomal protein L29	Rpl29	pep chromosome:Rnor_6.0:8:115131367:115133401:1 gene:ENSRNOG00000011138.4 transcript:ENSRNOT00000014849.4 gene_biotype:protein_coding transcript_biotype:protein_coding gene_symbol:Rpl29 description:ribosomal protein L29 [Source:RGD Symbol;Acc:62069]	18.59	2	4	7	156	17.3148	11.7808	0.969425	0.921976	0.978719	0.956707	1.04974	1.02145	1.13581	1.069	0.894955	-0.160113	0.0437743
#REF!	Ufm1-specific ligase 1	Ufl1	pep chromosome:Rnor_6.0:5:39615956:39650895:-1 gene:ENSRNOG00000007831.7 transcript:ENSRNOT00000089522.1 gene_biotype:protein_coding transcript_biotype:protein_coding gene_symbol:Ufl1 description:Ufm1-specific ligase 1 [Source:RGD Symbol;Acc:1309308]	5.28	4	4	6	739	83.5814	7.43018	1.03458	1.03495	1.01972	1.02975	0.96325	0.982649	0.975456	0.973785	1.05747	0.0806154	0.0017808
#REF!	required for meiotic nuclear division 1 homolog	Rmnd1	pep chromosome:Rnor_6.0:1:40948847:40972826:-1 gene:ENSRNOG00000019501.7 transcript:ENSRNOT00000060757.4 gene_biotype:protein_coding transcript_biotype:protein_coding gene_symbol:Rmnd1 description:required for meiotic nuclear division 1 homolog [Source:RGD Symbol;Acc:1309546]	8.89	4	4	6	450	51.6657	8.52881	0.964431	0.970917	0.954881	0.963409	1.07521	1.04537	0.989902	1.03683	0.92919	-0.105954	0.044667
#REF!	calcium regulated heat stable protein 1	Carhsp1	pep chromosome:Rnor_6.0:10:7041510:7055101:1 gene:ENSRNOG00000002610.5 transcript:ENSRNOT00000003514.5 gene_biotype:protein_coding transcript_biotype:protein_coding gene_symbol:Carhsp1 description:calcium regulated heat stable protein 1 [Source:RGD Symbol;Acc:708415]	16.33	2	2	3	147	15.896	8.20654	0.969019	0.874874	0.92505	0.922981	1.10485	1.07265	0.982616	1.05337	0.876214	-0.190645	0.0459025
#REF!	myeloid-derived growth factor	Mydgf	pep chromosome:Rnor_6.0:9:10885560:10892405:1 gene:ENSRNOG00000046883.2 transcript:ENSRNOT00000072870.2 gene_biotype:protein_coding transcript_biotype:protein_coding gene_symbol:Mydgf description:myeloid-derived growth factor [Source:RGD Symbol;Acc:1589603]	12.65	3	3	3	166	17.9409	6.16357	0.918446	0.962663	0.907854	0.929654	1.15889	1.09889	0.991159	1.08298	0.858422	-0.220241	0.0416999
#REF!	A-kinase anchoring protein 9	Akap9	pep chromosome:Rnor_6.0:4:27195346:27331582:-1 gene:ENSRNOG00000026319.6 transcript:ENSRNOT00000010118.6 gene_biotype:protein_coding transcript_biotype:protein_coding gene_symbol:Akap9 description:A-kinase anchoring protein 9 [Source:RGD Symbol;Acc:620833]	1.64	5	5	5	3771	433.681	5.05908	1.07173	1.13525	1.03912	1.08203	0.86977	0.920703	0.959315	0.916596	1.18049	0.239385	0.0124833
#REF!	leucine zipper and CTNNBIP1 domain containing	Lzic	pep chromosome:Rnor_6.0:5:166430400:166442284:1 gene:ENSRNOG00000016200.5 transcript:ENSRNOT00000021822.5 gene_biotype:protein_coding transcript_biotype:protein_coding gene_symbol:Lzic description:leucine zipper and CTNNBIP1 domain containing [Source:RGD Symbol;Acc:1309253]	27.89	5	5	7	190	21.381	4.95752	1.00159	0.963832	1.00874	0.991387	1.06526	1.04066	1.02876	1.04489	0.948792	-0.0758362	0.0383653
#REF!	FGFR1 oncogene partner 2	Fgfr1op2	pep chromosome:Rnor_6.0:4:180887285:180908198:1 gene:ENSRNOG00000001811.6 transcript:ENSRNOT00000002476.5 gene_biotype:protein_coding transcript_biotype:protein_coding gene_symbol:Fgfr1op2 description:FGFR1 oncogene partner 2 [Source:RGD Symbol;Acc:1303233]	19.07	4	4	4	215	24.9348	5.56689	1.03899	1.06964	1.08721	1.06528	0.935612	0.910445	1.01719	0.954417	1.11616	0.158539	0.0344261
#REF!	selenoprotein I	Selenoi	pep chromosome:Rnor_6.0:6:27487491:27512287:-1 gene:ENSRNOG00000059295.1 transcript:ENSRNOT00000081323.1 gene_biotype:protein_coding transcript_biotype:protein_coding gene_symbol:Selenoi description:selenoprotein I [Source:RGD Symbol;Acc:1560938]	13.79	1	1	4	116	13.2837	6.26514	1.05832	1.06615	1.03637	1.05362	0.916062	0.958929	0.989257	0.95475	1.10355	0.142153	0.0127121
#REF!	guanosine monophosphate reductase 2	Gmpr2	pep chromosome:Rnor_6.0:15:34353495:34360417:1 gene:ENSRNOG00000020216.7 transcript:ENSRNOT00000084554.1 gene_biotype:protein_coding transcript_biotype:protein_coding gene_symbol:Gmpr2 description:guanosine monophosphate reductase 2 [Source:RGD Symbol;Acc:628875]	7.18	2	3	5	348	38.0231	7.44482	1.03786	1.00134	1.02215	1.02045	0.967894	0.997295	0.976381	0.980523	1.04072	0.057582	0.0436648
#REF!	protein O-linked mannose N-acetylglucosaminyltransferase 2 (beta 1,4-)	Pomgnt2	pep chromosome:Rnor_6.0:8:130615711:130617833:-1 gene:ENSRNOG00000019492.6 transcript:ENSRNOT00000026363.6 gene_biotype:protein_coding transcript_biotype:protein_coding gene_symbol:Pomgnt2 description:protein O-linked mannose N-acetylglucosaminyltransferase 2 (beta 1,4-) [Source:RGD Symbol;Acc:1304827]	7.76	3	3	4	580	66.6745	8.48486	1.06679	0.944166	1.09973	1.0369	0.866234	0.885824	0.874767	0.875609	1.1842	0.243914	0.0276962
#REF!	WW domain containing E3 ubiquitin protein ligase 1	Wwp1	pep chromosome:Rnor_6.0:5:33609136:33664435:-1 gene:ENSRNOG00000006328.5 transcript:ENSRNOT00000009047.5 gene_biotype:protein_coding transcript_biotype:protein_coding gene_symbol:Wwp1 description:WW domain containing E3 ubiquitin protein ligase 1 [Source:RGD Symbol;Acc:1311734]	3.27	2	3	3	918	104.535	6.25244	1.04296	1.0079	1.0667	1.03919	0.942412	0.96929	1.00141	0.971039	1.07018	0.0978575	0.0476541
#REF!	ENAH, actin regulator	Enah	pep chromosome:Rnor_6.0:13:100300054:100405339:-1 gene:ENSRNOG00000031934.5 transcript:ENSRNOT00000039974.5 gene_biotype:protein_coding transcript_biotype:protein_coding gene_symbol:Enah description:ENAH, actin regulator [Source:RGD Symbol;Acc:1307666]	12.93	6	8	11	526	58.792	8.00146	1.02099	1.00897	1.01336	1.01444	0.981256	0.961299	0.948295	0.963617	1.05274	0.0741547	0.00760431
#REF!	ferredoxin 1-like	Fdx1l	pep chromosome:Rnor_6.0:8:22086534:22091450:-1 gene:ENSRNOG00000023020.4 transcript:ENSRNOT00000028127.5 gene_biotype:protein_coding transcript_biotype:protein_coding gene_symbol:Fdx1l description:ferredoxin 1-like [Source:RGD Symbol;Acc:1561264]	19.54	3	3	5	174	18.7584	5.98584	1.06229	1.03082	1.0345	1.04254	0.967965	0.981795	0.959598	0.969786	1.07502	0.104358	0.00357441
#REF!	caveolae associated protein 3	Cavin3	pep chromosome:Rnor_6.0:1:170317113:170318935:-1 gene:ENSRNOG00000017914.4 transcript:ENSRNOT00000024119.4 gene_biotype:protein_coding transcript_biotype:protein_coding gene_symbol:Cavin3 description:caveolae associated protein 3 [Source:RGD Symbol;Acc:628755]	8.37	2	2	2	263	27.8937	6.1001	1.01305	1.03151	1.05213	1.03223	0.990626	0.964611	0.993135	0.982791	1.0503	0.0708042	0.0271076
#REF!	BICD cargo adaptor 1	Bicd1	pep chromosome:Rnor_6.0:4:184019087:184165540:1 gene:ENSRNOG00000036911.3 transcript:ENSRNOT00000055435.2 gene_biotype:protein_coding transcript_biotype:protein_coding gene_symbol:Bicd1 description:BICD cargo adaptor 1 [Source:RGD Symbol;Acc:1309444]	1.8	1	1	2	835	95.7722	5.75732	1.09503	1.0324	1.07013	1.06585	0.873681	0.93148	1.01203	0.939063	1.13502	0.182711	0.045107
#REF!	protein tyrosine phosphatase domain containing 1	Ptpdc1	pep chromosome:Rnor_6.0:17:16333415:16380573:1 gene:ENSRNOG00000026564.6 transcript:ENSRNOT00000060550.3 gene_biotype:protein_coding transcript_biotype:protein_coding gene_symbol:Ptpdc1 description:protein tyrosine phosphatase domain containing 1 [Source:RGD Symbol;Acc:1307698]	3.73	2	2	2	751	84.4704	6.46826	1.10582	1.09576	1.06567	1.08908	0.877913	0.924169	0.927496	0.909859	1.19698	0.259401	0.000864243
#REF!	phospholipase D family, member 3	Pld3	pep chromosome:Rnor_6.0:1:84339261:84353725:-1 gene:ENSRNOG00000018390.6 transcript:ENSRNOT00000057177.3 gene_biotype:protein_coding transcript_biotype:protein_coding gene_symbol:Pld3 description:phospholipase D family, member 3 [Source:RGD Symbol;Acc:1308248]	8.61	4	4	7	488	54.3644	6.52197	0.917528	0.905797	0.893986	0.905771	1.08545	1.07744	1.0673	1.07673	0.841225	-0.249436	3.75855e-05
#REF!	spermatogenesis associated 2-like	Spata2L	pep chromosome:Rnor_6.0:19:56032610:56037077:-1 gene:ENSRNOG00000016167.5 transcript:ENSRNOT00000021968.4 gene_biotype:protein_coding transcript_biotype:protein_coding gene_symbol:Spata2L description:spermatogenesis associated 2-like [Source:RGD Symbol;Acc:1560840]	4.69	2	2	2	426	46.6444	5.26221	0.997295	0.95675	0.970015	0.974686	1.01839	1.037	1.04176	1.03238	0.944115	-0.0829655	0.0142648
#REF!		AABR07005588.1	pep chromosome:Rnor_6.0:1:189457583:189460844:-1 gene:ENSRNOG00000014946.7 transcript:ENSRNOT00000020077.7 gene_biotype:protein_coding transcript_biotype:protein_coding gene_symbol:AABR07005588.1	24.66	5	5	8	219	24.2685	8.44092	1.05164	1.04564	1.07949	1.05892	0.873555	0.957598	1.00581	0.945655	1.11977	0.163209	0.0473544
#REF!	taxilin alpha	Txlna	pep chromosome:Rnor_6.0:5:147832469:147846095:-1 gene:ENSRNOG00000048242.1 transcript:ENSRNOT00000072165.1 gene_biotype:protein_coding transcript_biotype:protein_coding gene_symbol:Txlna description:taxilin alpha [Source:RGD Symbol;Acc:1583435]	6.64	3	3	3	557	62.5287	6.58057	1.0705	1.0765	1.10441	1.0838	0.948525	0.977764	0.943131	0.956473	1.13313	0.180308	0.00105504
#REF!	synaptosome associated protein 47	Snap47	pep chromosome:Rnor_6.0:10:45757197:45798715:-1 gene:ENSRNOG00000022472.4 transcript:ENSRNOT00000028948.3 gene_biotype:protein_coding transcript_biotype:protein_coding gene_symbol:Snap47 description:synaptosome associated protein 47 [Source:RGD Symbol;Acc:735194]	9.31	3	3	3	419	47.0125	6.96143	1.01978	1.04594	1.09803	1.05458	0.917651	0.963533	0.98698	0.956055	1.10306	0.141509	0.0326576
#REF!	CKLF-like MARVEL transmembrane domain containing 6	Cmtm6	pep chromosome:Rnor_6.0:8:122789453:122807560:1 gene:ENSRNOG00000010951.7 transcript:ENSRNOT00000014585.7 gene_biotype:protein_coding transcript_biotype:protein_coding gene_symbol:Cmtm6 description:CKLF-like MARVEL transmembrane domain containing 6 [Source:RGD Symbol;Acc:1307765]	5.46	1	1	1	183	19.8412	5.52881	1.00172	1.14297	1.12689	1.09053	0.885691	0.905617	0.999899	0.930402	1.1721	0.229098	0.0480339
#REF!		AABR07044397.1	pep chromosome:Rnor_6.0:20:4638691:4677034:-1 gene:ENSRNOG00000050998.3 transcript:ENSRNOT00000075244.3 gene_biotype:protein_coding transcript_biotype:protein_coding gene_symbol:AABR07044397.1	6.94	1	2	6	245	26.9964	5.08447	1.04995	1.10119	1.00865	1.05326	0.932297	0.955743	0.973567	0.953869	1.1042	0.143	0.0275099
#REF!	kelch-like family member 18	Klhl18	pep chromosome:Rnor_6.0:8:118671312:118696187:-1 gene:ENSRNOG00000020880.8 transcript:ENSRNOT00000056141.5 gene_biotype:protein_coding transcript_biotype:protein_coding gene_symbol:Klhl18 description:kelch-like family member 18 [Source:RGD Symbol;Acc:1310570]	1.38	1	1	1	509	56.3873	5.68115	1.02177	1.04223	1.11414	1.05938	0.918583	1.00005	0.936662	0.951764	1.11307	0.154543	0.0449347
#REF!	Dmx-like 1	Dmxl1	pep chromosome:Rnor_6.0:18:44468784:44642050:1 gene:ENSRNOG00000024671.5 transcript:ENSRNOT00000031812.5 gene_biotype:protein_coding transcript_biotype:protein_coding gene_symbol:Dmxl1 description:Dmx-like 1 [Source:RGD Symbol;Acc:1307692]	1.29	2	4	6	3017	336.76	6.44287	1.03488	1.08745	1.10385	1.07539	0.913087	0.89759	1.01685	0.94251	1.14099	0.190284	0.0361339
#REF!	target of myb1 membrane trafficking protein	Tom1	pep chromosome:Rnor_6.0:19:14392423:14426491:1 gene:ENSRNOG00000014093.7 transcript:ENSRNOT00000018880.4 gene_biotype:protein_coding transcript_biotype:protein_coding gene_symbol:Tom1 description:target of myb1 membrane trafficking protein [Source:RGD Symbol;Acc:1308024]	8.33	3	3	4	492	54.0552	4.95752	1.04123	1.03504	1.0484	1.04156	0.89227	0.957007	0.994414	0.947897	1.09881	0.135941	0.0357606
#REF!	CWC15 spliceosome-associated protein	Cwc15	pep chromosome:Rnor_6.0:8:12994155:13004957:1 gene:ENSRNOG00000008490.5 transcript:ENSRNOT00000011855.5 gene_biotype:protein_coding transcript_biotype:protein_coding gene_symbol:Cwc15 description:CWC15 spliceosome-associated protein [Source:RGD Symbol;Acc:1310669]	12.23	3	3	3	229	26.6223	5.70654	0.929924	0.967667	0.987853	0.961814	1.07166	1.0168	1.05301	1.04715	0.918503	-0.122644	0.0218279
#REF!	ubiquitin-conjugating enzyme E2 E2	AABR07017046.1	pep chromosome:Rnor_6.0:15:7871497:7927939:1 gene:ENSRNOG00000032690.3 transcript:ENSRNOT00000046879.3 gene_biotype:protein_coding transcript_biotype:protein_coding gene_symbol:AABR07017046.1 description:ubiquitin-conjugating enzyme E2 E2 [Source:RefSeq peptide;Acc:NP_001101841]	6.35	1	1	2	126	14.1361	8.1626	0.972732	0.974245	0.956764	0.967914	1.07776	1.0516	0.998631	1.04266	0.928309	-0.107323	0.0354356
#REF!	dipeptidyl peptidase 9	Dpp9	pep chromosome:Rnor_6.0:9:10846596:10882649:1 gene:ENSRNOG00000050748.3 transcript:ENSRNOT00000075386.3 gene_biotype:protein_coding transcript_biotype:protein_coding gene_symbol:Dpp9 description:dipeptidyl peptidase 9 [Source:RGD Symbol;Acc:1588575]	3.71	4	4	6	862	98.0189	6.56592	0.975376	0.928574	1.00282	0.968925	1.0661	1.01403	1.06197	1.04737	0.925104	-0.112313	0.0456435
#REF!	calmin	Clmn	pep chromosome:Rnor_6.0:6:128473570:128567198:-1 gene:ENSRNOG00000011044.6 transcript:ENSRNOT00000065529.2 gene_biotype:protein_coding transcript_biotype:protein_coding gene_symbol:Clmn description:calmin [Source:RGD Symbol;Acc:1306741]	5.58	6	6	7	1021	113.791	4.94482	1.00104	1.02423	1.03947	1.02158	0.915077	0.985596	0.946725	0.949133	1.07633	0.10612	0.0356723
#REF!	HID1 domain containing	Hid1	pep chromosome:Rnor_6.0:10:103899150:103919605:-1 gene:ENSRNOG00000003464.6 transcript:ENSRNOT00000004718.6 gene_biotype:protein_coding transcript_biotype:protein_coding gene_symbol:Hid1 description:HID1 domain containing [Source:RGD Symbol;Acc:1311422]	1.43	1	1	1	767	86.1421	6.07471	0.950656	0.95639	0.871275	0.926107	1.01462	1.11356	1.09395	1.07404	0.862263	-0.2138	0.0223423
#REF!	adhesion G protein-coupled receptor V1	Adgrv1	pep chromosome:Rnor_6.0:2:9450584:9472384:-1 gene:ENSRNOG00000016306.8 transcript:ENSRNOT00000084295.1 gene_biotype:protein_coding transcript_biotype:protein_coding gene_symbol:Adgrv1 description:adhesion G protein-coupled receptor V1 [Source:RGD Symbol;Acc:1562101]	0.92	1	1	1	869	94.3763	4.69092	0.970952	0.978859	0.939907	0.963239	1.02426	1.04386	1.07135	1.04649	0.920448	-0.119592	0.0100473
#REF!	zinc finger CCCH-type containing 15	Zc3h15	pep chromosome:Rnor_6.0:3:71020534:71040157:1 gene:ENSRNOG00000005256.5 transcript:ENSRNOT00000007276.5 gene_biotype:protein_coding transcript_biotype:protein_coding gene_symbol:Zc3h15 description:zinc finger CCCH-type containing 15 [Source:RGD Symbol;Acc:1359234]	11.74	4	4	4	426	48.2694	5.30029	0.988827	0.914138	0.959051	0.954005	0.99691	1.06912	1.0575	1.04117	0.916278	-0.126143	0.0490364
#REF!	syntaxin binding protein 6	Stxbp6	pep chromosome:Rnor_6.0:6:65089318:65319527:-1 gene:ENSRNOG00000004198.5 transcript:ENSRNOT00000005618.5 gene_biotype:protein_coding transcript_biotype:protein_coding gene_symbol:Stxbp6 description:syntaxin binding protein 6 [Source:RGD Symbol;Acc:1306117]	22.38	4	4	5	210	23.656	9.18799	1.02122	1.00516	1.04718	1.02452	0.966101	0.994371	0.95548	0.971984	1.05405	0.0759392	0.0357212
#REF!	defective in cullin neddylation 1 domain containing 3	Dcun1d3	pep chromosome:Rnor_6.0:1:189627972:189666440:-1 gene:ENSRNOG00000014037.4 transcript:ENSRNOT00000019167.4 gene_biotype:protein_coding transcript_biotype:protein_coding gene_symbol:Dcun1d3 description:defective in cullin neddylation 1 domain containing 3 [Source:RGD Symbol;Acc:1308893]	8.55	2	2	2	304	34.3287	5.12256	1.1276	1.04508	1.02199	1.06489	0.888057	0.95022	0.948747	0.929008	1.14627	0.196942	0.0233317
#REF!	MAGE family member D1	Maged1	pep chromosome:Rnor_6.0:X:63803189:63809861:-1 gene:ENSRNOG00000006756.8 transcript:ENSRNOT00000009870.6 gene_biotype:protein_coding transcript_biotype:protein_coding gene_symbol:Maged1 description:MAGE family member D1 [Source:RGD Symbol;Acc:70898]	1.94	2	2	3	775	85.7449	7.54736	1.0665	1.04454	1.10318	1.0714	0.888284	0.969363	0.953378	0.937008	1.14343	0.193368	0.0111466
#REF!	proteasome 26S subunit, non-ATPase 10	Psmd10	pep chromosome:Rnor_6.0:X:112323187:112328642:-1 gene:ENSRNOG00000057649.1 transcript:ENSRNOT00000083150.1 gene_biotype:protein_coding transcript_biotype:protein_coding gene_symbol:Psmd10 description:proteasome 26S subunit, non-ATPase 10 [Source:RGD Symbol;Acc:620350]	17.71	2	3	3	175	18.9536	6.7124	0.976755	0.982258	1.01028	0.989763	1.01641	1.025	1.03057	1.02399	0.966571	-0.0490524	0.0374539
#REF!	phosphorylase kinase catalytic subunit gamma 2	Phkg2	pep chromosome:Rnor_6.0:1:199019289:199032052:1 gene:ENSRNOG00000018725.6 transcript:ENSRNOT00000087142.1 gene_biotype:protein_coding transcript_biotype:protein_coding gene_symbol:Phkg2 description:phosphorylase kinase catalytic subunit gamma 2 [Source:RGD Symbol;Acc:620024]	2.46	1	1	2	406	46.648	6.84424	1.02786	1.06399	1.10873	1.06686	0.99938	0.918742	0.950504	0.956208	1.11572	0.157975	0.0288175
#REF!	LysM domain containing 1	Lysmd1	pep chromosome:Rnor_6.0:2:196304492:196309791:1 gene:ENSRNOG00000021099.6 transcript:ENSRNOT00000028640.6 gene_biotype:protein_coding transcript_biotype:protein_coding gene_symbol:Lysmd1 description:LysM domain containing 1 [Source:RGD Symbol;Acc:1561865]	7.93	2	2	3	227	24.8628	8.88037	1.01747	1.02344	1.02834	1.02308	1.00886	0.984846	0.982808	0.992172	1.03116	0.0442626	0.0258417
#REF!	SH3 and PX domains 2B	Sh3pxd2b	pep chromosome:Rnor_6.0:10:17261541:17291876:1 gene:ENSRNOG00000004063.7 transcript:ENSRNOT00000005478.5 gene_biotype:protein_coding transcript_biotype:protein_coding gene_symbol:Sh3pxd2b description:SH3 and PX domains 2B [Source:RGD Symbol;Acc:1309926]	1.99	1	1	1	804	88.8754	7.48877	1.02606	1.0375	1.08911	1.05089	0.973485	0.943974	0.986962	0.96814	1.08547	0.118324	0.0233696
#REF!	VPS41 HOPS complex subunit	Vps41	pep chromosome:Rnor_6.0:17:48648879:48810991:-1 gene:ENSRNOG00000012940.7 transcript:ENSRNOT00000067636.3 gene_biotype:protein_coding transcript_biotype:protein_coding gene_symbol:Vps41 description:VPS41 HOPS complex subunit [Source:RGD Symbol;Acc:1560511]	3.24	2	2	4	772	89.5256	5.5542	0.928555	1.00025	0.900125	0.942978	1.07553	1.06297	1.0276	1.05537	0.893506	-0.162451	0.0273042
#REF!	microtubule associated monooxygenase, calponin and LIM domain containing 3	Mical3	pep chromosome:Rnor_6.0:4:153484876:153593773:-1 gene:ENSRNOG00000053203.1 transcript:ENSRNOT00000082982.1 gene_biotype:protein_coding transcript_biotype:protein_coding gene_symbol:Mical3 description:microtubule associated monooxygenase, calponin and LIM domain containing 3 [Source:RGD Symbol;Acc:1359504]	3.2	6	6	6	1997	223.789	5.49072	1.04779	1.03691	1.07795	1.05422	0.932395	0.935633	1.01501	0.961011	1.09699	0.133545	0.0348092
#REF!	ribosomal protein L11	Rpl11	pep chromosome:Rnor_6.0:5:154390848:154394328:-1 gene:ENSRNOG00000026260.6 transcript:ENSRNOT00000030043.5 gene_biotype:protein_coding transcript_biotype:protein_coding gene_symbol:Rpl11 description:ribosomal protein L11 [Source:RGD Symbol;Acc:1308681]	27.53	5	5	12	178	20.2396	9.59814	0.970703	0.934239	0.968206	0.957716	1.02446	1.03831	1.06311	1.04196	0.91915	-0.121628	0.00667877
#REF!	lysine demethylase 1A	Kdm1a	pep chromosome:Rnor_6.0:5:154909306:154965027:-1 gene:ENSRNOG00000022372.6 transcript:ENSRNOT00000080881.1 gene_biotype:protein_coding transcript_biotype:protein_coding gene_symbol:Kdm1a description:lysine demethylase 1A [Source:RGD Symbol;Acc:1562975]	2.66	2	2	2	865	93.912	6.46826	1.07028	1.02735	1.10524	1.06762	0.932343	0.940555	0.946521	0.939806	1.136	0.183967	0.00504839
#REF!	transmembrane p24 trafficking protein 7	Tmed7	pep chromosome:Rnor_6.0:18:40579182:40586260:-1 gene:ENSRNOG00000003691.5 transcript:ENSRNOT00000004942.5 gene_biotype:protein_coding transcript_biotype:protein_coding gene_symbol:Tmed7 description:transmembrane p24 trafficking protein 7 [Source:RGD Symbol;Acc:727954]	9.73	2	2	4	226	25.4627	6.88818	0.975638	0.978193	0.960879	0.97157	1.07434	1.02448	1.0043	1.03438	0.939281	-0.0903713	0.0432016
#REF!	mitochondrially encoded NADH dehydrogenase 5	Mt-nd5	pep chromosome:Rnor_6.0:MT:11736:13565:1 gene:ENSRNOG00000029971.3 transcript:ENSRNOT00000048767.3 gene_biotype:protein_coding transcript_biotype:protein_coding gene_symbol:Mt-nd5 description:mitochondrially encoded NADH dehydrogenase 5 [Source:RGD Symbol;Acc:620560]	3.94	3	3	3	609	68.5719	9.26123	0.951835	0.954735	0.954033	0.953534	1.03753	1.05375	1.0164	1.03589	0.920494	-0.11952	0.0016158
#REF!	succinate dehydrogenase complex assembly factor 2	Sdhaf2	pep chromosome:Rnor_6.0:1:226547531:226572349:-1 gene:ENSRNOG00000020646.4 transcript:ENSRNOT00000028028.4 gene_biotype:protein_coding transcript_biotype:protein_coding gene_symbol:Sdhaf2 description:succinate dehydrogenase complex assembly factor 2 [Source:RGD Symbol;Acc:1309216]	4.88	1	1	1	164	19.5121	6.59521	1.08353	1.07576	1.0792	1.0795	0.907601	0.96884	0.899429	0.92529	1.16666	0.222384	0.00218744
#REF!	CDGSH iron sulfur domain 3	Cisd3	pep chromosome:Rnor_6.0:10:85628491:85631657:1 gene:ENSRNOG00000036894.4 transcript:ENSRNOT00000085000.1 gene_biotype:protein_coding transcript_biotype:protein_coding gene_symbol:Cisd3 description:CDGSH iron sulfur domain 3 [Source:RGD Symbol;Acc:1559720]	16.54	3	3	3	127	14.3694	9.87646	0.975249	0.955735	0.946709	0.959231	1.00622	1.11496	1.04259	1.05459	0.909576	-0.136734	0.044767
#REF!	tyrosyl-tRNA synthetase 2	Yars2	pep chromosome:Rnor_6.0:11:88882616:88888377:-1 gene:ENSRNOG00000025252.4 transcript:ENSRNOT00000034902.4 gene_biotype:protein_coding transcript_biotype:protein_coding gene_symbol:Yars2 description:tyrosyl-tRNA synthetase 2 [Source:RGD Symbol;Acc:1311696]	2.34	1	1	1	471	52.5944	9.23193	1.05367	1.06018	1.0599	1.05791	0.898256	0.975104	0.970831	0.948064	1.11587	0.158166	0.011786
#REF!	antioxidant 1 copper chaperone	Atox1	pep chromosome:Rnor_6.0:10:40790845:40805941:-1 gene:ENSRNOG00000013118.6 transcript:ENSRNOT00000017588.6 gene_biotype:protein_coding transcript_biotype:protein_coding gene_symbol:Atox1 description:antioxidant 1 copper chaperone [Source:RGD Symbol;Acc:621684]	32.35	3	3	3	68	7.28769	7.23975	0.986873	0.975233	0.913125	0.958411	1.10121	1.08586	1.05639	1.08115	0.88647	-0.173856	0.00966569
#REF!	receptor accessory protein 1	Reep1	pep chromosome:Rnor_6.0:4:99618622:99735319:1 gene:ENSRNOG00000008481.6 transcript:ENSRNOT00000064772.1 gene_biotype:protein_coding transcript_biotype:protein_coding gene_symbol:Reep1 description:receptor accessory protein 1 [Source:RGD Symbol;Acc:1305230]	13.43	2	2	2	201	22.2264	9.49561	0.976448	0.93296	0.927602	0.94567	1.02063	1.11672	1.02705	1.0548	0.89654	-0.15756	0.034555
#REF!	protein kinase C, theta	Prkcq	pep chromosome:Rnor_6.0:17:70971915:71105286:-1 gene:ENSRNOG00000019057.7 transcript:ENSRNOT00000025901.6 gene_biotype:protein_coding transcript_biotype:protein_coding gene_symbol:Prkcq description:protein kinase C, theta [Source:RGD Symbol;Acc:620968]	1.27	1	1	2	707	81.7237	7.7085	1.02064	1.06645	1.07187	1.05299	0.95364	0.966879	0.961761	0.96076	1.09599	0.13224	0.00524793
#REF!	mitochondrial translational initiation factor 2	Mtif2	pep chromosome:Rnor_6.0:14:113945843:113965745:1 gene:ENSRNOG00000004161.7 transcript:ENSRNOT00000005834.6 gene_biotype:protein_coding transcript_biotype:protein_coding gene_symbol:Mtif2 description:mitochondrial translational initiation factor 2 [Source:RGD Symbol;Acc:1303046]	4.68	2	2	2	727	81.2517	7.72314	1.09457	1.06378	1.04781	1.06872	0.909584	0.912899	0.993353	0.938612	1.13861	0.18728	0.013186
#REF!	syntaxin 17	Stx17	pep chromosome:Rnor_6.0:5:63870432:63922730:1 gene:ENSRNOG00000005801.6 transcript:ENSRNOT00000007641.4 gene_biotype:protein_coding transcript_biotype:protein_coding gene_symbol:Stx17 description:syntaxin 17 [Source:RGD Symbol;Acc:708499]	2.33	1	1	1	301	33.1616	7.21045	1.00095	0.901055	0.958622	0.953542	1.0228	1.06985	1.06413	1.05226	0.906186	-0.142121	0.0385778
#REF!	sec1 family domain containing 2	Scfd2	pep chromosome:Rnor_6.0:14:36216002:36543658:1 gene:ENSRNOG00000026828.5 transcript:ENSRNOT00000038506.3 gene_biotype:protein_coding transcript_biotype:protein_coding gene_symbol:Scfd2 description:sec1 family domain containing 2 [Source:RGD Symbol;Acc:1562708]	4.24	3	3	3	684	74.747	6.771	1.02581	1.04047	1.01933	1.02854	0.948813	0.990016	0.951067	0.963299	1.06772	0.0945361	0.0115225
#REF!	chloride voltage-gated channel 6	Clcn6	pep chromosome:Rnor_6.0:5:164811816:164844586:-1 gene:ENSRNOG00000008345.7 transcript:ENSRNOT00000011287.6 gene_biotype:protein_coding transcript_biotype:protein_coding gene_symbol:Clcn6 description:chloride voltage-gated channel 6 [Source:RGD Symbol;Acc:1305379]	4.14	3	3	3	870	96.9262	7.03467	0.919185	0.967473	0.881565	0.922741	1.03978	1.11279	0.988937	1.04717	0.881178	-0.182495	0.046538
#REF!	phosphomevalonate kinase	Pmvk	pep chromosome:Rnor_6.0:2:188784222:188793895:1 gene:ENSRNOG00000020696.5 transcript:ENSRNOT00000028095.5 gene_biotype:protein_coding transcript_biotype:protein_coding gene_symbol:Pmvk description:phosphomevalonate kinase [Source:RGD Symbol;Acc:1310812]	4.12	1	1	2	194	22.2671	5.70654	0.93881	0.949714	0.921931	0.936819	1.15624	1.00106	1.10439	1.08723	0.861655	-0.214818	0.0314607
#REF!	MON2 homolog, regulator of endosome-to-Golgi trafficking	Mon2	pep chromosome:Rnor_6.0:7:66717267:66792294:1 gene:ENSRNOG00000004185.8 transcript:ENSRNOT00000005654.6 gene_biotype:protein_coding transcript_biotype:protein_coding gene_symbol:Mon2 description:MON2 homolog, regulator of endosome-to-Golgi trafficking [Source:RGD Symbol;Acc:1308808]	1.58	3	3	3	1707	188.346	6.20166	1.06927	1.02833	1.08479	1.0608	0.957956	0.936929	1.00876	0.967881	1.096	0.132245	0.0267871
#REF!	contactin 4	Cntn4	pep chromosome:Rnor_6.0:4:138441332:138787525:1 gene:ENSRNOG00000005652.7 transcript:ENSRNOT00000090847.1 gene_biotype:protein_coding transcript_biotype:protein_coding gene_symbol:Cntn4 description:contactin 4 [Source:RGD Symbol;Acc:621361]	0.71	1	1	1	991	109.258	7.63525	1.05734	1.01913	1.09031	1.05559	0.900103	0.986819	0.966492	0.951138	1.10982	0.15033	0.0349415
#REF!	DENN domain containing 4B	Dennd4b	pep chromosome:Rnor_6.0:2:189629297:189642183:1 gene:ENSRNOG00000022373.7 transcript:ENSRNOT00000049810.5 gene_biotype:protein_coding transcript_biotype:protein_coding gene_symbol:Dennd4b description:DENN domain containing 4B [Source:RGD Symbol;Acc:1560320]	2.53	3	3	4	1503	165.007	7.43018	1.02495	1.02555	1.0563	1.0356	0.953308	0.95931	1.00513	0.972582	1.0648	0.0905798	0.0312399
#REF!	Tax1 binding protein 3	Tax1bp3	pep chromosome:Rnor_6.0:10:59743544:59748062:1 gene:ENSRNOG00000019357.8 transcript:ENSRNOT00000093497.1 gene_biotype:protein_coding transcript_biotype:protein_coding gene_symbol:Tax1bp3 description:Tax1 binding protein 3 [Source:RGD Symbol;Acc:1308924]	17.74	1	2	2	124	13.7261	8.48486	0.876334	0.949099	0.984047	0.936493	1.17568	1.05672	1.05017	1.09419	0.855876	-0.224526	0.0379603
#REF!	GABA type A receptor-associated protein	Gabarap	pep chromosome:Rnor_6.0:10:56601288:56604221:1 gene:ENSRNOG00000017417.6 transcript:ENSRNOT00000023724.6 gene_biotype:protein_coding transcript_biotype:protein_coding gene_symbol:Gabarap description:GABA type A receptor-associated protein [Source:RGD Symbol;Acc:61911]	9.4	2	2	4	117	13.9093	8.79248	1.03045	1.00313	1.12875	1.05411	0.904001	0.907656	0.971066	0.927574	1.13641	0.184489	0.0449677
#REF!	RNA polymerase II subunit I	Polr2i	pep chromosome:Rnor_6.0:1:91041214:91042230:-1 gene:ENSRNOG00000050560.1 transcript:ENSRNOT00000073107.1 gene_biotype:protein_coding transcript_biotype:protein_coding gene_symbol:Polr2i description:RNA polymerase II subunit I [Source:RGD Symbol;Acc:1309395]	30.4	2	2	3	125	14.5136	5.13525	1.08503	1.05469	1.03332	1.05768	0.909739	0.931173	0.992944	0.944619	1.11969	0.163102	0.0177733
#REF!	ergosterol biosynthesis 28 homolog	Erg28	pep chromosome:Rnor_6.0:6:109683253:109692218:-1 gene:ENSRNOG00000008781.5 transcript:ENSRNOT00000012327.5 gene_biotype:protein_coding transcript_biotype:protein_coding gene_symbol:Erg28 description:ergosterol biosynthesis 28 homolog [Source:RGD Symbol;Acc:1310769]	12.14	2	2	2	140	15.7955	9.90576	1.06849	1.02581	1.08062	1.05831	0.883369	0.985107	0.958811	0.942429	1.12296	0.167307	0.0289178
#REF!	programmed cell death 4	Pdcd4	pep chromosome:Rnor_6.0:1:274625224:274648204:1 gene:ENSRNOG00000014779.5 transcript:ENSRNOT00000020155.3 gene_biotype:protein_coding transcript_biotype:protein_coding gene_symbol:Pdcd4 description:programmed cell death 4 [Source:RGD Symbol;Acc:620816]	5.12	3	3	3	469	51.7039	5.16064	0.965647	0.959708	0.871311	0.932222	1.09661	1.02628	1.08579	1.06956	0.871594	-0.198272	0.0215942
#REF!	cannabinoid receptor 2	Cnr2	pep chromosome:Rnor_6.0:5:154260062:154268124:1 gene:ENSRNOG00000009260.5 transcript:ENSRNOT00000074998.2 gene_biotype:protein_coding transcript_biotype:protein_coding gene_symbol:Cnr2 description:cannabinoid receptor 2 [Source:RGD Symbol;Acc:619713]	4.44	1	1	1	360	39.3324	8.1333	0.949009	0.972412	0.98591	0.96911	1.02904	1.0661	1.03511	1.04342	0.928785	-0.106583	0.00917888
#REF!	caveolae associated protein 2	Cavin2	pep chromosome:Rnor_6.0:9:55243255:55256340:-1 gene:ENSRNOG00000025895.5 transcript:ENSRNOT00000028907.5 gene_biotype:protein_coding transcript_biotype:protein_coding gene_symbol:Cavin2 description:caveolae associated protein 2 [Source:RGD Symbol;Acc:1359345]	4.56	2	2	2	417	46.3583	5.2876	1.0988	1.04482	1.06237	1.06867	0.869061	0.9351	0.997273	0.933811	1.14441	0.194607	0.0286394
#REF!	protein kinase AMP-activated catalytic subunit alpha 1	Prkaa1	pep chromosome:Rnor_6.0:2:54857688:54893404:1 gene:ENSRNOG00000012799.5 transcript:ENSRNOT00000017626.5 gene_biotype:protein_coding transcript_biotype:protein_coding gene_symbol:Prkaa1 description:protein kinase AMP-activated catalytic subunit alpha 1 [Source:RGD Symbol;Acc:3387]	4.11	2	3	5	559	63.9326	8.11865	1.00137	0.985713	0.991726	0.992936	1.00622	1.028	1.0143	1.01618	0.97713	-0.0333776	0.0411142
#REF!	Nedd4 family interacting protein 1	Ndfip1	pep chromosome:Rnor_6.0:18:31574821:31625274:1 gene:ENSRNOG00000013562.5 transcript:ENSRNOT00000018499.5 gene_biotype:protein_coding transcript_biotype:protein_coding gene_symbol:Ndfip1 description:Nedd4 family interacting protein 1 [Source:RGD Symbol;Acc:1310053]	4.98	1	1	1	221	24.8974	4.67822	1.06733	1.03101	1.16315	1.08717	0.936963	0.915142	0.94555	0.932551	1.1658	0.221318	0.0187247
#REF!	histamine N-methyltransferase	Hnmt	pep chromosome:Rnor_6.0:3:904765:937102:-1 gene:ENSRNOG00000005223.6 transcript:ENSRNOT00000007471.6 gene_biotype:protein_coding transcript_biotype:protein_coding gene_symbol:Hnmt description:histamine N-methyltransferase [Source:RGD Symbol;Acc:71049]	6.1	2	2	4	295	33.9201	5.07178	1.07527	1.06352	1.08294	1.07391	0.880113	0.960628	0.970834	0.937192	1.14588	0.196456	0.00947992
#REF!	phosphodiesterase 12	Pde12	pep chromosome:Rnor_6.0:16:2362741:2367253:-1 gene:ENSRNOG00000059442.1 transcript:ENSRNOT00000083573.1 gene_biotype:protein_coding transcript_biotype:protein_coding gene_symbol:Pde12 description:phosphodiesterase 12 [Source:RGD Symbol;Acc:1310975]	3.29	1	1	1	608	67.1338	6.84424	1.09979	1.04247	1.1033	1.08186	0.846249	0.952546	0.964669	0.921155	1.17446	0.231991	0.0193727
#REF!	arylsulfatase B	Arsb	pep chromosome:Rnor_6.0:2:23385183:23544963:1 gene:ENSRNOG00000011150.6 transcript:ENSRNOT00000014860.6 gene_biotype:protein_coding transcript_biotype:protein_coding gene_symbol:Arsb description:arylsulfatase B [Source:RGD Symbol;Acc:2158]	8.9	4	4	6	528	58.9215	6.59521	0.879928	0.981192	0.959182	0.940101	1.0908	1.02035	1.13537	1.08217	0.868715	-0.203045	0.0353463
#REF!	high mobility group nucleosomal binding domain 3	Hmgn3	pep chromosome:Rnor_6.0:8:90628209:90664554:-1 gene:ENSRNOG00000031032.6 transcript:ENSRNOT00000039917.6 gene_biotype:protein_coding transcript_biotype:protein_coding gene_symbol:Hmgn3 description:high mobility group nucleosomal binding domain 3 [Source:RGD Symbol;Acc:1359106]	9.47	2	2	4	95	10.1764	10.0962	1.05188	1.08921	1.05568	1.06559	0.886418	0.977915	0.991948	0.952094	1.11921	0.162479	0.032002
#REF!	SNF related kinase	Snrk	pep chromosome:Rnor_6.0:8:130749838:130803080:1 gene:ENSRNOG00000004050.6 transcript:ENSRNOT00000079273.1 gene_biotype:protein_coding transcript_biotype:protein_coding gene_symbol:Snrk description:SNF related kinase [Source:RGD Symbol;Acc:69653]	1.47	1	1	1	746	81.5765	7.48877	1.04369	1.04573	1.13972	1.07638	0.925986	0.930766	0.969113	0.941955	1.14271	0.192458	0.0175789
#REF!	myelin protein zero-like 1	Mpzl1	pep chromosome:Rnor_6.0:13:83805244:83842051:-1 gene:ENSRNOG00000003248.6 transcript:ENSRNOT00000004376.5 gene_biotype:protein_coding transcript_biotype:protein_coding gene_symbol:Mpzl1 description:myelin protein zero-like 1 [Source:RGD Symbol;Acc:1359140]	3.33	1	1	2	270	29.4834	8.42627	1.04676	1.02404	1.0676	1.04613	1.0136	0.937064	0.965557	0.972075	1.07619	0.105927	0.0446021
#REF!	galectin 3 binding protein	Lgals3bp	pep chromosome:Rnor_6.0:10:107415326:107424710:-1 gene:ENSRNOG00000003217.3 transcript:ENSRNOT00000004320.3 gene_biotype:protein_coding transcript_biotype:protein_coding gene_symbol:Lgals3bp description:galectin 3 binding protein [Source:RGD Symbol;Acc:620837]	4.01	2	2	2	574	63.7015	5.35107	0.939236	0.897815	1.01991	0.95232	1.10604	1.03287	1.06981	1.06957	0.890373	-0.167518	0.047921
#REF!	zinc fingers and homeoboxes 3	Zhx3	pep chromosome:Rnor_6.0:3:156764751:156777999:-1 gene:ENSRNOG00000027988.5 transcript:ENSRNOT00000032588.5 gene_biotype:protein_coding transcript_biotype:protein_coding gene_symbol:Zhx3 description:zinc fingers and homeoboxes 3 [Source:RGD Symbol;Acc:631431]	0.95	1	1	1	951	103.718	6.40479	1.10407	1.13579	1.04821	1.09602	0.930258	0.882484	0.93196	0.914901	1.19797	0.260593	0.00393818
#REF!	centrosomal protein 41	Cep41	pep chromosome:Rnor_6.0:4:57967705:57983236:-1 gene:ENSRNOG00000010950.8 transcript:ENSRNOT00000014621.6 gene_biotype:protein_coding transcript_biotype:protein_coding gene_symbol:Cep41 description:centrosomal protein 41 [Source:RGD Symbol;Acc:1562034]	7.96	2	2	2	339	36.9694	5.63037	1.03752	1.04164	1.04593	1.0417	0.959766	0.969258	0.974094	0.967706	1.07646	0.106293	0.000108427
#REF!	immunoglobulin superfamily, member 11	Igsf11	pep chromosome:Rnor_6.0:11:64286694:64421248:-1 gene:ENSRNOG00000001525.7 transcript:ENSRNOT00000066997.2 gene_biotype:protein_coding transcript_biotype:protein_coding gene_symbol:Igsf11 description:immunoglobulin superfamily, member 11 [Source:RGD Symbol;Acc:1308758]	2.1	1	1	1	428	45.9923	7.69385	1.0571	1.02755	1.04641	1.04369	0.971388	0.973137	0.954663	0.966396	1.07998	0.111006	0.00178482
#REF!	DNA-directed DNA polymerase epsilon 3	LOC100362333	pep chromosome:Rnor_6.0:7:118816218:118816655:-1 gene:ENSRNOG00000004843.2 transcript:ENSRNOT00000006416.2 gene_biotype:protein_coding transcript_biotype:protein_coding gene_symbol:LOC100362333 description:DNA-directed DNA polymerase epsilon 3 [Source:RGD Symbol;Acc:2318353]	4.83	1	1	1	145	16.6642	4.7417	0.914299	0.936677	0.993502	0.94816	1.085	1.09153	1.03259	1.0697	0.886375	-0.174011	0.0155633
#REF!	mitochondrial ribosomal protein L41	Mrpl41	pep chromosome:Rnor_6.0:3:2181045:2181962:-1 gene:ENSRNOG00000029875.3 transcript:ENSRNOT00000044802.3 gene_biotype:protein_coding transcript_biotype:protein_coding gene_symbol:Mrpl41 description:mitochondrial ribosomal protein L41 [Source:RGD Symbol;Acc:1310241]	8.21	1	1	1	134	15.183	9.90576	1.06583	1.10484	1.01113	1.0606	0.873683	0.965903	0.980936	0.940174	1.12809	0.173881	0.049296
#REF!	eukaryotic translation initiation factor 2 alpha kinase 4	Eif2ak4	pep chromosome:Rnor_6.0:3:110159708:110249217:1 gene:ENSRNOG00000006027.7 transcript:ENSRNOT00000009222.7 gene_biotype:protein_coding transcript_biotype:protein_coding gene_symbol:Eif2ak4 description:eukaryotic translation initiation factor 2 alpha kinase 4 [Source:RGD Symbol;Acc:1311439]	1.03	2	2	2	1649	186.607	6.43018	1.03446	1.11097	1.02277	1.05606	0.941999	0.952632	0.964602	0.953078	1.10806	0.148032	0.022277
#REF!	chloride channel CLIC-like 1	Clcc1	pep chromosome:Rnor_6.0:2:211460373:211478007:1 gene:ENSRNOG00000020360.8 transcript:ENSRNOT00000027617.5 gene_biotype:protein_coding transcript_biotype:protein_coding gene_symbol:Clcc1 description:chloride channel CLIC-like 1 [Source:RGD Symbol;Acc:708359]	2.5	1	1	2	360	41.6423	5.93506	1.08552	1.06519	1.00316	1.05129	0.983009	0.920483	0.973362	0.958952	1.09629	0.132632	0.0426926
#REF!	phospholipase D family, member 4	Pld4	pep chromosome:Rnor_6.0:6:137323713:137331231:1 gene:ENSRNOG00000028566.3 transcript:ENSRNOT00000029017.3 gene_biotype:protein_coding transcript_biotype:protein_coding gene_symbol:Pld4 description:phospholipase D family, member 4 [Source:RGD Symbol;Acc:1598308]	3.02	1	1	1	529	58.7305	7.26904	0.98118	0.961171	0.968919	0.970423	1.00233	1.06723	1.03879	1.03612	0.936595	-0.0945028	0.0288254
#REF!	ceramide synthase 2	Cers2	pep chromosome:Rnor_6.0:2:196487656:196495904:1 gene:ENSRNOG00000021138.6 transcript:ENSRNOT00000028699.4 gene_biotype:protein_coding transcript_biotype:protein_coding gene_symbol:Cers2 description:ceramide synthase 2 [Source:RGD Symbol;Acc:1310059]	2.37	1	1	1	380	44.9222	8.74854	1.05026	1.06486	1.06748	1.06086	0.979883	0.891525	1.00911	0.960174	1.10487	0.143871	0.0479989
#REF!	zinc finger protein 800	Zfp800	pep chromosome:Rnor_6.0:4:55502693:55527092:-1 gene:ENSRNOG00000007662.6 transcript:ENSRNOT00000087407.1 gene_biotype:protein_coding transcript_biotype:protein_coding gene_symbol:Zfp800 description:zinc finger protein 800 [Source:RGD Symbol;Acc:1560157]	1.05	1	1	1	664	74.9136	9.45166	0.96339	0.957456	0.957349	0.959398	1.08757	0.996011	1.1015	1.06169	0.903648	-0.146167	0.0367128
#REF!	acyl-CoA binding domain containing 5	Acbd5	pep chromosome:Rnor_6.0:17:89883615:89923423:-1 gene:ENSRNOG00000017642.8 transcript:ENSRNOT00000076964.1 gene_biotype:protein_coding transcript_biotype:protein_coding gene_symbol:Acbd5 description:acyl-CoA binding domain containing 5 [Source:RGD Symbol;Acc:1309411]	4.68	2	2	3	470	52.3573	5.52881	0.961625	0.983889	0.959509	0.968341	1.06212	1.04636	1.02123	1.04323	0.928211	-0.107475	0.00624619
#REF!	SRP receptor alpha subunit	Srpra	pep chromosome:Rnor_6.0:8:36410683:36416296:1 gene:ENSRNOG00000010543.6 transcript:ENSRNOT00000015177.6 gene_biotype:protein_coding transcript_biotype:protein_coding gene_symbol:Srpra description:SRP receptor alpha subunit [Source:RGD Symbol;Acc:1311504]	3.14	2	3	3	636	69.6132	8.95361	0.963985	0.945041	0.859006	0.922677	1.14825	1.04241	1.07248	1.08771	0.848274	-0.237398	0.021611
#REF!	transmembrane and tetratricopeptide repeat containing 3	Tmtc3	pep chromosome:Rnor_6.0:7:40171963:40217056:-1 gene:ENSRNOG00000006749.5 transcript:ENSRNOT00000029045.4 gene_biotype:protein_coding transcript_biotype:protein_coding gene_symbol:Tmtc3 description:transmembrane and tetratricopeptide repeat containing 3 [Source:RGD Symbol;Acc:1306351]	0.98	1	1	1	920	103.997	8.42627	1.02856	1.04397	1.08713	1.05322	0.985121	0.974037	0.928779	0.962646	1.09409	0.12973	0.0211199
#REF!	zinc finger and BTB domain containing 7a	Zbtb7a	pep chromosome:Rnor_6.0:7:11432049:11444786:-1 gene:ENSRNOG00000020161.5 transcript:ENSRNOT00000027323.5 gene_biotype:protein_coding transcript_biotype:protein_coding gene_symbol:Zbtb7a description:zinc finger and BTB domain containing 7a [Source:RGD Symbol;Acc:620946]	1.41	1	1	2	569	60.5033	5.12256	1.01919	1.08325	1.04371	1.04872	0.93901	0.969999	0.97339	0.9608	1.0915	0.126317	0.0152944
#REF!	ubiquitin-like protein fubi and ribosomal protein S30-like	LOC100360647	pep chromosome:Rnor_6.0:6:86131242:86131643:1 gene:ENSRNOG00000047365.1 transcript:ENSRNOT00000039337.5 gene_biotype:protein_coding transcript_biotype:protein_coding gene_symbol:LOC100360647 description:ubiquitin-like protein fubi and ribosomal protein S30-like [Source:RGD Symbol;Acc:2321710]	7.52	1	1	1	133	14.3628	10.1694	0.927005	0.965501	0.919019	0.937175	1.03277	1.04827	1.14829	1.07644	0.870622	-0.199882	0.0232411
#REF!	tec protein tyrosine kinase	Tec	pep chromosome:Rnor_6.0:14:37919233:38027925:1 gene:ENSRNOG00000002278.7 transcript:ENSRNOT00000003125.5 gene_biotype:protein_coding transcript_biotype:protein_coding gene_symbol:Tec description:tec protein tyrosine kinase [Source:RGD Symbol;Acc:620973]	2.23	1	2	2	629	73.2949	8.646	0.981074	0.920088	0.893055	0.931406	1.06251	1.09113	1.06437	1.07267	0.868305	-0.203726	0.00691606
#REF!	mitochondrial ribosomal protein L42	Mrpl42	pep chromosome:Rnor_6.0:7:36573654:36597462:-1 gene:ENSRNOG00000042740.1 transcript:ENSRNOT00000066322.1 gene_biotype:protein_coding transcript_biotype:protein_coding gene_symbol:Mrpl42 description:mitochondrial ribosomal protein L42 [Source:RGD Symbol;Acc:1304915]	16.31	2	2	3	141	16.5535	9.53955	1.02474	0.915141	0.903941	0.94794	1.05953	1.06046	1.07194	1.06398	0.890941	-0.166598	0.0401337
#REF!	family with sequence similarity 207, member A	Fam207a	pep chromosome:Rnor_6.0:20:11863082:11896774:1 gene:ENSRNOG00000001225.7 transcript:ENSRNOT00000001640.6 gene_biotype:protein_coding transcript_biotype:protein_coding gene_symbol:Fam207a description:family with sequence similarity 207, member A [Source:RGD Symbol;Acc:1311257]	5.94	1	1	1	219	24.7576	11.0923	1.06086	1.06498	1.10407	1.07664	0.915858	0.955907	0.930584	0.934116	1.15257	0.204856	0.00139558
#REF!	nuclear receptor binding factor 2	Nrbf2	pep chromosome:Rnor_6.0:20:22728208:22746474:1 gene:ENSRNOG00000000641.5 transcript:ENSRNOT00000000794.3 gene_biotype:protein_coding transcript_biotype:protein_coding gene_symbol:Nrbf2 description:nuclear receptor binding factor 2 [Source:RGD Symbol;Acc:61937]	3.83	1	1	1	287	32.5078	6.04932	0.982795	0.908412	0.927802	0.93967	1.13971	1.07896	0.998441	1.07237	0.876254	-0.190579	0.0464641
#REF!	WASH complex subunit 3	Washc3	pep chromosome:Rnor_6.0:7:28762417:28809280:1 gene:ENSRNOG00000005102.6 transcript:ENSRNOT00000006903.5 gene_biotype:protein_coding transcript_biotype:protein_coding gene_symbol:Washc3 description:WASH complex subunit 3 [Source:RGD Symbol;Acc:1563761]	16.49	3	3	3	194	21.0506	4.48779	0.981217	0.960031	0.998881	0.980043	1.04129	1.04031	1.03447	1.03869	0.943536	-0.0838505	0.00683362
#REF!	serine/threonine kinase 4	Stk4	pep chromosome:Rnor_6.0:3:160467552:160546540:1 gene:ENSRNOG00000013529.5 transcript:ENSRNOT00000066657.1 gene_biotype:protein_coding transcript_biotype:protein_coding gene_symbol:Stk4 description:serine/threonine kinase 4 [Source:RGD Symbol;Acc:1312035]	4.11	2	2	6	487	55.3357	5.22412	0.965939	0.977882	0.925758	0.956526	1.098	1.01013	1.04913	1.05242	0.908884	-0.137832	0.0327211
#REF!	mitochondrial ribosomal protein L4	Mrpl4	pep chromosome:Rnor_6.0:8:22021213:22027228:1 gene:ENSRNOG00000020659.5 transcript:ENSRNOT00000049706.3 gene_biotype:protein_coding transcript_biotype:protein_coding gene_symbol:Mrpl4 description:mitochondrial ribosomal protein L4 [Source:RGD Symbol;Acc:1311777]	5.44	1	1	1	294	33.0614	9.74463	0.916536	0.932893	0.947344	0.932258	1.07568	1.08511	1.0884	1.08306	0.86076	-0.216317	9.91987e-05
#REF!	E1A binding protein p400	Ep400	pep chromosome:Rnor_6.0:12:51948650:52055271:1 gene:ENSRNOG00000037483.4 transcript:ENSRNOT00000056735.3 gene_biotype:protein_coding transcript_biotype:protein_coding gene_symbol:Ep400 description:E1A binding protein p400 [Source:RGD Symbol;Acc:1304733]	0.59	2	2	2	3034	333.026	9.0708	1.0874	1.14515	1.01642	1.08299	0.875245	0.967328	0.875787	0.90612	1.1952	0.257247	0.0213905
#REF!	RNA binding motif protein 6	Rbm6	pep chromosome:Rnor_6.0:8:116535403:116635851:-1 gene:ENSRNOG00000018333.5 transcript:ENSRNOT00000024939.5 gene_biotype:protein_coding transcript_biotype:protein_coding gene_symbol:Rbm6 description:RNA binding motif protein 6 [Source:RGD Symbol;Acc:1560367]	0.63	1	1	1	1119	128.216	6.20166	0.939727	0.937132	0.927417	0.934759	1.04285	1.04238	1.15384	1.07969	0.865765	-0.207953	0.0176998
#REF!	ariadne RBR E3 ubiquitin protein ligase 2	Arih2	pep chromosome:Rnor_6.0:8:117387010:117446019:-1 gene:ENSRNOG00000031827.4 transcript:ENSRNOT00000042577.4 gene_biotype:protein_coding transcript_biotype:protein_coding gene_symbol:Arih2 description:ariadne RBR E3 ubiquitin protein ligase 2 [Source:RGD Symbol;Acc:1305839]	5.89	2	2	2	492	57.7031	5.75732	0.992943	1.09125	1.09666	1.06029	0.958899	0.957723	0.955488	0.95737	1.1075	0.147307	0.0379595
#REF!	troponin C2, fast skeletal type	Tnnc2	pep chromosome:Rnor_6.0:3:161243587:161246351:-1 gene:ENSRNOG00000015155.6 transcript:ENSRNOT00000020348.6 gene_biotype:protein_coding transcript_biotype:protein_coding gene_symbol:Tnnc2 description:troponin C2, fast skeletal type [Source:RGD Symbol;Acc:1311973]	9.38	1	2	4	160	18.0843	4.1958	1.11004	1.01758	1.15517	1.09427	0.876902	0.877732	1.00884	0.921158	1.18792	0.248441	0.0440978
#REF!	small integral membrane protein 26	Smim26	pep chromosome:Rnor_6.0:3:138765027:138766515:1 gene:ENSRNOG00000036971.2 transcript:ENSRNOT00000055588.2 gene_biotype:protein_coding transcript_biotype:protein_coding gene_symbol:Smim26 description:small integral membrane protein 26 [Source:RGD Symbol;Acc:1566320]	10.28	1	1	1	107	12.1009	4.97021	1.08572	1.00742	1.09115	1.06143	0.946002	0.958108	0.941316	0.948475	1.11909	0.162327	0.0147769
#REF!	SH3 domain containing 21	Sh3d21	pep chromosome:Rnor_6.0:5:144162141:144176807:-1 gene:ENSRNOG00000024566.6 transcript:ENSRNOT00000045841.5 gene_biotype:protein_coding transcript_biotype:protein_coding gene_symbol:Sh3d21 description:SH3 domain containing 21 [Source:RGD Symbol;Acc:1305090]	1.29	1	1	1	544	59.4965	7.92822	0.936315	0.954144	0.913103	0.934521	1.00523	1.08802	1.12219	1.07181	0.871907	-0.197754	0.020105
#REF!	WD repeat and FYVE domain containing 2	Wdfy2	pep chromosome:Rnor_6.0:15:46008636:46129571:1 gene:ENSRNOG00000010042.6 transcript:ENSRNOT00000080537.1 gene_biotype:protein_coding transcript_biotype:protein_coding gene_symbol:Wdfy2 description:WD repeat and FYVE domain containing 2 [Source:RGD Symbol;Acc:1307337]	2.75	1	1	1	400	45.0351	6.81494	1.06698	1.03531	1.11459	1.0723	0.88867	0.95979	0.961883	0.936781	1.14466	0.194922	0.0152512
#REF!	VPS39 HOPS complex subunit	Vps39	pep chromosome:Rnor_6.0:3:112087677:112125290:-1 gene:ENSRNOG00000008316.7 transcript:ENSRNOT00000011155.5 gene_biotype:protein_coding transcript_biotype:protein_coding gene_symbol:Vps39 description:VPS39 HOPS complex subunit [Source:RGD Symbol;Acc:1304858]	3.2	2	2	4	875	100.544	7.10791	0.926401	1.00314	0.980777	0.970104	1.06766	1.02565	1.04327	1.04553	0.927859	-0.108023	0.0432708
#REF!	valyl-tRNA synthetase 2, mitochondrial	Vars2	pep chromosome:Rnor_6.0:20:3588497:3598904:1 gene:ENSRNOG00000000833.6 transcript:ENSRNOT00000048103.4 gene_biotype:protein_coding transcript_biotype:protein_coding gene_symbol:Vars2 description:valyl-tRNA synthetase 2, mitochondrial [Source:RGD Symbol;Acc:1303122]	1.32	1	1	1	1060	118.292	7.23975	1.03285	1.0292	1.02209	1.02804	0.989248	0.96861	0.996891	0.984916	1.04379	0.0618301	0.0087582
#REF!	Rho guanine nucleotide exchange factor 40	Arhgef40	pep chromosome:Rnor_6.0:15:28377996:28403090:1 gene:ENSRNOG00000052354.1 transcript:ENSRNOT00000078475.1 gene_biotype:protein_coding transcript_biotype:protein_coding gene_symbol:Arhgef40 description:Rho guanine nucleotide exchange factor 40 [Source:RGD Symbol;Acc:1308093]	0.59	1	1	1	1516	165.235	5.46533	1.0308	1.03412	1.02785	1.03092	0.941736	1.00669	0.977552	0.975325	1.057	0.0799808	0.0421229
#REF!	fucosyltransferase 10	Fut10	pep chromosome:Rnor_6.0:16:64631264:64716224:-1 gene:ENSRNOG00000050857.2 transcript:ENSRNOT00000071166.2 gene_biotype:protein_coding transcript_biotype:protein_coding gene_symbol:Fut10 description:fucosyltransferase 10 [Source:RGD Symbol;Acc:1359164]	1.45	1	1	2	483	55.9755	8.14795	1.05022	1.06648	1.08481	1.06717	0.928722	0.965694	0.935613	0.943343	1.13126	0.177936	0.00121159
#REF!	UPF2, regulator of nonsense mediated mRNA decay	Upf2	pep chromosome:Rnor_6.0:17:76184928:76281660:-1 gene:ENSRNOG00000023593.7 transcript:ENSRNOT00000058070.4 gene_biotype:protein_coding transcript_biotype:protein_coding gene_symbol:Upf2 description:UPF2, regulator of nonsense mediated mRNA decay [Source:RGD Symbol;Acc:1309178]	1.49	2	2	2	1272	148.497	6.20166	0.954055	0.984073	0.907804	0.948644	1.08389	1.08316	1.00238	1.05648	0.897932	-0.155322	0.036845
#REF!	kazrin, periplakin interacting protein	Kazn	pep chromosome:Rnor_6.0:5:160639578:160742479:-1 gene:ENSRNOG00000014322.7 transcript:ENSRNOT00000019447.6 gene_biotype:protein_coding transcript_biotype:protein_coding gene_symbol:Kazn description:kazrin, periplakin interacting protein [Source:RGD Symbol;Acc:1359147]	4.71	3	3	3	700	79.0101	6.96143	1.03001	1.00604	1.0343	1.02345	0.852057	0.94423	0.942617	0.912968	1.12101	0.164803	0.0252399
#REF!	Toll-like receptor 13	Tlr13	pep chromosome:Rnor_6.0:X:77230180:77233189:1 gene:ENSRNOG00000061403.1 transcript:ENSRNOT00000085879.1 gene_biotype:protein_coding transcript_biotype:protein_coding gene_symbol:Tlr13 description:Toll-like receptor 13 [Source:UniProtKB/Swiss-Prot;Acc:Q6R5N8]	1.62	1	1	1	986	113.882	8.38232	1.05112	1.01966	1.11892	1.06323	0.921767	0.961358	0.966593	0.949906	1.1193	0.162603	0.025253
#REF!	phosphatidylinositol-3,4,5-trisphosphate-dependent Rac exchange factor 2	Prex2	pep chromosome:Rnor_6.0:5:7628238:7941822:-1 gene:ENSRNOG00000005391.7 transcript:ENSRNOT00000079917.1 gene_biotype:protein_coding transcript_biotype:protein_coding gene_symbol:Prex2 description:phosphatidylinositol-3,4,5-trisphosphate-dependent Rac exchange factor 2 [Source:RGD Symbol;Acc:1307865]	1.63	3	3	3	1598	181.62	7.44482	1.06246	1.00486	1.01993	1.02909	0.881599	0.947412	0.963886	0.930966	1.10539	0.144562	0.0323209
#REF!	oxysterol binding protein-like 10	Osbpl10	pep chromosome:Rnor_6.0:8:123126667:123293562:1 gene:ENSRNOG00000011435.7 transcript:ENSRNOT00000015643.7 gene_biotype:protein_coding transcript_biotype:protein_coding gene_symbol:Osbpl10 description:oxysterol binding protein-like 10 [Source:RGD Symbol;Acc:1561652]	1.75	1	1	1	627	69.8673	7.63525	1.05732	1.0847	1.12718	1.08974	0.956415	0.871671	0.974703	0.934263	1.16641	0.222077	0.0145506
#REF!	thyroid hormone receptor interactor 12	Trip12	pep chromosome:Rnor_6.0:9:92307280:92435363:-1 gene:ENSRNOG00000016963.8 transcript:ENSRNOT00000022822.4 gene_biotype:protein_coding transcript_biotype:protein_coding gene_symbol:Trip12 description:thyroid hormone receptor interactor 12 [Source:RGD Symbol;Acc:1306607]	0.35	1	1	1	1975	217.971	8.48486	1.08838	1.10067	1.04222	1.07709	0.937521	0.89538	0.971506	0.934802	1.15221	0.204409	0.00735185
#REF!	ankyrin repeat domain 50	Ankrd50	pep chromosome:Rnor_6.0:2:125288693:125323454:-1 gene:ENSRNOG00000010534.7 transcript:ENSRNOT00000045837.5 gene_biotype:protein_coding transcript_biotype:protein_coding gene_symbol:Ankrd50 description:ankyrin repeat domain 50 [Source:RGD Symbol;Acc:1311665]	0.56	1	1	1	1427	155.496	6.56592	1.07129	1.01006	1.06027	1.04721	0.921027	0.964609	0.995235	0.96029	1.09051	0.125002	0.0384948
#REF!	iron-sulfur cluster assembly 1	Isca1	pep chromosome:Rnor_6.0:17:5281727:5294384:1 gene:ENSRNOG00000018343.6 transcript:ENSRNOT00000024781.6 gene_biotype:protein_coding transcript_biotype:protein_coding gene_symbol:Isca1 description:iron-sulfur cluster assembly 1 [Source:RGD Symbol;Acc:727792]	6.98	1	1	1	129	14.1134	8.86572	0.994996	0.932872	0.991353	0.973074	1.04422	1.0524	1.01703	1.03788	0.937556	-0.0930232	0.0466898
#REF!	FYVE, RhoGEF and PH domain containing 4	Fgd4	pep chromosome:Rnor_6.0:11:88732381:88795399:1 gene:ENSRNOG00000059491.1 transcript:ENSRNOT00000078367.1 gene_biotype:protein_coding transcript_biotype:protein_coding gene_symbol:Fgd4 description:FYVE, RhoGEF and PH domain containing 4 [Source:RGD Symbol;Acc:708357]	1.18	1	1	1	764	86.2479	5.93506	1.14555	1.04957	1.09849	1.09787	0.997101	0.855144	0.90742	0.919889	1.19348	0.255177	0.0233827
#REF!	MCF.2 cell line derived transforming sequence-like	Mcf2l	pep chromosome:Rnor_6.0:16:81840453:81880502:-1 gene:ENSRNOG00000028426.7 transcript:ENSRNOT00000079096.1 gene_biotype:protein_coding transcript_biotype:protein_coding gene_symbol:Mcf2l description:MCF.2 cell line derived transforming sequence-like [Source:RGD Symbol;Acc:619782]	3.44	2	2	2	872	98.7787	6.23975	1.05056	1.1039	1.06084	1.07177	0.904151	0.975614	0.921031	0.933599	1.148	0.199118	0.00694986
#REF!	intraflagellar transport 81	Ift81	pep chromosome:Rnor_6.0:12:39423596:39506890:1 gene:ENSRNOG00000001294.5 transcript:ENSRNOT00000066952.2 gene_biotype:protein_coding transcript_biotype:protein_coding gene_symbol:Ift81 description:intraflagellar transport 81 [Source:RGD Symbol;Acc:727862]	2.67	2	2	2	675	78.9783	8.92432	1.01234	1.04587	1.06817	1.04213	0.951497	0.965783	0.999806	0.972362	1.07175	0.0999684	0.0321896
#REF!	Rho guanine nucleotide exchange factor 17	Arhgef17	pep chromosome:Rnor_6.0:1:165911718:165967069:-1 gene:ENSRNOG00000053502.1 transcript:ENSRNOT00000089359.1 gene_biotype:protein_coding transcript_biotype:protein_coding gene_symbol:Arhgef17 description:Rho guanine nucleotide exchange factor 17 [Source:UniProtKB/Swiss-Prot;Acc:Q80U35]	0.83	1	1	1	2056	221.884	6.27783	1.05118	1.00922	1.06239	1.04093	0.968924	0.973332	0.970175	0.97081	1.07223	0.100613	0.0124526
#REF!	coiled-coil domain containing 127	Ccdc127	pep chromosome:Rnor_6.0:1:31539215:31545559:-1 gene:ENSRNOG00000012775.4 transcript:ENSRNOT00000017779.4 gene_biotype:protein_coding transcript_biotype:protein_coding gene_symbol:Ccdc127 description:coiled-coil domain containing 127 [Source:RGD Symbol;Acc:735106]	19.05	5	5	5	252	29.5703	8.89502	0.932754	0.979201	0.985692	0.965883	1.02851	1.02937	1.04324	1.03371	0.934386	-0.0979094	0.0173707
#REF!	similar to CG3740-PA	LOC690000	pep chromosome:Rnor_6.0:1:94579080:94587219:1 gene:ENSRNOG00000014966.7 transcript:ENSRNOT00000020079.7 gene_biotype:protein_coding transcript_biotype:protein_coding gene_symbol:LOC690000 description:similar to CG3740-PA [Source:RGD Symbol;Acc:1585208]	7.09	1	1	1	141	15.0598	7.12256	0.933757	0.985389	0.933496	0.95088	1.06201	1.08335	1.03549	1.06029	0.896816	-0.157116	0.0077843
#REF!	RALBP1 associated Eps domain containing protein 2	Reps2	pep chromosome:Rnor_6.0:X:33895769:34057399:1 gene:ENSRNOG00000061508.1 transcript:ENSRNOT00000079365.1 gene_biotype:protein_coding transcript_biotype:protein_coding gene_symbol:Reps2 description:RALBP1 associated Eps domain containing protein 2 [Source:MGI Symbol;Acc:MGI:2663511]	3.92	1	1	1	459	50.7665	6.87354	1.05419	1.06212	1.17309	1.09647	0.917163	0.953039	0.887478	0.919227	1.19282	0.254374	0.0143689
#REF!	selenoprotein T	Selenot	pep chromosome:Rnor_6.0:2:148765412:148780276:1 gene:ENSRNOG00000013507.7 transcript:ENSRNOT00000018248.6 gene_biotype:protein_coding transcript_biotype:protein_coding gene_symbol:Selenot description:selenoprotein T [Source:RGD Symbol;Acc:1359128]	10.31	2	2	3	194	22.1274	8.60205	1.02707	1.02018	1.04214	1.0298	1.01251	0.984551	0.970935	0.989334	1.0409	0.0578301	0.0431947
#REF!	mindbomb E3 ubiquitin protein ligase 2	Mib2	pep chromosome:Rnor_6.0:5:173082943:173098816:-1 gene:ENSRNOG00000017564.7 transcript:ENSRNOT00000023696.7 gene_biotype:protein_coding transcript_biotype:protein_coding gene_symbol:Mib2 description:mindbomb E3 ubiquitin protein ligase 2 [Source:RGD Symbol;Acc:1359469]	0.84	1	1	1	953	103.798	7.97217	0.965686	0.927619	0.989138	0.960814	1.00569	1.05432	1.09222	1.05074	0.914413	-0.129082	0.043239
#REF!	Hikeshi, heat shock protein nuclear import factor	Hikeshi	pep chromosome:Rnor_6.0:1:154147099:154165524:-1 gene:ENSRNOG00000017383.7 transcript:ENSRNOT00000023468.7 gene_biotype:protein_coding transcript_biotype:protein_coding gene_symbol:Hikeshi description:Hikeshi, heat shock protein nuclear import factor [Source:RGD Symbol;Acc:1359455]	5.7	1	1	1	158	17.2406	7.23975	0.91986	0.951189	0.893227	0.921425	1.05406	1.16965	1.01464	1.07945	0.853606	-0.228358	0.0330125
#REF!	MYC binding protein 2, E3 ubiquitin protein ligase	Mycbp2	pep chromosome:Rnor_6.0:15:93678058:93748742:-1 gene:ENSRNOG00000010479.8 transcript:ENSRNOT00000093370.1 gene_biotype:protein_coding transcript_biotype:protein_coding gene_symbol:Mycbp2 description:MYC binding protein 2, E3 ubiquitin protein ligase [Source:RGD Symbol;Acc:1312048]	1.92	4	4	4	2245	248.246	7.81104	1.04129	1.00568	1.00603	1.01767	0.979312	0.966386	0.986671	0.977456	1.04114	0.0581627	0.0383029
#REF!	ATPase Na+/K+ transporting subunit alpha 3	Atp1a3	pep chromosome:Rnor_6.0:1:81852429:81881549:-1 gene:ENSRNOG00000020263.6 transcript:ENSRNOT00000027497.6 gene_biotype:protein_coding transcript_biotype:protein_coding gene_symbol:Atp1a3 description:ATPase Na+/K+ transporting subunit alpha 3 [Source:RGD Symbol;Acc:2169]	57.35	35	55	748	1013	111.62	5.41455	0.982813	0.991764	0.927113	0.96723	1.09121	1.08902	0.901207	1.02714	0.941669	-0.0867081	0.416236
#REF!	spectrin, alpha, non-erythrocytic 1	Sptan1	pep chromosome:Rnor_6.0:3:8534440:8599258:1 gene:ENSRNOG00000015396.7 transcript:ENSRNOT00000045827.4 gene_biotype:protein_coding transcript_biotype:protein_coding gene_symbol:Sptan1 description:spectrin, alpha, non-erythrocytic 1 [Source:RGD Symbol;Acc:621714]	75.53	2	193	1002	2472	284.462	5.32568	0.963281	1.12325	0.97498	1.0205	1.02353	0.927507	0.991726	0.980921	1.04035	0.0570717	0.537212
#REF!	spectrin, alpha, non-erythrocytic 1	Sptan1	pep chromosome:Rnor_6.0:3:8547349:8598918:1 gene:ENSRNOG00000015396.7 transcript:ENSRNOT00000091697.1 gene_biotype:protein_coding transcript_biotype:protein_coding gene_symbol:Sptan1 description:spectrin, alpha, non-erythrocytic 1 [Source:RGD Symbol;Acc:621714]	74.34	3	194	997	2498	287.526	5.35107	0.994416	1.01364	1.07665	1.02824	0.947554	0.981016	1.00091	0.976492	1.05299	0.0744931	0.152262
#REF!	ATPase Na+/K+ transporting subunit alpha 2	Atp1a2	pep chromosome:Rnor_6.0:13:90651686:90676629:-1 gene:ENSRNOG00000007290.6 transcript:ENSRNOT00000058143.2 gene_biotype:protein_coding transcript_biotype:protein_coding gene_symbol:Atp1a2 description:ATPase Na+/K+ transporting subunit alpha 2 [Source:RGD Symbol;Acc:2168]	57.35	38	59	574	1020	112.145	5.5542	0.998273	0.989692	0.897165	0.96171	1.08063	1.09811	0.89058	1.02311	0.939988	-0.0892858	0.452892
#REF!	actin, beta	Actb	pep chromosome:Rnor_6.0:12:13715843:13718812:1 gene:ENSRNOG00000034254.4 transcript:ENSRNOT00000042459.4 gene_biotype:protein_coding transcript_biotype:protein_coding gene_symbol:Actb description:actin, beta [Source:RGD Symbol;Acc:628837]	62.67	1	19	557	375	41.7097	5.47803	0.96603	1.1151	1.04288	1.04134	0.982343	0.929871	1.0437	0.985305	1.05687	0.0797966	0.35939
#REF!	ATPase Na+/K+ transporting subunit alpha 1	Atp1a1	pep chromosome:Rnor_6.0:2:204003742:204032023:-1 gene:ENSRNOG00000030019.4 transcript:ENSRNOT00000040430.4 gene_biotype:protein_coding transcript_biotype:protein_coding gene_symbol:Atp1a1 description:ATPase Na+/K+ transporting subunit alpha 1 [Source:RGD Symbol;Acc:2167]	49.27	28	48	492	1023	112.982	5.45264	0.874568	1.05605	1.2172	1.04927	0.863049	0.907101	1.16176	0.977302	1.07364	0.102509	0.62438
#REF!	tubulin, alpha 1B	Tuba1b	pep chromosome:Rnor_6.0:7:140614752:140617721:-1 gene:ENSRNOG00000053468.1 transcript:ENSRNOT00000081355.1 gene_biotype:protein_coding transcript_biotype:protein_coding gene_symbol:Tuba1b description:tubulin, alpha 1B [Source:RGD Symbol;Acc:1565476]	65.41	2	23	493	451	50.1196	5.05908	1.01868	0.951464	0.970074	0.980073	0.970836	0.986423	0.99663	0.98463	0.995372	-0.00669229	0.841757
#REF!	spectrin, beta, non-erythrocytic 1	Sptbn1	pep chromosome:Rnor_6.0:14:114518943:114649173:-1 gene:ENSRNOG00000005434.7 transcript:ENSRNOT00000083528.1 gene_biotype:protein_coding transcript_biotype:protein_coding gene_symbol:Sptbn1 description:spectrin, beta, non-erythrocytic 1 [Source:RGD Symbol;Acc:727922]	66.28	124	141	726	2358	273.307	5.64307	1.00414	0.999465	1.01709	1.0069	0.986859	1.01623	0.982706	0.995264	1.01169	0.0167659	0.379744
#REF!	tubulin alpha-1C chain-like	LOC100909441	pep chromosome:Rnor_6.0:2:199199845:199203637:1 gene:ENSRNOG00000015544.7 transcript:ENSRNOT00000020932.7 gene_biotype:protein_coding transcript_biotype:protein_coding gene_symbol:LOC100909441 description:tubulin alpha-1C chain-like [Source:RGD Symbol;Acc:6503589]	55.8	1	20	420	448	49.7744	5.09717	0.935181	0.848241	0.990891	0.924771	1.23645	0.969262	1.13967	1.11513	0.829296	-0.270041	0.0977324
#REF!	clathrin heavy chain	Cltc	pep chromosome:Rnor_6.0:10:74014562:74070266:-1 gene:ENSRNOG00000004291.6 transcript:ENSRNOT00000005987.3 gene_biotype:protein_coding transcript_biotype:protein_coding gene_symbol:Cltc description:clathrin heavy chain [Source:RGD Symbol;Acc:2364]	57.67	85	85	457	1675	191.438	5.69385	0.955407	1.01719	0.991044	0.987882	1.00297	1.02134	1.0347	1.01967	0.968823	-0.045695	0.189453
#REF!	ATP synthase F1 subunit alpha	Atp5f1a	pep chromosome:Rnor_6.0:18:74156553:74164495:1 gene:ENSRNOG00000017032.5 transcript:ENSRNOT00000022892.5 gene_biotype:protein_coding transcript_biotype:protein_coding gene_symbol:Atp5f1a description:ATP synthase F1 subunit alpha [Source:RGD Symbol;Acc:619993]	52.8	28	29	380	553	59.7757	9.26123	0.984406	1.00149	0.979788	0.988562	0.993806	1.0566	0.972477	1.00763	0.981077	-0.0275617	0.505512
#REF!	tubulin, alpha 4A	Tuba4a	pep chromosome:Rnor_6.0:9:82415605:82419288:-1 gene:ENSRNOG00000003597.5 transcript:ENSRNOT00000004797.5 gene_biotype:protein_coding transcript_biotype:protein_coding gene_symbol:Tuba4a description:tubulin, alpha 4A [Source:RGD Symbol;Acc:1359623]	61.16	4	21	375	448	49.8924	5.05908	0.899206	1.04446	1.16298	1.03555	0.958797	0.946875	1.06775	0.991142	1.0448	0.0632337	0.63061
#REF!	pyruvate kinase M1/2	Pkm	pep chromosome:Rnor_6.0:8:64481172:64502722:1 gene:ENSRNOG00000011329.7 transcript:ENSRNOT00000015332.7 gene_biotype:protein_coding transcript_biotype:protein_coding gene_symbol:Pkm description:pyruvate kinase M1/2 [Source:RGD Symbol;Acc:3337]	80.98	12	41	346	531	57.7809	7.06396	0.99063	1.0004	1.02739	1.00614	1.05438	1.00742	0.955104	1.00564	1.0005	0.000724051	0.987676
#REF!	dynein cytoplasmic 1 heavy chain 1	Dync1h1	pep chromosome:Rnor_6.0:6:134958854:135085769:1 gene:ENSRNOG00000006178.8 transcript:ENSRNOT00000073950.3 gene_biotype:protein_coding transcript_biotype:protein_coding gene_symbol:Dync1h1 description:dynein cytoplasmic 1 heavy chain 1 [Source:RGD Symbol;Acc:2511]	42.55	174	174	564	4644	531.712	6.41748	0.970504	0.993618	0.999136	0.987753	1.02908	1.04111	0.998259	1.02282	0.965719	-0.0503246	0.0862488
#REF!	microtubule-associated protein 2	Map2	pep chromosome:Rnor_6.0:9:73378063:73459295:1 gene:ENSRNOG00000011841.9 transcript:ENSRNOT00000045766.6 gene_biotype:protein_coding transcript_biotype:protein_coding gene_symbol:Map2 description:microtubule-associated protein 2 [Source:RGD Symbol;Acc:3044]	58.96	5	94	488	1942	210.581	4.81787	1.10324	0.939065	1.05	1.03077	0.976074	0.948921	0.98218	0.969059	1.06368	0.0890669	0.279932
#REF!	spectrin, beta, non-erythrocytic 2	Sptbn2	pep chromosome:Rnor_6.0:1:219964429:220005068:1 gene:ENSRNOG00000058842.1 transcript:ENSRNOT00000088288.1 gene_biotype:protein_coding transcript_biotype:protein_coding gene_symbol:Sptbn2 description:spectrin, beta, non-erythrocytic 2 [Source:RGD Symbol;Acc:3751]	56.24	107	121	430	2388	270.849	5.8335	0.905075	1.05758	1.11321	1.02529	0.964339	0.935736	1.09889	0.999655	1.02564	0.0365287	0.7647
#REF!	microtubule-associated protein 2	Map2	pep chromosome:Rnor_6.0:9:73378057:73459386:1 gene:ENSRNOG00000011841.9 transcript:ENSRNOT00000043627.7 gene_biotype:protein_coding transcript_biotype:protein_coding gene_symbol:Map2 description:microtubule-associated protein 2 [Source:RGD Symbol;Acc:3044]	59.29	1	90	475	1825	198.342	4.84326	1.08639	0.981303	1.04758	1.03842	0.877909	0.956145	1.06005	0.9647	1.07642	0.106244	0.293549
#REF!	dihydropyrimidinase-like 2	Dpysl2	pep chromosome:Rnor_6.0:15:43477629:43542939:-1 gene:ENSRNOG00000009625.6 transcript:ENSRNOT00000012996.6 gene_biotype:protein_coding transcript_biotype:protein_coding gene_symbol:Dpysl2 description:dihydropyrimidinase-like 2 [Source:RGD Symbol;Acc:2517]	65.21	22	26	361	572	62.2386	6.37939	1.00084	1.004	1.00693	1.00392	1.03305	1.01903	0.967105	1.00639	0.997545	-0.00354617	0.908257
#REF!	creatine kinase B	Ckb	pep chromosome:Rnor_6.0:6:136142956:136145837:-1 gene:ENSRNOG00000010872.5 transcript:ENSRNOT00000015122.5 gene_biotype:protein_coding transcript_biotype:protein_coding gene_symbol:Ckb description:creatine kinase B [Source:RGD Symbol;Acc:2357]	60.37	16	17	288	381	42.6983	5.66846	0.945762	1.03754	1.04311	1.0088	1.02237	1.02948	0.982671	1.01151	0.997324	-0.00386583	0.941663
#REF!	tubulin, beta 2A class IIa	Tubb2a	pep chromosome:Rnor_6.0:17:31493107:31496825:1 gene:ENSRNOG00000017558.6 transcript:ENSRNOT00000023611.6 gene_biotype:protein_coding transcript_biotype:protein_coding gene_symbol:Tubb2a description:tubulin, beta 2A class IIa [Source:RGD Symbol;Acc:1588452]	67.64	1	22	375	445	49.875	4.89404	1.06493	0.964784	0.898327	0.976015	1.08643	1.02646	0.919245	1.01071	0.965669	-0.0503993	0.640625
#REF!	tubulin, beta 2B class IIb	Tubb2b	pep chromosome:Rnor_6.0:17:31441630:31482759:1 gene:ENSRNOG00000017445.5 transcript:ENSRNOT00000083705.1 gene_biotype:protein_coding transcript_biotype:protein_coding gene_symbol:Tubb2b description:tubulin, beta 2B class IIb [Source:RGD Symbol;Acc:1309427]	76.4	1	23	372	445	49.9209	4.89404	1.20716	0.828051	0.755488	0.930234	1.16284	1.09672	0.836751	1.0321	0.9013	-0.149921	0.585121
#REF!	tubulin, beta 5 class I	Tubb5	pep chromosome:Rnor_6.0:20:3422489:3426371:1 gene:ENSRNOG00000061216.1 transcript:ENSRNOT00000079854.1 gene_biotype:protein_coding transcript_biotype:protein_coding gene_symbol:Tubb5 description:tubulin, beta 5 class I [Source:RGD Symbol;Acc:628596]	82.88	2	25	373	444	49.639	4.89404	1.04398	0.945491	0.961494	0.983655	1.0535	1.00239	1.0142	1.02336	0.961199	-0.0570929	0.310236
#REF!	calmodulin 2	Calm2	pep chromosome:Rnor_6.0:1:78843080:78851719:-1 gene:ENSRNOG00000016770.5 transcript:ENSRNOT00000022603.5 gene_biotype:protein_coding transcript_biotype:protein_coding gene_symbol:Calm2 description:calmodulin 2 [Source:RGD Symbol;Acc:2258]	91.28	7	13	256	149	16.8268	4.22119	0.920362	1.03897	1.04338	1.00091	1.0088	1.01958	1.06212	1.03017	0.971597	-0.0415701	0.537642
#REF!		AABR07052523.1	pep chromosome:Rnor_6.0:3:59408546:59410211:1 gene:ENSRNOG00000028543.2 transcript:ENSRNOT00000031418.2 gene_biotype:protein_coding transcript_biotype:protein_coding gene_symbol:AABR07052523.1	64.98	18	23	297	434	47.0452	6.3667	1.01227	0.976839	0.955607	0.981573	1.04614	1.06135	0.955571	1.02102	0.961365	-0.0568438	0.345555
#REF!	tubulin, beta 4B class IVb	Tubb4b	pep chromosome:Rnor_6.0:3:2441733:2444281:-1 gene:ENSRNOG00000010170.5 transcript:ENSRNOT00000013863.5 gene_biotype:protein_coding transcript_biotype:protein_coding gene_symbol:Tubb4b description:tubulin, beta 4B class IVb [Source:RGD Symbol;Acc:735101]	77.92	1	25	370	548	61.1475	4.85596	1.0103	1.02705	0.979664	1.00567	1.0865	1.00738	0.929865	1.00792	0.997773	-0.00321646	0.964427
#REF!	glial fibrillary acidic protein	Gfap	pep chromosome:Rnor_6.0:10:90990762:90999506:-1 gene:ENSRNOG00000002919.9 transcript:ENSRNOT00000034401.5 gene_biotype:protein_coding transcript_biotype:protein_coding gene_symbol:Gfap description:glial fibrillary acidic protein [Source:RGD Symbol;Acc:2679]	77.44	32	36	326	430	49.9266	5.43994	1.02833	0.939415	0.864278	0.944009	1.1439	1.15424	0.79846	1.0322	0.91456	-0.12885	0.523029
#REF!	plectin	Plec	pep chromosome:Rnor_6.0:7:117230319:117259141:-1 gene:ENSRNOG00000023781.7 transcript:ENSRNOT00000040762.6 gene_biotype:protein_coding transcript_biotype:protein_coding gene_symbol:Plec description:plectin [Source:RGD Symbol;Acc:621649]	45.58	182	183	481	4544	517.096	5.75732	1.00375	0.99687	1.03623	1.01228	0.997457	0.987095	0.991727	0.992093	1.02035	0.0290684	0.181575
#REF!	ATP synthase F1 subunit beta	Atp5f1b	pep chromosome:Rnor_6.0:7:2504695:2511749:1 gene:ENSRNOG00000002840.4 transcript:ENSRNOT00000003965.4 gene_biotype:protein_coding transcript_biotype:protein_coding gene_symbol:Atp5f1b description:ATP synthase F1 subunit beta [Source:RGD Symbol;Acc:621368]	70.7	24	24	294	529	56.3095	5.2749	0.970466	1.01217	0.979241	0.987291	1.01702	1.04876	0.977417	1.0144	0.973277	-0.0390776	0.325856
#REF!		AABR07011951.1	pep chromosome:Rnor_6.0:2:177651241:177653288:1 gene:ENSRNOG00000034093.4 transcript:ENSRNOT00000047593.5 gene_biotype:protein_coding transcript_biotype:protein_coding gene_symbol:AABR07011951.1	74.41	1	42	305	641	70.386	5.59229	0.976834	1.09341	0.894664	0.988303	0.951231	1.0844	1.00808	1.01457	0.974108	-0.0378464	0.724186
#REF!	tyrosine 3-monooxygenase/tryptophan 5-monooxygenase activation protein, epsilon	Ywhae	pep chromosome:Rnor_6.0:10:63884338:63921709:1 gene:ENSRNOG00000005290.5 transcript:ENSRNOT00000007100.5 gene_biotype:protein_coding transcript_biotype:protein_coding gene_symbol:Ywhae description:tyrosine 3-monooxygenase/tryptophan 5-monooxygenase activation protein, epsilon [Source:RGD Symbol;Acc:62000]	80.78	21	24	314	255	29.1554	4.7417	1.03227	0.995115	1.01658	1.01465	0.968352	0.986801	0.996976	0.984043	1.03111	0.0441955	0.0882455
#REF!	2',3'-cyclic nucleotide 3' phosphodiesterase	Cnp	pep chromosome:Rnor_6.0:10:88490798:88497356:1 gene:ENSRNOG00000017496.4 transcript:ENSRNOT00000023872.4 gene_biotype:protein_coding transcript_biotype:protein_coding gene_symbol:Cnp description:2',3'-cyclic nucleotide 3' phosphodiesterase [Source:RGD Symbol;Acc:2368]	64.05	27	30	294	420	47.2386	8.89502	0.850061	1.03051	0.984439	0.955004	1.21107	1.17011	0.787622	1.05627	0.904133	-0.145393	0.524239
#REF!	actin, alpha, cardiac muscle 1	Actc1	pep chromosome:Rnor_6.0:3:105507403:105512939:-1 gene:ENSRNOG00000008536.4 transcript:ENSRNOT00000011773.4 gene_biotype:protein_coding transcript_biotype:protein_coding gene_symbol:Actc1 description:actin, alpha, cardiac muscle 1 [Source:RGD Symbol;Acc:2026]	50.4	5	16	317	377	41.9919	5.38916	1.04527	0.93267	0.901192	0.959709	1.03957	1.02617	1.00394	1.02323	0.937925	-0.0924555	0.230517
#REF!		AABR07044711.1	pep chromosome:Rnor_6.0:20:18058245:18060661:-1 gene:ENSRNOG00000047276.2 transcript:ENSRNOT00000070925.2 gene_biotype:protein_coding transcript_biotype:protein_coding gene_symbol:AABR07044711.1	73.87	4	33	228	486	52.7393	7.82568	0.970668	0.915692	0.792784	0.893048	1.23682	1.06591	0.991207	1.09798	0.813358	-0.298038	0.0843984
#REF!		AABR07048992.1	pep chromosome:Rnor_6.0:5:99031013:99033107:-1 gene:ENSRNOG00000032585.5 transcript:ENSRNOT00000041306.5 gene_biotype:protein_coding transcript_biotype:protein_coding gene_symbol:AABR07048992.1	68.99	2	40	309	661	72.6499	5.57959	0.972555	0.983506	0.932479	0.962847	1.06526	1.09273	0.942126	1.03337	0.931752	-0.101982	0.222191
#REF!	tubulin, beta 3 class III	Tubb3	pep chromosome:Rnor_6.0:19:56220755:56229813:1 gene:ENSRNOG00000017209.6 transcript:ENSRNOT00000023452.6 gene_biotype:protein_coding transcript_biotype:protein_coding gene_symbol:Tubb3 description:tubulin, beta 3 class III [Source:RGD Symbol;Acc:628595]	54.22	5	19	295	450	50.3862	4.93213	1.0745	0.970113	1.01181	1.01881	1.02927	1.01505	0.893988	0.979436	1.0402	0.0568596	0.495443
#REF!	heat shock protein family D member 1	Hspd1	pep chromosome:Rnor_6.0:9:61680530:61690956:-1 gene:ENSRNOG00000014525.5 transcript:ENSRNOT00000066589.2 gene_biotype:protein_coding transcript_biotype:protein_coding gene_symbol:Hspd1 description:heat shock protein family D member 1 [Source:RGD Symbol;Acc:621314]	77.31	35	35	215	573	60.9174	6.17627	1.02528	0.965377	0.925528	0.972061	1.01809	1.09893	0.964234	1.02708	0.946429	-0.0794338	0.321794
#REF!	myosin heavy chain 10	Myh10	pep chromosome:Rnor_6.0:10:55275411:55406732:1 gene:ENSRNOG00000002886.6 transcript:ENSRNOT00000065895.1 gene_biotype:protein_coding transcript_biotype:protein_coding gene_symbol:Myh10 description:myosin heavy chain 10 [Source:RGD Symbol;Acc:71000]	47.67	73	96	322	1976	228.857	5.5415	0.982175	1.0144	1.04964	1.0154	0.951889	1.01213	1.0269	0.996973	1.01849	0.0264261	0.57341
#REF!	aldolase, fructose-bisphosphate C	Aldoc	pep chromosome:Rnor_6.0:10:65586504:65590093:1 gene:ENSRNOG00000011452.8 transcript:ENSRNOT00000015535.8 gene_biotype:protein_coding transcript_biotype:protein_coding gene_symbol:Aldoc description:aldolase, fructose-bisphosphate C [Source:RGD Symbol;Acc:2091]	64.74	14	19	186	363	39.2592	7.12256	0.986026	0.986751	0.87166	0.948145	1.14819	1.10985	0.86811	1.04205	0.909887	-0.136241	0.381811
#REF!	tubulin, beta 4A class IVa	Tubb4a	pep chromosome:Rnor_6.0:9:9961021:9968486:1 gene:ENSRNOG00000047505.2 transcript:ENSRNOT00000075767.2 gene_biotype:protein_coding transcript_biotype:protein_coding gene_symbol:Tubb4a description:tubulin, beta 4A class IVa [Source:RGD Symbol;Acc:619730]	83.78	5	25	322	444	49.5539	4.88135	0.997311	1.0358	1.01482	1.01598	1.02225	1.03964	0.918353	0.993415	1.02271	0.0323999	0.598115
#REF!	heat shock protein 90 alpha family class A member 1	Hsp90aa1	pep chromosome:Rnor_6.0:6:135045363:135049728:-1 gene:ENSRNOG00000007219.7 transcript:ENSRNOT00000009556.7 gene_biotype:protein_coding transcript_biotype:protein_coding gene_symbol:Hsp90aa1 description:heat shock protein 90 alpha family class A member 1 [Source:RGD Symbol;Acc:631409]	64.53	29	46	298	733	84.7618	5.0083	1.00876	0.952266	0.932506	0.964509	1.0398	1.08461	0.953892	1.0261	0.939976	-0.0893042	0.23979
#REF!	internexin neuronal intermediate filament protein, alpha	Ina	pep chromosome:Rnor_6.0:1:266781617:266794431:1 gene:ENSRNOG00000020248.6 transcript:ENSRNOT00000027417.6 gene_biotype:protein_coding transcript_biotype:protein_coding gene_symbol:Ina description:internexin neuronal intermediate filament protein, alpha [Source:RGD Symbol;Acc:2911]	67	29	34	287	506	56.2237	5.19873	0.892469	1.018	1.08266	0.997708	1.06088	1.0943	0.892132	1.01577	0.982219	-0.0258834	0.840001
#REF!	tubulin, alpha 8	Tuba8	pep chromosome:Rnor_6.0:4:153774486:153791328:1 gene:ENSRNOG00000048169.2 transcript:ENSRNOT00000074096.2 gene_biotype:protein_coding transcript_biotype:protein_coding gene_symbol:Tuba8 description:tubulin, alpha 8 [Source:RGD Symbol;Acc:1566041]	49.67	4	16	206	449	50.0055	5.09717	0.929333	1.05793	0.982508	0.989923	1.13623	0.985177	0.974933	1.03211	0.959121	-0.0602153	0.546448
#REF!	synapsin I	Syn1	pep chromosome:Rnor_6.0:X:1321315:1379198:1 gene:ENSRNOG00000010365.7 transcript:ENSRNOT00000014250.6 gene_biotype:protein_coding transcript_biotype:protein_coding gene_symbol:Syn1 description:synapsin I [Source:RGD Symbol;Acc:3797]	50.71	23	25	198	704	73.9426	9.80322	0.895531	1.03295	1.0061	0.978195	1.02606	1.01907	1.06345	1.03619	0.944027	-0.0831	0.260159
#REF!	heat shock protein 90 alpha family class B member 1	Hsp90ab1	pep chromosome:Rnor_6.0:9:17817791:17823163:1 gene:ENSRNOG00000019834.6 transcript:ENSRNOT00000026920.6 gene_biotype:protein_coding transcript_biotype:protein_coding gene_symbol:Hsp90ab1 description:heat shock protein 90 alpha family class B member 1 [Source:RGD Symbol;Acc:1303075]	61.33	24	42	295	724	83.2291	5.03369	1.04869	0.961634	0.942071	0.984133	0.989727	1.05887	0.987683	1.01209	0.972372	-0.0404197	0.525632
#REF!	brain abundant, membrane attached signal protein 1	Basp1	pep chromosome:Rnor_6.0:2:77586424:77632628:-1 gene:ENSRNOG00000046313.2 transcript:ENSRNOT00000073915.2 gene_biotype:protein_coding transcript_biotype:protein_coding gene_symbol:Basp1 description:brain abundant, membrane attached signal protein 1 [Source:RGD Symbol;Acc:621491]	79.91	16	16	177	219	21.7064	4.51318	1.01961	1.01789	1.11688	1.05146	0.894733	0.954264	1.03792	0.962305	1.09265	0.12783	0.166991
#REF!	aldolase, fructose-bisphosphate A	Aldoa	pep chromosome:Rnor_6.0:1:198228387:198233588:-1 gene:ENSRNOG00000052802.1 transcript:ENSRNOT00000088473.1 gene_biotype:protein_coding transcript_biotype:protein_coding gene_symbol:Aldoa description:aldolase, fructose-bisphosphate A [Source:RGD Symbol;Acc:2089]	66.76	19	24	219	364	39.3273	8.08936	0.98911	0.962248	0.993777	0.981712	1.03504	1.05611	0.977318	1.02282	0.959808	-0.0591823	0.182469
#REF!	microtubule-associated protein 1A	Map1a	pep chromosome:Rnor_6.0:3:113257688:113271629:1 gene:ENSRNOG00000014230.6 transcript:ENSRNOT00000019320.2 gene_biotype:protein_coding transcript_biotype:protein_coding gene_symbol:Map1a description:microtubule-associated protein 1A [Source:RGD Symbol;Acc:3042]	44.13	99	100	324	2776	299.486	4.94482	1.02305	0.987776	1.07737	1.0294	0.94854	0.966836	1.02056	0.978646	1.05186	0.0729427	0.208212
#REF!	tyrosine 3-monooxygenase/tryptophan 5-monooxygenase activation protein, zeta	Ywhaz	pep chromosome:Rnor_6.0:7:75574967:75597276:-1 gene:ENSRNOG00000008195.6 transcript:ENSRNOT00000035628.5 gene_biotype:protein_coding transcript_biotype:protein_coding gene_symbol:Ywhaz description:tyrosine 3-monooxygenase/tryptophan 5-monooxygenase activation protein, zeta [Source:RGD Symbol;Acc:3980]	77.96	14	20	256	245	27.7537	4.79248	1.03259	0.970633	1.03234	1.01186	0.990596	0.990368	1.02917	1.00338	1.00845	0.0121396	0.744897
#REF!	myosin heavy chain 9-like 1	Myh9l1	pep chromosome:Rnor_6.0:7:118992356:119071712:-1 gene:ENSRNOG00000049236.2 transcript:ENSRNOT00000037611.5 gene_biotype:protein_coding transcript_biotype:protein_coding gene_symbol:Myh9l1 description:myosin heavy chain 9-like 1 [Source:RGD Symbol;Acc:6492022]	46.22	71	91	290	1960	226.273	5.65576	0.928353	0.981456	0.982772	0.964194	1.02131	0.988571	1.14442	1.05143	0.917026	-0.124965	0.160518
#REF!	enolase 2	Eno2	pep chromosome:Rnor_6.0:9:20251521:20260505:1 gene:ENSRNOG00000048365.2 transcript:ENSRNOT00000005535.6 gene_biotype:protein_coding transcript_biotype:protein_coding gene_symbol:Eno2 description:enolase 2 [Source:RGD Symbol;Acc:2554]	73.27	20	24	208	434	47.1109	5.16064	0.960627	0.988532	0.964369	0.971176	1.06348	1.06826	0.965898	1.03255	0.940562	-0.088405	0.149707
#REF!	syntaxin binding protein 1	Stxbp1	pep chromosome:Rnor_6.0:3:11830046:11885311:-1 gene:ENSRNOG00000015420.8 transcript:ENSRNOT00000021189.5 gene_biotype:protein_coding transcript_biotype:protein_coding gene_symbol:Stxbp1 description:syntaxin binding protein 1 [Source:RGD Symbol;Acc:3785]	56.55	1	33	224	603	68.6922	6.771	0.941605	1.03836	1.00579	0.995252	1.19019	1.14633	0.85731	1.06461	0.93485	-0.0971932	0.55646
#REF!	vimentin	Vim	pep chromosome:Rnor_6.0:17:80882666:80891212:1 gene:ENSRNOG00000018087.5 transcript:ENSRNOT00000024430.5 gene_biotype:protein_coding transcript_biotype:protein_coding gene_symbol:Vim description:vimentin [Source:RGD Symbol;Acc:621646]	76.39	28	36	266	466	53.6681	5.12256	1.0744	0.960265	0.900629	0.978431	1.11515	0.945015	1.02698	1.02905	0.950812	-0.072768	0.514132
#REF!	syntaxin binding protein 1	Stxbp1	pep chromosome:Rnor_6.0:3:11823785:11885417:-1 gene:ENSRNOG00000015420.8 transcript:ENSRNOT00000021178.8 gene_biotype:protein_coding transcript_biotype:protein_coding gene_symbol:Stxbp1 description:syntaxin binding protein 1 [Source:RGD Symbol;Acc:3785]	56.57	1	33	220	594	67.5259	6.96143	1.06466	1.02108	1.14383	1.07652	0.708676	0.991096	1.06083	0.9202	1.16988	0.226358	0.240464
#REF!	dynamin 1	Dnm1	pep chromosome:Rnor_6.0:3:11338083:11382043:-1 gene:ENSRNOG00000033835.6 transcript:ENSRNOT00000064039.4 gene_biotype:protein_coding transcript_biotype:protein_coding gene_symbol:Dnm1 description:dynamin 1 [Source:RGD Symbol;Acc:71096]	59.93	36	53	242	851	95.8672	6.75635	0.913001	1.06905	1.07244	1.01816	0.958948	0.989843	1.06399	1.00426	1.01384	0.0198328	0.831268
#REF!	neurofilament medium	Nefm	pep chromosome:Rnor_6.0:15:44855310:44860604:-1 gene:ENSRNOG00000013916.7 transcript:ENSRNOT00000018637.6 gene_biotype:protein_coding transcript_biotype:protein_coding gene_symbol:Nefm description:neurofilament medium [Source:RGD Symbol;Acc:3160]	53.67	42	46	296	844	95.5525	4.80518	0.930507	0.959379	1.09951	0.996464	1.1686	1.04764	0.808238	1.00816	0.988399	-0.0168345	0.925846
#REF!	myosin heavy chain 11	Myh11	pep chromosome:Rnor_6.0:10:764421:859184:1 gene:ENSRNOG00000057880.1 transcript:ENSRNOT00000084608.1 gene_biotype:protein_coding transcript_biotype:protein_coding gene_symbol:Myh11 description:myosin heavy chain 11 [Source:RGD Symbol;Acc:3136]	42.14	1	77	242	1972	227.156	5.49072	1.633	0.78746	0.86869	1.09638	0.886691	0.869107	0.772625	0.842808	1.30087	0.379476	0.403432
#REF!	myosin heavy chain 11	Myh11	pep chromosome:Rnor_6.0:10:764430:858894:1 gene:ENSRNOG00000057880.1 transcript:ENSRNOT00000087567.1 gene_biotype:protein_coding transcript_biotype:protein_coding gene_symbol:Myh11 description:myosin heavy chain 11 [Source:RGD Symbol;Acc:3136]	42.34	1	77	240	1979	227.906	5.49072	1.13223	0.986468	1.02159	1.04676	0.969946	0.97276	0.920638	0.954448	1.09672	0.133195	0.121364
#REF!	G protein subunit alpha o1	Gnao1	pep chromosome:Rnor_6.0:19:11513201:11669578:-1 gene:ENSRNOG00000019482.7 transcript:ENSRNOT00000026373.5 gene_biotype:protein_coding transcript_biotype:protein_coding gene_symbol:Gnao1 description:G protein subunit alpha o1 [Source:RGD Symbol;Acc:628732]	55.08	16	18	208	354	40.0429	5.52881	0.955196	1.05531	1.03123	1.01391	0.996779	0.991091	1.01254	1.00013	1.01377	0.0197361	0.678248
#REF!		AABR07030729.1	pep chromosome:Rnor_6.0:10:102288836:102289837:-1 gene:ENSRNOG00000030224.1 transcript:ENSRNOT00000044922.1 gene_biotype:protein_coding transcript_biotype:protein_coding gene_symbol:AABR07030729.1	24.92	2	7	167	333	35.669	7.69385	0.963063	0.995686	0.924731	0.96116	1.10514	1.10762	0.949952	1.05424	0.911711	-0.133352	0.172032
#REF!	synapsin II	Syn2	pep chromosome:Rnor_6.0:4:147037179:147195096:1 gene:ENSRNOG00000008157.2 transcript:ENSRNOT00000011292.2 gene_biotype:protein_coding transcript_biotype:protein_coding gene_symbol:Syn2 description:synapsin II [Source:RGD Symbol;Acc:3798]	50.51	17	20	157	586	63.3727	8.42627	1.00746	0.954106	0.913514	0.95836	1.05181	1.06959	0.987537	1.03631	0.92478	-0.112818	0.102158
#REF!	voltage-dependent anion channel 1	Vdac1	pep chromosome:Rnor_6.0:10:37724915:37752826:1 gene:ENSRNOG00000006375.6 transcript:ENSRNOT00000008477.5 gene_biotype:protein_coding transcript_biotype:protein_coding gene_symbol:Vdac1 description:voltage-dependent anion channel 1 [Source:RGD Symbol;Acc:621575]	79.51	17	18	148	283	30.7366	8.54346	0.97041	1.03055	0.970859	0.990608	1.03371	1.03592	0.994937	1.02152	0.969738	-0.0443331	0.267196
#REF!	microtubule-associated protein 1B	Map1b	pep chromosome:Rnor_6.0:2:29675391:29768750:-1 gene:ENSRNOG00000017428.5 transcript:ENSRNOT00000023460.5 gene_biotype:protein_coding transcript_biotype:protein_coding gene_symbol:Map1b description:microtubule-associated protein 1B [Source:RGD Symbol;Acc:3043]	37.42	80	81	291	2461	269.477	4.80518	1.03847	0.975554	0.998466	1.00416	0.991387	1.02784	0.946891	0.988707	1.01563	0.0223792	0.630948
#REF!	tubulin, beta 5 class I	Tubb5	pep chromosome:Rnor_6.0:20:3422461:3425901:1 gene:ENSRNOG00000061216.1 transcript:ENSRNOT00000084917.1 gene_biotype:protein_coding transcript_biotype:protein_coding gene_symbol:Tubb5 description:tubulin, beta 5 class I [Source:RGD Symbol;Acc:628596]	68.4	2	15	263	212	24.2557	4.99561	1.05717	0.906706	1.07958	1.01449	0.888958	0.958279	1.19505	1.01409	1.00039	0.000556773	0.997269
#REF!	proteolipid protein 1	Plp1	pep chromosome:Rnor_6.0:X:107496072:107511348:1 gene:ENSRNOG00000002419.6 transcript:ENSRNOT00000003283.6 gene_biotype:protein_coding transcript_biotype:protein_coding gene_symbol:Plp1 description:proteolipid protein 1 [Source:RGD Symbol;Acc:3354]	36.46	11	11	152	277	30.0571	8.35303	0.873777	0.951833	0.923194	0.916268	1.2319	1.2207	0.779214	1.07727	0.850545	-0.233541	0.345816
#REF!	neural cell adhesion molecule 1	Ncam1	pep chromosome:Rnor_6.0:8:53839683:53901358:-1 gene:ENSRNOG00000031890.6 transcript:ENSRNOT00000047666.5 gene_biotype:protein_coding transcript_biotype:protein_coding gene_symbol:Ncam1 description:neural cell adhesion molecule 1 [Source:RGD Symbol;Acc:67378]	53.3	11	40	241	833	91.5787	4.90674	1.0464	0.965647	0.92448	0.978844	1.03754	1.04968	0.938167	1.00846	0.970632	-0.0430037	0.587626
#REF!	tyrosine 3-monooxygenase/tryptophan 5-monooxygenase activation protein, gamma	Ywhag	pep chromosome:Rnor_6.0:12:23789638:23817883:1 gene:ENSRNOG00000001436.5 transcript:ENSRNOT00000001954.3 gene_biotype:protein_coding transcript_biotype:protein_coding gene_symbol:Ywhag description:tyrosine 3-monooxygenase/tryptophan 5-monooxygenase activation protein, gamma [Source:RGD Symbol;Acc:62002]	69.23	11	17	204	247	28.2849	4.89404	1.01057	0.993982	1.03471	1.01309	0.995253	1.03028	0.981282	1.00227	1.01079	0.0154862	0.59524
#REF!	ATPase plasma membrane Ca2+ transporting 2	Atp2b2	pep chromosome:Rnor_6.0:4:145704779:146016325:-1 gene:ENSRNOG00000030269.6 transcript:ENSRNOT00000067931.3 gene_biotype:protein_coding transcript_biotype:protein_coding gene_symbol:Atp2b2 description:ATPase plasma membrane Ca2+ transporting 2 [Source:RGD Symbol;Acc:2176]	44.57	4	42	175	1198	132.531	5.96045	0.837889	1.02484	1.34741	1.07004	0.872491	0.857012	1.22396	0.984488	1.08691	0.120226	0.677471
#REF!	contactin 1	Cntn1	pep chromosome:Rnor_6.0:7:133400485:133585959:1 gene:ENSRNOG00000004438.4 transcript:ENSRNOT00000006219.4 gene_biotype:protein_coding transcript_biotype:protein_coding gene_symbol:Cntn1 description:contactin 1 [Source:RGD Symbol;Acc:621300]	49.56	39	39	160	1021	113.423	6.11279	0.995814	0.994316	0.974433	0.988188	1.02347	1.05171	0.968798	1.01466	0.973911	-0.0381382	0.354372
#REF!	neurofilament light	Nefl	pep chromosome:Rnor_6.0:15:44799334:44804574:1 gene:ENSRNOG00000013658.3 transcript:ENSRNOT00000018599.3 gene_biotype:protein_coding transcript_biotype:protein_coding gene_symbol:Nefl description:neurofilament light [Source:RGD Symbol;Acc:621458]	70.66	35	39	261	542	61.298	4.65283	0.910696	0.943054	1.05886	0.970871	1.24592	1.10882	0.784494	1.04641	0.92781	-0.108099	0.627625
#REF!	ATPase plasma membrane Ca2+ transporting 2	Atp2b2	pep chromosome:Rnor_6.0:4:145703046:145948996:-1 gene:ENSRNOG00000030269.6 transcript:ENSRNOT00000043476.5 gene_biotype:protein_coding transcript_biotype:protein_coding gene_symbol:Atp2b2 description:ATPase plasma membrane Ca2+ transporting 2 [Source:RGD Symbol;Acc:2176]	40.2	1	39	167	1199	131.442	6.31592	0.923837	0.961968	1.06153	0.982446	0.926808	0.962818	1.23797	1.04253	0.942364	-0.0856437	0.602749
#REF!	ATPase plasma membrane Ca2+ transporting 1	Atp2b1	pep chromosome:Rnor_6.0:7:41114697:41220579:1 gene:ENSRNOG00000004026.6 transcript:ENSRNOT00000041354.4 gene_biotype:protein_coding transcript_biotype:protein_coding gene_symbol:Atp2b1 description:ATPase plasma membrane Ca2+ transporting 1 [Source:RGD Symbol;Acc:621303]	35.88	20	38	184	1176	129.428	6.16357	0.835741	1.11046	1.1656	1.03727	0.927155	0.943414	1.12033	0.996967	1.04042	0.0571716	0.752495
#REF!	actinin, alpha 1	Actn1	pep chromosome:Rnor_6.0:6:103375799:103470427:-1 gene:ENSRNOG00000056756.1 transcript:ENSRNOT00000091560.1 gene_biotype:protein_coding transcript_biotype:protein_coding gene_symbol:Actn1 description:actinin, alpha 1 [Source:RGD Symbol;Acc:70907]	55.25	25	46	193	914	105.405	5.38916	1.07274	0.958499	1.11362	1.04828	0.92976	0.88599	1.08281	0.966186	1.08497	0.117656	0.338532
#REF!	growth associated protein 43	Gap43	pep chromosome:Rnor_6.0:11:58624198:58717914:1 gene:ENSRNOG00000001528.5 transcript:ENSRNOT00000002091.4 gene_biotype:protein_coding transcript_biotype:protein_coding gene_symbol:Gap43 description:growth associated protein 43 [Source:RGD Symbol;Acc:62071]	78.32	20	20	183	226	23.5893	4.70361	1.28944	0.876502	0.885689	1.01721	0.85557	1.02744	0.919457	0.934157	1.08891	0.122879	0.597662
#REF!	glutamate dehydrogenase 1	Glud1	pep chromosome:Rnor_6.0:16:10662021:10695557:1 gene:ENSRNOG00000057367.1 transcript:ENSRNOT00000083446.1 gene_biotype:protein_coding transcript_biotype:protein_coding gene_symbol:Glud1 description:glutamate dehydrogenase 1 [Source:RGD Symbol;Acc:2708]	55.73	29	29	188	558	61.3773	8.00146	1.1273	0.929613	0.852778	0.969897	1.02752	1.11307	0.892177	1.01092	0.959418	-0.0597686	0.713422
#REF!	tyrosine 3-monooxygenase/tryptophan 5-monooxygenase activation protein, eta	Ywhah	pep chromosome:Rnor_6.0:14:83053041:83062424:-1 gene:ENSRNOG00000055471.1 transcript:ENSRNOT00000085735.1 gene_biotype:protein_coding transcript_biotype:protein_coding gene_symbol:Ywhah description:tyrosine 3-monooxygenase/tryptophan 5-monooxygenase activation protein, eta [Source:RGD Symbol;Acc:3978]	71.54	12	17	190	246	28.194	4.89404	0.981279	0.995342	1.14392	1.04018	0.926292	0.926719	1.07365	0.975553	1.06625	0.0925444	0.417182
#REF!	ankyrin 2	Ank2	pep chromosome:Rnor_6.0:2:231231827:231409496:-1 gene:ENSRNOG00000011076.8 transcript:ENSRNOT00000015386.8 gene_biotype:protein_coding transcript_biotype:protein_coding gene_symbol:Ank2 description:ankyrin 2 [Source:RGD Symbol;Acc:620156]	30.86	2	98	308	3937	430.54	5.14795	1.08444	0.954705	1.0395	1.02622	0.886563	1.0258	1.0318	0.981388	1.04568	0.0644387	0.501904
#REF!	ankyrin 2	Ank2	pep chromosome:Rnor_6.0:2:231232925:231521052:-1 gene:ENSRNOG00000011076.8 transcript:ENSRNOT00000080470.1 gene_biotype:protein_coding transcript_biotype:protein_coding gene_symbol:Ank2 description:ankyrin 2 [Source:RGD Symbol;Acc:620156]	31.49	2	101	313	3931	429.639	5.17334	1.08205	0.933802	1.01859	1.01148	0.911151	1.03509	1.00418	0.983473	1.02848	0.0405109	0.648036
#REF!	neural cell adhesion molecule 1	Ncam1	pep chromosome:Rnor_6.0:8:53839098:53899669:-1 gene:ENSRNOG00000031890.6 transcript:ENSRNOT00000082257.1 gene_biotype:protein_coding transcript_biotype:protein_coding gene_symbol:Ncam1 description:neural cell adhesion molecule 1 [Source:RGD Symbol;Acc:67378]	45.18	11	40	234	1016	108.482	4.86865	1.11498	0.939	1.03953	1.03117	0.924807	0.930876	0.982727	0.946137	1.08987	0.12416	0.19166
#REF!	ATPase H+ transporting V1 subunit A	Atp6v1a	pep chromosome:Rnor_6.0:11:61531571:61584634:1 gene:ENSRNOG00000001992.6 transcript:ENSRNOT00000093467.1 gene_biotype:protein_coding transcript_biotype:protein_coding gene_symbol:Atp6v1a description:ATPase H+ transporting V1 subunit A [Source:RGD Symbol;Acc:1596464]	64.67	31	31	204	617	68.2216	5.57959	0.982864	1.01203	0.990856	0.995251	1.02042	1.02413	0.986943	1.0105	0.984912	-0.0219333	0.357737
#REF!	N-ethylmaleimide sensitive factor, vesicle fusing ATPase	Nsf	pep chromosome:Rnor_6.0:10:91878633:92008082:-1 gene:ENSRNOG00000003905.6 transcript:ENSRNOT00000006361.6 gene_biotype:protein_coding transcript_biotype:protein_coding gene_symbol:Nsf description:N-ethylmaleimide sensitive factor, vesicle fusing ATPase [Source:RGD Symbol;Acc:621594]	53.76	37	38	230	744	82.577	6.94678	0.971501	1.01082	1.00414	0.995484	1.01147	1.02866	1.00046	1.01353	0.982195	-0.0259186	0.285709
#REF!	myelin basic protein	Mbp	pep chromosome:Rnor_6.0:18:79406381:79437310:1 gene:ENSRNOG00000016516.8 transcript:ENSRNOT00000022303.7 gene_biotype:protein_coding transcript_biotype:protein_coding gene_symbol:Mbp description:myelin basic protein [Source:RGD Symbol;Acc:3054]	59.49	3	13	166	195	21.489	11.2388	0.92793	0.937893	1.02512	0.963649	1.25515	1.14592	0.764408	1.05516	0.913274	-0.13088	0.579431
#REF!	malate dehydrogenase 2	Mdh2	pep chromosome:Rnor_6.0:12:23941448:23954431:-1 gene:ENSRNOG00000001440.4 transcript:ENSRNOT00000001958.4 gene_biotype:protein_coding transcript_biotype:protein_coding gene_symbol:Mdh2 description:malate dehydrogenase 2 [Source:RGD Symbol;Acc:619719]	65.68	19	19	149	338	35.6608	8.67529	0.967301	0.999647	0.946991	0.971313	1.0411	1.07896	0.957606	1.02589	0.946803	-0.0788638	0.234172
#REF!	myelin basic protein	Mbp	pep chromosome:Rnor_6.0:18:79406381:79437310:1 gene:ENSRNOG00000016516.8 transcript:ENSRNOT00000058296.5 gene_biotype:protein_coding transcript_biotype:protein_coding gene_symbol:Mbp description:myelin basic protein [Source:RGD Symbol;Acc:3054]	62.66	1	11	163	158	17.2297	10.8726	0.464167	0.695991	0.275365	0.478508	3.30523	1.33478	0.341999	1.66067	0.288142	-1.79515	0.249965
#REF!	hemoglobin alpha, adult chain 2	Hba-a2	pep chromosome:Rnor_6.0:10:15602794:15603649:-1 gene:ENSRNOG00000029886.3 transcript:ENSRNOT00000051483.3 gene_biotype:protein_coding transcript_biotype:protein_coding gene_symbol:Hba-a2 description:hemoglobin alpha, adult chain 2 [Source:RGD Symbol;Acc:1359364]	71.13	3	11	160	142	15.3188	7.97217	0.824528	0.988236	0.81505	0.875938	1.5109	1.02494	0.906268	1.14737	0.763432	-0.389428	0.232984
#REF!	phosphoglycerate kinase 1	Pgk1	pep chromosome:Rnor_6.0:X:77263359:77279367:1 gene:ENSRNOG00000058249.1 transcript:ENSRNOT00000077604.1 gene_biotype:protein_coding transcript_biotype:protein_coding gene_symbol:Pgk1 description:phosphoglycerate kinase 1 [Source:RGD Symbol;Acc:619878]	75.78	13	30	167	417	44.51	7.89893	0.984645	0.984166	0.960356	0.976389	1.03623	1.06105	0.96381	1.02037	0.9569	-0.0635599	0.219716
#REF!	aconitase 2	Aco2	pep chromosome:Rnor_6.0:7:123102493:123145635:1 gene:ENSRNOG00000024128.6 transcript:ENSRNOT00000038612.5 gene_biotype:protein_coding transcript_biotype:protein_coding gene_symbol:Aco2 description:aconitase 2 [Source:RGD Symbol;Acc:621360]	56.92	39	39	206	780	85.38	7.82568	0.990437	0.982635	0.996918	0.989997	1.00499	1.04564	0.982508	1.01105	0.979181	-0.0303525	0.32853
#REF!	hemoglobin alpha, adult chain 2	Hba-a2	pep chromosome:Rnor_6.0:10:15589364:15590220:-1 gene:ENSRNOG00000047321.2 transcript:ENSRNOT00000048977.3 gene_biotype:protein_coding transcript_biotype:protein_coding gene_symbol:Hba-a2 description:hemoglobin alpha, adult chain 2 [Source:RGD Symbol;Acc:1359364]	67.61	1	9	150	142	15.2748	8.30908	0.777807	1.02023	0.663226	0.820422	1.84434	1.00353	0.85915	1.23567	0.663947	-0.59086	0.270098
#REF!	tubulin, beta 6 class V	Tubb6	pep chromosome:Rnor_6.0:18:63130542:63140181:1 gene:ENSRNOG00000018371.4 transcript:ENSRNOT00000024947.4 gene_biotype:protein_coding transcript_biotype:protein_coding gene_symbol:Tubb6 description:tubulin, beta 6 class V [Source:RGD Symbol;Acc:1305887]	45.64	3	16	177	447	50.0271	4.89404	0.94888	1.00324	0.959298	0.970472	1.15497	0.982769	1.07586	1.0712	0.905968	-0.142468	0.127359
#REF!	ATPase sarcoplasmic/endoplasmic reticulum Ca2+ transporting 2	Atp2a2	pep chromosome:Rnor_6.0:12:39554171:39601778:1 gene:ENSRNOG00000001285.8 transcript:ENSRNOT00000024347.7 gene_biotype:protein_coding transcript_biotype:protein_coding gene_symbol:Atp2a2 description:ATPase sarcoplasmic/endoplasmic reticulum Ca2+ transporting 2 [Source:RGD Symbol;Acc:2174]	40.36	1	41	161	1043	114.694	5.33838	0.920262	0.999874	1.12363	1.01459	0.885854	0.974068	1.1327	0.997541	1.01709	0.0244445	0.864002
#REF!	ATPase sarcoplasmic/endoplasmic reticulum Ca2+ transporting 2	Atp2a2	pep chromosome:Rnor_6.0:12:39553903:39603326:1 gene:ENSRNOG00000001285.8 transcript:ENSRNOT00000001738.7 gene_biotype:protein_coding transcript_biotype:protein_coding gene_symbol:Atp2a2 description:ATPase sarcoplasmic/endoplasmic reticulum Ca2+ transporting 2 [Source:RGD Symbol;Acc:2174]	42.43	1	41	157	997	109.61	5.36377	0.945973	1.19716	1.30552	1.14955	0.781995	0.973616	0.861379	0.87233	1.3178	0.398126	0.0822292
#REF!	dynamin 1-like	Dnm1l	pep chromosome:Rnor_6.0:11:88830957:88880198:1 gene:ENSRNOG00000001813.8 transcript:ENSRNOT00000002482.7 gene_biotype:protein_coding transcript_biotype:protein_coding gene_symbol:Dnm1l description:dynamin 1-like [Source:RGD Symbol;Acc:620416]	60.58	1	38	153	718	80.0542	7.07861	0.975348	1.04083	0.939752	0.985309	1.01486	1.04155	0.979932	1.01211	0.973517	-0.0387219	0.481317
#REF!	lactate dehydrogenase B	Ldhb	pep chromosome:Rnor_6.0:4:176701983:176720012:-1 gene:ENSRNOG00000013000.7 transcript:ENSRNOT00000017965.7 gene_biotype:protein_coding transcript_biotype:protein_coding gene_symbol:Ldhb description:lactate dehydrogenase B [Source:RGD Symbol;Acc:2997]	60.18	16	19	144	334	36.5891	6.04932	1.00251	0.972068	0.955737	0.976771	1.05473	1.06829	0.930912	1.01798	0.959519	-0.0596167	0.419196
#REF!	calcium/calmodulin-dependent protein kinase II alpha	Camk2a	pep chromosome:Rnor_6.0:18:56193978:56295869:1 gene:ENSRNOG00000018712.7 transcript:ENSRNOT00000041533.5 gene_biotype:protein_coding transcript_biotype:protein_coding gene_symbol:Camk2a description:calcium/calmodulin-dependent protein kinase II alpha [Source:RGD Symbol;Acc:2261]	50.32	13	20	123	475	54.0086	7.1958	0.870848	1.0956	1.06441	1.01029	0.981159	0.924372	1.13707	1.0142	0.996141	-0.00557813	0.969045
#REF!	peptidylprolyl isomerase A (cyclophilin A)-like 4D	Ppial4d	pep chromosome:Rnor_6.0:14:22706901:22707668:1 gene:ENSRNOG00000055068.1 transcript:ENSRNOT00000088798.1 gene_biotype:protein_coding transcript_biotype:protein_coding gene_symbol:Ppial4d description:peptidylprolyl isomerase A (cyclophilin A)-like 4D [Source:RGD Symbol;Acc:2321083]	84.76	14	16	164	164	17.8628	8.1626	1.01061	0.980291	1.01152	1.00081	0.967338	1.00012	1.01898	0.995479	1.00535	0.00770072	0.784784
#REF!	glycogen phosphorylase B	Pygb	pep chromosome:Rnor_6.0:3:146582752:146634535:1 gene:ENSRNOG00000007583.7 transcript:ENSRNOT00000010157.6 gene_biotype:protein_coding transcript_biotype:protein_coding gene_symbol:Pygb description:glycogen phosphorylase B [Source:RGD Symbol;Acc:3460]	51.06	27	39	215	846	96.7134	6.90283	1.01519	0.988117	0.945687	0.982999	1.00853	1.07662	0.962746	1.01596	0.967553	-0.0475874	0.443127
#REF!	ubiquitin-like modifier activating enzyme 1	Uba1	pep chromosome:Rnor_6.0:X:1723174:1741701:-1 gene:ENSRNOG00000019164.7 transcript:ENSRNOT00000031115.4 gene_biotype:protein_coding transcript_biotype:protein_coding gene_symbol:Uba1 description:ubiquitin-like modifier activating enzyme 1 [Source:RGD Symbol;Acc:1359327]	44.05	35	35	122	1058	117.713	5.56689	1.00409	0.992942	0.985775	0.994268	1.03587	1.03518	0.973578	1.01487	0.979695	-0.0295954	0.388607
#REF!	hexokinase 1	Hk1	pep chromosome:Rnor_6.0:20:31912262:31956649:-1 gene:ENSRNOG00000046891.2 transcript:ENSRNOT00000072429.2 gene_biotype:protein_coding transcript_biotype:protein_coding gene_symbol:Hk1 description:hexokinase 1 [Source:RGD Symbol;Acc:2796]	43	32	36	152	893	99.4931	7.13721	1.00207	0.993251	0.984328	0.993216	1.00418	1.03767	0.980626	1.00749	0.98583	-0.0205892	0.456233
#REF!	inner membrane mitochondrial protein	Immt	pep chromosome:Rnor_6.0:4:99753500:99792484:1 gene:ENSRNOG00000009097.7 transcript:ENSRNOT00000086291.1 gene_biotype:protein_coding transcript_biotype:protein_coding gene_symbol:Immt description:inner membrane mitochondrial protein [Source:RGD Symbol;Acc:1310684]	52.19	42	42	171	776	86.1759	5.84619	1.00896	0.994444	0.970906	0.991435	0.99669	1.04375	0.978643	1.00636	0.985169	-0.0215569	0.540818
#REF!	adaptor-related protein complex 2, beta 1 subunit	Ap2b1	pep chromosome:Rnor_6.0:10:70520279:70620151:1 gene:ENSRNOG00000061543.1 transcript:ENSRNOT00000085799.1 gene_biotype:protein_coding transcript_biotype:protein_coding gene_symbol:Ap2b1 description:adaptor-related protein complex 2, beta 1 subunit [Source:RGD Symbol;Acc:71048]	43.12	21	35	149	937	104.486	5.37646	0.97837	1.02036	1.04739	1.01538	0.972873	1.00369	1.02405	1.0002	1.01517	0.0217199	0.576535
#REF!	GDP dissociation inhibitor 1	Gdi1	pep chromosome:Rnor_6.0:X:156400736:156407404:-1 gene:ENSRNOG00000056870.1 transcript:ENSRNOT00000089814.1 gene_biotype:protein_coding transcript_biotype:protein_coding gene_symbol:Gdi1 description:GDP dissociation inhibitor 1 [Source:RGD Symbol;Acc:2676]	64.21	20	26	175	447	50.5042	5.13525	1.0461	0.956045	0.977734	0.993292	0.997838	1.02186	0.956672	0.992124	1.00118	0.00169849	0.973568
#REF!	vesicle-associated membrane protein 2	Vamp2	pep chromosome:Rnor_6.0:10:55675575:55679450:1 gene:ENSRNOG00000006989.7 transcript:ENSRNOT00000057295.3 gene_biotype:protein_coding transcript_biotype:protein_coding gene_symbol:Vamp2 description:vesicle-associated membrane protein 2 [Source:RGD Symbol;Acc:3949]	60.34	3	6	78	116	12.6827	8.1333	1.00811	1.02329	1.04516	1.02552	0.913611	0.940523	1.01386	0.955999	1.07272	0.101272	0.0942996
#REF!	syntaxin 1B	Stx1b	pep chromosome:Rnor_6.0:1:199251844:199270627:-1 gene:ENSRNOG00000019193.4 transcript:ENSRNOT00000026063.4 gene_biotype:protein_coding transcript_biotype:protein_coding gene_symbol:Stx1b description:syntaxin 1B [Source:RGD Symbol;Acc:3784]	63.54	17	20	142	288	33.2238	5.37646	1.00529	1.02207	1.00642	1.01126	0.972734	1.02514	0.960991	0.986288	1.02532	0.0360742	0.289075
#REF!	protein kinase C and casein kinase substrate in neurons 1	Pacsin1	pep chromosome:Rnor_6.0:20:7279820:7286586:1 gene:ENSRNOG00000054603.1 transcript:ENSRNOT00000090820.1 gene_biotype:protein_coding transcript_biotype:protein_coding gene_symbol:Pacsin1 description:protein kinase C and casein kinase substrate in neurons 1 [Source:RGD Symbol;Acc:3247]	61.22	17	24	160	441	50.3435	5.22412	1.00573	0.999622	1.06201	1.02245	0.939188	0.990603	1.04538	0.991725	1.03099	0.0440247	0.447584
#REF!	tyrosine 3-monooxygenase/tryptophan 5-monooxygenase activation protein, theta	Ywhaq	pep chromosome:Rnor_6.0:6:43463294:43493816:-1 gene:ENSRNOG00000051650.1 transcript:ENSRNOT00000077786.1 gene_biotype:protein_coding transcript_biotype:protein_coding gene_symbol:Ywhaq description:tyrosine 3-monooxygenase/tryptophan 5-monooxygenase activation protein, theta [Source:RGD Symbol;Acc:3979]	74.69	13	19	153	245	27.7608	4.77979	1.04878	0.954063	0.942227	0.981688	1.00341	1.07198	0.93799	1.00446	0.977329	-0.0330838	0.680156
#REF!	ATPase plasma membrane Ca2+ transporting 3	Atp2b3	pep chromosome:Rnor_6.0:X:157239306:157312028:-1 gene:ENSRNOG00000061304.1 transcript:ENSRNOT00000077979.1 gene_biotype:protein_coding transcript_biotype:protein_coding gene_symbol:Atp2b3 description:ATPase plasma membrane Ca2+ transporting 3 [Source:RGD Symbol;Acc:621304]	33.05	16	31	126	1159	127.216	6.03662	0.967821	1.03291	0.992985	0.997906	1.05267	1.04255	1.00369	1.03297	0.966056	-0.0498213	0.219792
#REF!	tyrosine 3-monooxygenase/tryptophan 5-monooxygenase activation protein, beta	Ywhab	pep chromosome:Rnor_6.0:3:160391106:160399931:1 gene:ENSRNOG00000010945.6 transcript:ENSRNOT00000016981.6 gene_biotype:protein_coding transcript_biotype:protein_coding gene_symbol:Ywhab description:tyrosine 3-monooxygenase/tryptophan 5-monooxygenase activation protein, beta [Source:RGD Symbol;Acc:61998]	73.58	10	18	160	246	28.0368	4.88135	1.03978	0.964882	0.987972	0.997546	1.00229	1.02186	1.0025	1.00888	0.988761	-0.0163063	0.648923
#REF!	ATPase plasma membrane Ca2+ transporting 4	Atp2b4	pep chromosome:Rnor_6.0:13:50091430:50153823:1 gene:ENSRNOG00000003031.7 transcript:ENSRNOT00000046273.4 gene_biotype:protein_coding transcript_biotype:protein_coding gene_symbol:Atp2b4 description:ATPase plasma membrane Ca2+ transporting 4 [Source:RGD Symbol;Acc:621305]	32.76	25	38	141	1169	128.709	6.84424	1.04747	0.962964	1.0208	1.01041	0.868332	0.990513	1.06499	0.974611	1.03673	0.0520458	0.597515
#REF!	neurofilament heavy	Nefh	pep chromosome:Rnor_6.0:14:85181572:85191557:-1 gene:ENSRNOG00000008716.6 transcript:ENSRNOT00000011604.4 gene_biotype:protein_coding transcript_biotype:protein_coding gene_symbol:Nefh description:neurofilament heavy [Source:RGD Symbol;Acc:3159]	34.49	35	39	163	1064	114.343	5.80811	0.920256	0.911369	0.915708	0.915778	1.32942	1.13576	0.758057	1.07441	0.852351	-0.23048	0.397958
#REF!	ATPase Na+/K+ transporting subunit beta 1	Atp1b1	pep chromosome:Rnor_6.0:13:82737159:82758004:-1 gene:ENSRNOG00000002934.7 transcript:ENSRNOT00000003932.7 gene_biotype:protein_coding transcript_biotype:protein_coding gene_symbol:Atp1b1 description:ATPase Na+/K+ transporting subunit beta 1 [Source:RGD Symbol;Acc:2170]	40.46	17	17	165	304	35.179	8.646	0.930626	1.01822	1.02376	0.990871	1.04073	1.0279	0.967578	1.01207	0.979054	-0.0305397	0.603587
#REF!	actinin alpha 4	Actn4	pep chromosome:Rnor_6.0:1:87078847:87147333:-1 gene:ENSRNOG00000020433.7 transcript:ENSRNOT00000090402.1 gene_biotype:protein_coding transcript_biotype:protein_coding gene_symbol:Actn4 description:actinin alpha 4 [Source:RGD Symbol;Acc:61816]	57.19	1	45	173	911	104.85	5.43994	0.852116	1.04637	1.36754	1.08868	0.831617	0.827513	1.16935	0.942828	1.15469	0.207508	0.481606
#REF!	dihydropyrimidinase-like 3	Dpysl3	pep chromosome:Rnor_6.0:18:37716143:37819097:-1 gene:ENSRNOG00000018992.7 transcript:ENSRNOT00000025880.5 gene_biotype:protein_coding transcript_biotype:protein_coding gene_symbol:Dpysl3 description:dihydropyrimidinase-like 3 [Source:RGD Symbol;Acc:2410]	45.97	19	23	150	683	73.8529	6.45557	1.07031	0.951082	0.894603	0.971999	1.05062	1.07433	0.934109	1.01969	0.953232	-0.0691007	0.519024
#REF!	RAB3A, member RAS oncogene family	Rab3a	pep chromosome:Rnor_6.0:16:20435101:20439206:-1 gene:ENSRNOG00000019433.6 transcript:ENSRNOT00000026391.6 gene_biotype:protein_coding transcript_biotype:protein_coding gene_symbol:Rab3a description:RAB3A, member RAS oncogene family [Source:RGD Symbol;Acc:3528]	61.36	4	12	130	220	24.9541	5.03369	0.933868	1.01273	1.03417	0.993588	0.996395	1.00786	1.0422	1.01549	0.978435	-0.0314521	0.548481
#REF!	actinin alpha 4	Actn4	pep chromosome:Rnor_6.0:1:87078020:87147308:-1 gene:ENSRNOG00000020433.7 transcript:ENSRNOT00000027773.7 gene_biotype:protein_coding transcript_biotype:protein_coding gene_symbol:Actn4 description:actinin alpha 4 [Source:RGD Symbol;Acc:61816]	57.19	1	45	167	911	104.849	5.43994	1.17506	0.961544	0.977116	1.03791	1.0105	0.954095	0.919011	0.961201	1.0798	0.110765	0.3568
#REF!	protein phosphatase 3 catalytic subunit alpha	Ppp3ca	pep chromosome:Rnor_6.0:2:241909832:242184854:1 gene:ENSRNOG00000009882.7 transcript:ENSRNOT00000047975.5 gene_biotype:protein_coding transcript_biotype:protein_coding gene_symbol:Ppp3ca description:protein phosphatase 3 catalytic subunit alpha [Source:RGD Symbol;Acc:3382]	42.99	11	17	115	521	58.6063	5.85889	0.916303	1.0819	1.13477	1.04432	0.940402	0.926376	1.08648	0.984419	1.06085	0.0852248	0.512167
#REF!	apolipoprotein E	Apoe	pep chromosome:Rnor_6.0:1:80612895:80615704:-1 gene:ENSRNOG00000018454.7 transcript:ENSRNOT00000041891.5 gene_biotype:protein_coding transcript_biotype:protein_coding gene_symbol:Apoe description:apolipoprotein E [Source:RGD Symbol;Acc:2138]	65.38	20	20	111	312	35.7313	5.2749	0.805128	0.862639	0.80697	0.824912	1.73124	0.92608	1.01478	1.22403	0.673931	-0.569327	0.193418
#REF!	tenascin R	Tnr	pep chromosome:Rnor_6.0:13:77602249:77678385:1 gene:ENSRNOG00000002468.8 transcript:ENSRNOT00000003407.5 gene_biotype:protein_coding transcript_biotype:protein_coding gene_symbol:Tnr description:tenascin R [Source:RGD Symbol;Acc:3886]	30.8	34	34	99	1357	149.426	4.91943	0.969534	1.03929	1.02516	1.01133	0.989046	1.04528	0.950275	0.994866	1.01655	0.0236769	0.661202
#REF!	phosphatidylethanolamine binding protein 1	Pebp1	pep chromosome:Rnor_6.0:12:45026886:45031145:1 gene:ENSRNOG00000001136.6 transcript:ENSRNOT00000001500.6 gene_biotype:protein_coding transcript_biotype:protein_coding gene_symbol:Pebp1 description:phosphatidylethanolamine binding protein 1 [Source:RGD Symbol;Acc:62017]	85.03	10	10	95	187	20.7884	5.79541	1.00848	0.94722	0.903473	0.953057	1.14892	1.07634	0.919303	1.04819	0.909241	-0.137265	0.269568
#REF!	creatine kinase, mitochondrial 1	Ckmt1	pep chromosome:Rnor_6.0:3:113318563:113324461:1 gene:ENSRNOG00000014573.6 transcript:ENSRNOT00000089230.1 gene_biotype:protein_coding transcript_biotype:protein_coding gene_symbol:Ckmt1 description:creatine kinase, mitochondrial 1 [Source:RGD Symbol;Acc:61976]	59.33	17	18	112	418	46.9322	8.32373	0.959661	1.02797	1.00351	0.997047	1.00249	1.01473	1.00066	1.00596	0.99114	-0.0128392	0.685643
#REF!	chaperonin containing TCP1 subunit 2	Cct2	pep chromosome:Rnor_6.0:7:60109974:60122805:-1 gene:ENSRNOG00000021317.5 transcript:ENSRNOT00000037946.5 gene_biotype:protein_coding transcript_biotype:protein_coding gene_symbol:Cct2 description:chaperonin containing TCP1 subunit 2 [Source:RGD Symbol;Acc:1359143]	56.07	26	26	111	535	57.4221	6.45557	1.03216	0.936231	0.959061	0.975818	1.02335	1.04885	0.96742	1.01321	0.9631	-0.0542425	0.376582
#REF!	hemoglobin subunit beta	Hbb	pep chromosome:Rnor_6.0:1:168971274:168972725:-1 gene:ENSRNOG00000058105.1 transcript:ENSRNOT00000090422.1 gene_biotype:protein_coding transcript_biotype:protein_coding gene_symbol:Hbb description:hemoglobin subunit beta [Source:RGD Symbol;Acc:2783]	82.99	4	12	153	147	15.9552	8.07471	0.863337	1.02712	0.875165	0.921873	1.45299	0.977285	0.897123	1.10913	0.831167	-0.26679	0.360058
#REF!	succinate-CoA ligase ADP-forming beta subunit	Sucla2	pep chromosome:Rnor_6.0:15:55461695:55516952:1 gene:ENSRNOG00000017481.6 transcript:ENSRNOT00000065195.3 gene_biotype:protein_coding transcript_biotype:protein_coding gene_symbol:Sucla2 description:succinate-CoA ligase ADP-forming beta subunit [Source:RGD Symbol;Acc:1309397]	51.83	23	23	117	465	50.2742	7.69385	1.00574	0.971973	0.988301	0.988671	0.996082	1.04749	0.976444	1.00667	0.982117	-0.0260332	0.483184
#REF!	RAB1A, member RAS oncogene family	Rab1a	pep chromosome:Rnor_6.0:14:104475082:104500173:1 gene:ENSRNOG00000004992.7 transcript:ENSRNOT00000084481.1 gene_biotype:protein_coding transcript_biotype:protein_coding gene_symbol:Rab1a description:RAB1A, member RAS oncogene family [Source:RGD Symbol;Acc:619736]	80.49	7	15	119	205	22.6634	6.21436	1.01219	0.987459	0.980469	0.993374	1.03544	1.01058	0.955158	1.00039	0.992984	-0.0101576	0.797583
#REF!	phosphoglycerate mutase 1	Pgam1	pep chromosome:Rnor_6.0:1:261158261:261165808:1 gene:ENSRNOG00000050585.2 transcript:ENSRNOT00000071965.2 gene_biotype:protein_coding transcript_biotype:protein_coding gene_symbol:Pgam1 description:phosphoglycerate mutase 1 [Source:RGD Symbol;Acc:3312]	66.14	11	15	138	254	28.8139	7.18115	0.966266	0.993391	0.95588	0.971846	1.08324	1.04029	0.943654	1.02239	0.95056	-0.0731504	0.302668
#REF!	NADH:ubiquinone oxidoreductase core subunit S1	Ndufs1	pep chromosome:Rnor_6.0:9:69919867:69953182:-1 gene:ENSRNOG00000011849.6 transcript:ENSRNOT00000015852.5 gene_biotype:protein_coding transcript_biotype:protein_coding gene_symbol:Ndufs1 description:NADH:ubiquinone oxidoreductase core subunit S1 [Source:RGD Symbol;Acc:1359670]	60.8	32	32	120	727	79.3616	5.89697	0.994522	1.01016	0.967815	0.990831	1.02224	1.04624	0.985104	1.01786	0.973442	-0.0388331	0.280064
#REF!	voltage-dependent anion channel 2	Vdac2	pep chromosome:Rnor_6.0:15:2634624:2648294:-1 gene:ENSRNOG00000013505.6 transcript:ENSRNOT00000018462.6 gene_biotype:protein_coding transcript_biotype:protein_coding gene_symbol:Vdac2 description:voltage-dependent anion channel 2 [Source:RGD Symbol;Acc:621576]	74.92	14	16	83	295	31.7256	7.48877	0.976604	0.985179	0.928094	0.963292	1.0629	1.06984	0.973708	1.03548	0.930284	-0.104257	0.113162
#REF!	heat shock protein family A member 4	Hspa4	pep chromosome:Rnor_6.0:10:38601624:38642397:-1 gene:ENSRNOG00000016596.3 transcript:ENSRNOT00000023628.3 gene_biotype:protein_coding transcript_biotype:protein_coding gene_symbol:Hspa4 description:heat shock protein family A member 4 [Source:RGD Symbol;Acc:628878]	57.02	41	44	179	840	93.9671	5.21143	0.998886	0.975136	0.974614	0.982879	1.02619	1.03486	0.995029	1.0187	0.96484	-0.0516384	0.068989
#REF!	myristoylated alanine rich protein kinase C substrate	Marcks	pep chromosome:Rnor_6.0:20:42966140:42971838:1 gene:ENSRNOG00000000579.6 transcript:ENSRNOT00000000707.6 gene_biotype:protein_coding transcript_biotype:protein_coding gene_symbol:Marcks description:myristoylated alanine rich protein kinase C substrate [Source:RGD Symbol;Acc:3028]	52.75	11	11	66	309	29.942	4.36084	1.25235	0.903669	0.925046	1.02702	0.875411	1.02578	0.929438	0.943544	1.08847	0.122306	0.528523
#REF!	dynein light chain LC8-type 2	Dynll2	pep chromosome:Rnor_6.0:10:75262537:75270561:-1 gene:ENSRNOG00000008921.4 transcript:ENSRNOT00000012279.4 gene_biotype:protein_coding transcript_biotype:protein_coding gene_symbol:Dynll2 description:dynein light chain LC8-type 2 [Source:RGD Symbol;Acc:619860]	44.94	2	3	43	89	10.3431	7.37158	0.992169	1.02792	1.05519	1.02509	0.946477	1.03851	0.945237	0.97674	1.0495	0.0697077	0.248964
#REF!	collapsin response mediator protein 1	Crmp1	pep chromosome:Rnor_6.0:14:78266931:78308933:-1 gene:ENSRNOG00000004781.6 transcript:ENSRNOT00000065334.2 gene_biotype:protein_coding transcript_biotype:protein_coding gene_symbol:Crmp1 description:collapsin response mediator protein 1 [Source:RGD Symbol;Acc:2407]	57.34	21	24	140	572	62.1566	7.12256	1.05538	0.973347	0.95979	0.996174	0.994606	1.01007	0.994818	0.999831	0.996343	-0.00528561	0.909758
#REF!	cofilin 1	Cfl1	pep chromosome:Rnor_6.0:1:220869805:220873337:1 gene:ENSRNOG00000020660.7 transcript:ENSRNOT00000015962.6 gene_biotype:protein_coding transcript_biotype:protein_coding gene_symbol:Cfl1 description:cofilin 1 [Source:RGD Symbol;Acc:69285]	78.31	14	17	128	166	18.5207	8.08936	0.97445	0.945977	0.997504	0.972643	1.0367	0.991888	1.06096	1.02985	0.944454	-0.0824476	0.0850986
#REF!	Mus musculus synaptosomal-associated protein 25 (Snap25), transcript variant 4, mRNA.	Snap25	pep chromosome:Rnor_6.0:3:129753742:129787143:1 gene:ENSRNOG00000006037.8 transcript:ENSRNOT00000080581.1 gene_biotype:protein_coding transcript_biotype:protein_coding gene_symbol:Snap25 description:Mus musculus synaptosomal-associated protein 25 (Snap25), transcript variant 4, mRNA. [Source:RefSeq mRNA;Acc:NM_001355255]	38.05	1	7	82	205	23.0651	4.88135	0.992096	1.08703	1.11902	1.06605	0.986925	0.807993	1.00032	0.931745	1.14414	0.194266	0.138714
#REF!	ATPase H+ transporting V0 subunit a1	Atp6v0a1	pep chromosome:Rnor_6.0:10:88914295:88967748:1 gene:ENSRNOG00000036814.4 transcript:ENSRNOT00000055238.4 gene_biotype:protein_coding transcript_biotype:protein_coding gene_symbol:Atp6v0a1 description:ATPase H+ transporting V0 subunit a1 [Source:RGD Symbol;Acc:68405]	34.38	23	24	127	832	95.5228	6.7417	0.986548	1.02056	0.995309	1.0008	0.975814	0.990552	1.03182	0.999394	1.00141	0.00203421	0.946133
#REF!	G protein subunit beta 1	Gnb1	pep chromosome:Rnor_6.0:5:172934990:172979986:1 gene:ENSRNOG00000016638.5 transcript:ENSRNOT00000041789.2 gene_biotype:protein_coding transcript_biotype:protein_coding gene_symbol:Gnb1 description:G protein subunit beta 1 [Source:RGD Symbol;Acc:2718]	43.82	8	14	83	340	37.353	5.99854	0.972836	1.01936	0.995708	0.995968	0.943095	1.01278	1.03663	0.997505	0.998459	-0.00222491	0.962966
#REF!	microtubule-associated protein 6	Map6	pep chromosome:Rnor_6.0:1:164225934:164292093:1 gene:ENSRNOG00000027204.6 transcript:ENSRNOT00000034389.6 gene_biotype:protein_coding transcript_biotype:protein_coding gene_symbol:Map6 description:microtubule-associated protein 6 [Source:RGD Symbol;Acc:61804]	63.03	48	48	160	952	100.377	9.37842	1.08333	0.998039	1.02999	1.03712	0.91078	0.999162	0.976199	0.962047	1.07803	0.108403	0.107667
#REF!	glutamic-oxaloacetic transaminase 2	Got2	pep chromosome:Rnor_6.0:19:9587653:9613340:1 gene:ENSRNOG00000011782.6 transcript:ENSRNOT00000015956.6 gene_biotype:protein_coding transcript_biotype:protein_coding gene_symbol:Got2 description:glutamic-oxaloacetic transaminase 2 [Source:RGD Symbol;Acc:2722]	48.6	23	23	108	430	47.2841	8.99756	0.986266	0.97286	0.94701	0.968712	1.04778	1.08467	0.974762	1.03574	0.935288	-0.0965174	0.12228
#REF!	actin, beta-like 2	Actbl2	pep chromosome:Rnor_6.0:2:42829413:42832160:1 gene:ENSRNOG00000043292.1 transcript:ENSRNOT00000065528.1 gene_biotype:protein_coding transcript_biotype:protein_coding gene_symbol:Actbl2 description:actin, beta-like 2 [Source:RGD Symbol;Acc:1309504]	23.4	3	9	134	376	41.9359	5.49072	0.969494	0.983049	0.903735	0.952093	0.99869	1.05642	1.03075	1.02862	0.925602	-0.111536	0.0612282
#REF!	Mus musculus synaptosomal-associated protein 25 (Snap25), transcript variant 4, mRNA.	Snap25	pep chromosome:Rnor_6.0:3:129599353:129788400:1 gene:ENSRNOG00000006037.8 transcript:ENSRNOT00000008734.7 gene_biotype:protein_coding transcript_biotype:protein_coding gene_symbol:Snap25 description:Mus musculus synaptosomal-associated protein 25 (Snap25), transcript variant 4, mRNA. [Source:RefSeq mRNA;Acc:NM_001355255]	56.58	1	8	95	152	17.0673	5.05908	0.900282	1.08647	1.23516	1.07397	0.913438	0.876381	1.10515	0.96499	1.11293	0.154367	0.415308
#REF!	FK506 binding protein 1a	Fkbp1a	pep chromosome:Rnor_6.0:3:147042944:147062724:1 gene:ENSRNOG00000008822.5 transcript:ENSRNOT00000012608.4 gene_biotype:protein_coding transcript_biotype:protein_coding gene_symbol:Fkbp1a description:FK506 binding protein 1a [Source:RGD Symbol;Acc:2617]	39.81	3	3	62	108	11.9151	8.1626	1.04133	0.999881	0.965094	1.0021	1.05726	0.971577	1.01393	1.01425	0.988019	-0.0173893	0.732329
#REF!	synaptojanin 1	Synj1	pep chromosome:Rnor_6.0:11:31104787:31180636:-1 gene:ENSRNOG00000002051.8 transcript:ENSRNOT00000052033.6 gene_biotype:protein_coding transcript_biotype:protein_coding gene_symbol:Synj1 description:synaptojanin 1 [Source:RGD Symbol;Acc:69434]	36.84	41	41	136	1311	144.689	7.43018	0.986837	1.00995	1.01122	1.00267	0.997098	1.00804	0.984492	0.996542	1.00615	0.00884397	0.588873
#REF!	heat shock protein family A (Hsp70) member 12A	Hspa12a	pep chromosome:Rnor_6.0:1:279946811:280015358:-1 gene:ENSRNOG00000018019.5 transcript:ENSRNOT00000024548.5 gene_biotype:protein_coding transcript_biotype:protein_coding gene_symbol:Hspa12a description:heat shock protein family A (Hsp70) member 12A [Source:RGD Symbol;Acc:1305531]	47.7	24	25	101	675	74.7835	6.60986	0.933191	0.998243	1.03933	0.990256	1.02587	1.04131	0.99526	1.02081	0.970068	-0.0438422	0.416263
#REF!	guanine deaminase	Gda	pep chromosome:Rnor_6.0:1:238982392:239057732:-1 gene:ENSRNOG00000018282.6 transcript:ENSRNOT00000024775.5 gene_biotype:protein_coding transcript_biotype:protein_coding gene_symbol:Gda description:guanine deaminase [Source:RGD Symbol;Acc:621617]	51.98	23	23	101	454	50.8687	5.71924	1.15863	0.89895	0.934525	0.997368	0.909531	1.02356	1.04247	0.991853	1.00556	0.0080006	0.954713
#REF!	dynactin subunit 1	Dctn1	pep chromosome:Rnor_6.0:4:114876770:114896566:1 gene:ENSRNOG00000010048.6 transcript:ENSRNOT00000068102.3 gene_biotype:protein_coding transcript_biotype:protein_coding gene_symbol:Dctn1 description:dynactin subunit 1 [Source:RGD Symbol;Acc:62038]	44.34	48	49	131	1281	141.856	5.89697	1.02222	0.975485	0.989794	0.995833	1.0079	1.02688	0.981883	1.00555	0.990333	-0.0140144	0.635981
#REF!	4-aminobutyrate aminotransferase	Abat	pep chromosome:Rnor_6.0:10:7093405:7200499:-1 gene:ENSRNOG00000002636.7 transcript:ENSRNOT00000003633.4 gene_biotype:protein_coding transcript_biotype:protein_coding gene_symbol:Abat description:4-aminobutyrate aminotransferase [Source:RGD Symbol;Acc:620948]	49	22	22	115	500	56.4194	7.92822	1.05303	0.939296	0.908628	0.966984	1.04968	1.09177	0.908099	1.01652	0.951272	-0.0720702	0.522827
#REF!	heat shock protein family A member 9	Hspa9	pep chromosome:Rnor_6.0:18:27731072:27749235:-1 gene:ENSRNOG00000019525.6 transcript:ENSRNOT00000026696.6 gene_biotype:protein_coding transcript_biotype:protein_coding gene_symbol:Hspa9 description:heat shock protein family A member 9 [Source:RGD Symbol;Acc:1311806]	63.03	38	39	140	679	73.6988	6.16357	1.0171	0.978687	0.957688	0.984493	1.011	1.04378	0.973233	1.00934	0.975384	-0.0359578	0.406294
#REF!	syntaxin 1A	Stx1a	pep chromosome:Rnor_6.0:12:24682041:24710019:-1 gene:ENSRNOG00000029165.2 transcript:ENSRNOT00000049601.2 gene_biotype:protein_coding transcript_biotype:protein_coding gene_symbol:Stx1a description:syntaxin 1A [Source:RGD Symbol;Acc:69430]	55.56	15	17	121	288	33.0467	5.23682	0.897962	1.0555	1.24257	1.06534	0.80816	0.878586	1.16533	0.950692	1.1206	0.164269	0.48128
#REF!	bassoon (presynaptic cytomatrix protein)	Bsn	pep chromosome:Rnor_6.0:8:116873721:116965396:-1 gene:ENSRNOG00000030714.5 transcript:ENSRNOT00000042528.4 gene_biotype:protein_coding transcript_biotype:protein_coding gene_symbol:Bsn description:bassoon (presynaptic cytomatrix protein) [Source:RGD Symbol;Acc:2223]	24.66	69	73	143	3933	417.77	7.59131	0.954187	1.03487	1.13887	1.04264	0.915914	0.943525	1.07629	0.978577	1.06547	0.0914859	0.428876
#REF!	talin 2	Tln2	pep chromosome:Rnor_6.0:8:73014137:73194837:-1 gene:ENSRNOG00000018373.8 transcript:ENSRNOT00000024885.7 gene_biotype:protein_coding transcript_biotype:protein_coding gene_symbol:Tln2 description:talin 2 [Source:RGD Symbol;Acc:1565416]	27.73	42	54	120	2542	271.514	5.5542	0.975961	1.03806	0.9925	1.00217	0.990946	1.0165	0.994532	1.00066	1.00151	0.00218403	0.9438
#REF!	microtubule-associated protein tau	Mapt	pep chromosome:Rnor_6.0:10:92289107:92382723:1 gene:ENSRNOG00000005133.9 transcript:ENSRNOT00000050070.6 gene_biotype:protein_coding transcript_biotype:protein_coding gene_symbol:Mapt description:microtubule-associated protein tau [Source:RGD Symbol;Acc:69329]	32.07	3	18	93	686	71.7219	5.73193	1.04264	0.994558	1.05207	1.02976	0.94407	1.00414	0.943729	0.96398	1.06824	0.0952291	0.0703954
#REF!		AABR07070043.1	pep chromosome:Rnor_6.0:8:45561390:45562574:1 gene:ENSRNOG00000050630.2 transcript:ENSRNOT00000047820.5 gene_biotype:protein_coding transcript_biotype:protein_coding gene_symbol:AABR07070043.1	60.06	7	16	116	333	35.7601	8.25049	0.96101	0.957107	0.886764	0.934961	1.10896	1.14838	0.957231	1.07152	0.872553	-0.196685	0.0963021
#REF!	dihydropyrimidinase-like 4	Dpysl4	pep chromosome:Rnor_6.0:1:211423022:211438531:1 gene:ENSRNOG00000027582.5 transcript:ENSRNOT00000029587.2 gene_biotype:protein_coding transcript_biotype:protein_coding gene_symbol:Dpysl4 description:dihydropyrimidinase-like 4 [Source:RGD Symbol;Acc:2409]	42.31	19	19	105	572	61.9406	6.97607	1.02889	1.00375	0.988441	1.00703	1.00349	1.00253	0.969427	0.991814	1.01534	0.0219615	0.402423
#REF!	heat shock protein family A member 5	Hspa5	pep chromosome:Rnor_6.0:3:13838304:13842762:1 gene:ENSRNOG00000018294.6 transcript:ENSRNOT00000025067.6 gene_biotype:protein_coding transcript_biotype:protein_coding gene_symbol:Hspa5 description:heat shock protein family A member 5 [Source:RGD Symbol;Acc:2843]	56.27	28	31	133	654	72.3024	5.16064	1.03049	0.915964	0.948012	0.964824	1.00253	1.06419	1.04129	1.036	0.931295	-0.10269	0.13872
#REF!	ubiquinol cytochrome c reductase core protein 2	Uqcrc2	pep chromosome:Rnor_6.0:1:190555177:190585734:1 gene:ENSRNOG00000036742.3 transcript:ENSRNOT00000021514.5 gene_biotype:protein_coding transcript_biotype:protein_coding gene_symbol:Uqcrc2 description:ubiquinol cytochrome c reductase core protein 2 [Source:RGD Symbol;Acc:1359150]	44.47	19	19	74	452	48.3662	9.14404	0.978302	1.00304	1.00606	0.995801	1.03715	1.02754	0.993389	1.01936	0.976887	-0.0337364	0.213151
#REF!	synaptic vesicle glycoprotein 2a	Sv2a	pep chromosome:Rnor_6.0:2:198321142:198336913:1 gene:ENSRNOG00000021182.5 transcript:ENSRNOT00000028760.4 gene_biotype:protein_coding transcript_biotype:protein_coding gene_symbol:Sv2a description:synaptic vesicle glycoprotein 2a [Source:RGD Symbol;Acc:619715]	22.51	15	15	97	742	82.6079	5.56689	0.978393	1.03698	1.03339	1.01625	0.966771	0.998242	1.00654	0.990519	1.02598	0.037004	0.316482
#REF!	glycogen phosphorylase, muscle associated	Pygm	pep chromosome:Rnor_6.0:1:221756286:221771143:1 gene:ENSRNOG00000021090.5 transcript:ENSRNOT00000028636.5 gene_biotype:protein_coding transcript_biotype:protein_coding gene_symbol:Pygm description:glycogen phosphorylase, muscle associated [Source:RGD Symbol;Acc:3461]	49.64	29	40	143	842	97.2267	7.10791	0.928763	1.06458	0.905128	0.966155	1.06222	1.08952	0.933484	1.02841	0.939467	-0.0900856	0.418938
#REF!	malate dehydrogenase 1	Mdh1	pep chromosome:Rnor_6.0:14:106378942:106393670:-1 gene:ENSRNOG00000008103.7 transcript:ENSRNOT00000011429.7 gene_biotype:protein_coding transcript_biotype:protein_coding gene_symbol:Mdh1 description:malate dehydrogenase 1 [Source:RGD Symbol;Acc:3072]	53.29	22	23	142	334	36.46	6.58057	0.991725	0.998056	1.03137	1.00705	1.01141	1.03729	0.96604	1.00491	1.00213	0.00306823	0.93377
#REF!	amphiphysin	Amph	pep chromosome:Rnor_6.0:17:48304322:48562838:-1 gene:ENSRNOG00000012490.6 transcript:ENSRNOT00000017102.6 gene_biotype:protein_coding transcript_biotype:protein_coding gene_symbol:Amph description:amphiphysin [Source:RGD Symbol;Acc:620274]	53.16	2	28	111	681	74.5589	4.62744	0.968948	0.956832	1.02598	0.983919	0.932226	1.00698	1.10773	1.01564	0.968765	-0.0457814	0.59585
#REF!	adaptor-related protein complex 2, alpha 1 subunit	Ap2a1	pep chromosome:Rnor_6.0:1:100896947:100926335:-1 gene:ENSRNOG00000026243.5 transcript:ENSRNOT00000020304.6 gene_biotype:protein_coding transcript_biotype:protein_coding gene_symbol:Ap2a1 description:adaptor-related protein complex 2, alpha 1 subunit [Source:RGD Symbol;Acc:1306254]	43.19	25	39	155	977	107.607	7.06396	0.950258	1.04882	1.02023	1.00643	0.998941	0.988936	1.01243	1.0001	1.00633	0.00910348	0.843478
#REF!	myosin VA	Myo5a	pep chromosome:Rnor_6.0:8:82037977:82156419:1 gene:ENSRNOG00000058866.1 transcript:ENSRNOT00000082288.1 gene_biotype:protein_coding transcript_biotype:protein_coding gene_symbol:Myo5a description:myosin VA [Source:RGD Symbol;Acc:3143]	37.25	59	71	178	1828	212.021	8.5874	0.988657	1.01066	1.04617	1.01516	0.98232	0.968166	1.00898	0.98649	1.02906	0.0413341	0.236134
#REF!	amphiphysin	Amph	pep chromosome:Rnor_6.0:17:48304329:48562905:-1 gene:ENSRNOG00000012490.6 transcript:ENSRNOT00000084702.1 gene_biotype:protein_coding transcript_biotype:protein_coding gene_symbol:Amph description:amphiphysin [Source:RGD Symbol;Acc:620274]	52.44	1	27	109	675	73.8314	4.58936	0.951826	1.23715	1.31629	1.16842	0.656934	0.787339	1.15398	0.866084	1.34909	0.431982	0.178357
#REF!	G protein subunit beta 2	Gnb2	pep chromosome:Rnor_6.0:12:22229079:22234096:1 gene:ENSRNOG00000001409.4 transcript:ENSRNOT00000001911.4 gene_biotype:protein_coding transcript_biotype:protein_coding gene_symbol:Gnb2 description:G protein subunit beta 2 [Source:RGD Symbol;Acc:69319]	40	4	13	72	340	37.3071	5.99854	1.04522	0.979832	1.02452	1.01652	0.928954	1.05606	1.01349	0.999501	1.01703	0.0243651	0.706263
#REF!	calcium/calmodulin-dependent protein kinase II beta	Camk2b	pep chromosome:Rnor_6.0:14:86210876:86297623:-1 gene:ENSRNOG00000052080.1 transcript:ENSRNOT00000067162.2 gene_biotype:protein_coding transcript_biotype:protein_coding gene_symbol:Camk2b description:calcium/calmodulin-dependent protein kinase II beta [Source:RGD Symbol;Acc:2262]	43.99	3	23	98	666	72.7822	7.26904	0.970615	1.05831	1.00697	1.01197	1.02816	0.978481	0.960247	0.988962	1.02326	0.0331728	0.518626
#REF!	microtubule-associated protein tau	Mapt	pep chromosome:Rnor_6.0:10:92288910:92386517:1 gene:ENSRNOG00000005133.9 transcript:ENSRNOT00000006947.8 gene_biotype:protein_coding transcript_biotype:protein_coding gene_symbol:Mapt description:microtubule-associated protein tau [Source:RGD Symbol;Acc:69329]	50	1	16	85	374	39.119	9.49561	1.0714	1.02766	1.06907	1.05605	0.85732	1.0041	1.03389	0.965103	1.09423	0.129917	0.182108
#REF!	Rap1 GTPase-GDP dissociation stimulator 1	Rap1gds1	pep chromosome:Rnor_6.0:2:244260069:244335165:-1 gene:ENSRNOG00000015987.7 transcript:ENSRNOT00000084860.1 gene_biotype:protein_coding transcript_biotype:protein_coding gene_symbol:Rap1gds1 description:Rap1 GTPase-GDP dissociation stimulator 1 [Source:RGD Symbol;Acc:1308558]	48.77	23	23	105	527	57.4751	5.63037	0.922616	1.03402	1.06131	1.00598	0.981392	1.03087	1.00574	1.006	0.999983	-2.4526e-05	0.999706
#REF!	dihydrolipoamide dehydrogenase	Dld	pep chromosome:Rnor_6.0:6:50597677:50618694:-1 gene:ENSRNOG00000006364.7 transcript:ENSRNOT00000008980.6 gene_biotype:protein_coding transcript_biotype:protein_coding gene_symbol:Dld description:dihydrolipoamide dehydrogenase [Source:RGD Symbol;Acc:735073]	49.51	16	16	82	509	54.0041	7.86963	0.963305	0.987992	0.97751	0.976269	1.02026	1.0861	0.983149	1.02984	0.947984	-0.0770654	0.158446
#REF!	heat shock protein 90 beta family member 1	Hsp90b1	pep chromosome:Rnor_6.0:7:27226569:27240528:-1 gene:ENSRNOG00000026963.6 transcript:ENSRNOT00000029435.5 gene_biotype:protein_coding transcript_biotype:protein_coding gene_symbol:Hsp90b1 description:heat shock protein 90 beta family member 1 [Source:RGD Symbol;Acc:1310482]	43.53	28	29	118	804	92.8424	4.80518	0.992887	0.958403	0.961841	0.971043	0.994383	1.01799	1.05346	1.02194	0.950193	-0.0737075	0.0668642
#REF!	chaperonin containing TCP1 subunit 6A	Cct6a	pep chromosome:Rnor_6.0:12:30491416:30501860:-1 gene:ENSRNOG00000000923.8 transcript:ENSRNOT00000001227.7 gene_biotype:protein_coding transcript_biotype:protein_coding gene_symbol:Cct6a description:chaperonin containing TCP1 subunit 6A [Source:RGD Symbol;Acc:1304763]	46.89	23	23	81	531	57.9807	7.07861	1.03007	0.918978	0.902247	0.950431	1.05403	1.07989	0.991176	1.0417	0.912386	-0.132284	0.129946
#REF!	heat shock protein family A member 2	Hspa2	pep chromosome:Rnor_6.0:6:99433572:99436284:1 gene:ENSRNOG00000006472.5 transcript:ENSRNOT00000008504.5 gene_biotype:protein_coding transcript_biotype:protein_coding gene_symbol:Hspa2 description:heat shock protein family A member 2 [Source:RGD Symbol;Acc:620664]	39.97	11	24	136	633	69.5987	5.66846	1.0362	0.976579	0.961517	0.991432	1.02731	1.02264	0.988967	1.01297	0.978736	-0.0310083	0.450811
#REF!	WD repeat domain 1	Wdr1	pep chromosome:Rnor_6.0:14:76989919:77023726:1 gene:ENSRNOG00000028498.5 transcript:ENSRNOT00000024012.6 gene_biotype:protein_coding transcript_biotype:protein_coding gene_symbol:Wdr1 description:WD repeat domain 1 [Source:RGD Symbol;Acc:1305789]	41.25	21	21	91	606	66.1399	6.62451	1.00639	0.995572	0.951432	0.984464	1.07228	1.02661	0.970247	1.02305	0.962288	-0.0554594	0.319374
#REF!	ubiquinol-cytochrome c reductase core protein 1	Uqcrc1	pep chromosome:Rnor_6.0:8:117679278:117691071:1 gene:ENSRNOG00000032134.4 transcript:ENSRNOT00000042114.4 gene_biotype:protein_coding transcript_biotype:protein_coding gene_symbol:Uqcrc1 description:ubiquinol-cytochrome c reductase core protein 1 [Source:RGD Symbol;Acc:1303314]	31.67	13	14	85	480	52.8154	5.88428	0.980531	0.994571	0.966347	0.980483	1.03152	1.0312	0.967924	1.01021	0.97057	-0.0430958	0.259749
#REF!	vesicle-associated membrane protein 3	Vamp3	pep chromosome:Rnor_6.0:5:168126157:168136666:-1 gene:ENSRNOG00000030055.4 transcript:ENSRNOT00000051554.4 gene_biotype:protein_coding transcript_biotype:protein_coding gene_symbol:Vamp3 description:vesicle-associated membrane protein 3 [Source:RGD Symbol;Acc:61880]	38.83	1	4	49	103	11.473	8.49951	1.04268	0.983576	0.993363	1.00654	0.971117	1.00954	0.941373	0.974009	1.0334	0.0473974	0.293169
#REF!	adaptor-related protein complex 2, alpha 2 subunit	Ap2a2	pep chromosome:Rnor_6.0:1:214534284:214606169:1 gene:ENSRNOG00000019534.7 transcript:ENSRNOT00000064254.2 gene_biotype:protein_coding transcript_biotype:protein_coding gene_symbol:Ap2a2 description:adaptor-related protein complex 2, alpha 2 subunit [Source:RGD Symbol;Acc:71015]	45.9	1	43	154	939	104.108	6.82959	0.965079	1.04994	0.895714	0.970244	1.07714	1.04467	0.973807	1.03187	0.940275	-0.0888453	0.317697
#REF!	ATPase H+ transporting V1 subunit G2	Atp6v1g2	pep chromosome:Rnor_6.0:20:4821285:4823494:-1 gene:ENSRNOG00000000840.6 transcript:ENSRNOT00000001114.5 gene_biotype:protein_coding transcript_biotype:protein_coding gene_symbol:Atp6v1g2 description:ATPase H+ transporting V1 subunit G2 [Source:RGD Symbol;Acc:1303186]	73.73	6	7	58	118	13.659	10.2573	0.991441	1.04716	1.05264	1.03042	1.00569	1.01346	1.00113	1.00676	1.0235	0.0335055	0.299883
#REF!	RAB1B, member RAS oncogene family-like	LOC100363782	pep chromosome:Rnor_6.0:1:220480834:220491469:-1 gene:ENSRNOG00000050510.2 transcript:ENSRNOT00000042711.4 gene_biotype:protein_coding transcript_biotype:protein_coding gene_symbol:LOC100363782 description:RAB1B, member RAS oncogene family-like [Source:RGD Symbol;Acc:2322370]	86.07	7	15	95	201	22.1632	5.73193	0.954828	0.977794	0.904965	0.945862	1.17355	1.06524	0.979198	1.07266	0.881787	-0.181498	0.1029
#REF!	stress-induced phosphoprotein 1	Stip1	pep chromosome:Rnor_6.0:1:222274133:222293148:-1 gene:ENSRNOG00000021164.7 transcript:ENSRNOT00000028743.7 gene_biotype:protein_coding transcript_biotype:protein_coding gene_symbol:Stip1 description:stress-induced phosphoprotein 1 [Source:RGD Symbol;Acc:621599]	56.54	34	34	121	543	62.5304	6.80029	1.06159	0.939186	0.925124	0.975298	1.03747	1.06871	0.967008	1.0244	0.952069	-0.070862	0.404643
#REF!	adaptor-related protein complex 2, alpha 2 subunit	Ap2a2	pep chromosome:Rnor_6.0:1:214562897:214605841:1 gene:ENSRNOG00000019534.7 transcript:ENSRNOT00000085125.1 gene_biotype:protein_coding transcript_biotype:protein_coding gene_symbol:Ap2a2 description:adaptor-related protein complex 2, alpha 2 subunit [Source:RGD Symbol;Acc:71015]	45.9	1	42	157	915	101.521	7.07861	0.993185	1.0413	0.989301	1.00793	1.02352	0.955881	1.06939	1.01626	0.9918	-0.0118789	0.832693
#REF!	heat shock protein family H (Hsp110) member 1	Hsph1	pep chromosome:Rnor_6.0:12:6322668:6341902:-1 gene:ENSRNOG00000000902.7 transcript:ENSRNOT00000001201.7 gene_biotype:protein_coding transcript_biotype:protein_coding gene_symbol:Hsph1 description:heat shock protein family H (Hsp110) member 1 [Source:RGD Symbol;Acc:1311609]	55.36	39	41	131	858	96.3574	5.5542	0.99418	0.96658	0.992641	0.984467	0.997361	1.0573	0.994245	1.0163	0.968674	-0.0459169	0.228097
#REF!	ribosomal protein S27a	Rps27a	pep chromosome:Rnor_6.0:5:138628482:138629026:-1 gene:ENSRNOG00000034246.2 transcript:ENSRNOT00000049535.2 gene_biotype:protein_coding transcript_biotype:protein_coding gene_symbol:Rps27a description:ribosomal protein S27a [Source:RGD Symbol;Acc:6489478]	50	6	8	78	156	17.9395	9.64209	1.08843	0.973532	1.0643	1.04209	0.925399	0.964555	0.968569	0.952841	1.09367	0.129171	0.0764755
#REF!	lactate dehydrogenase A	Ldha	pep chromosome:Rnor_6.0:1:102900286:102909707:1 gene:ENSRNOG00000013009.2 transcript:ENSRNOT00000017468.2 gene_biotype:protein_coding transcript_biotype:protein_coding gene_symbol:Ldha description:lactate dehydrogenase A [Source:RGD Symbol;Acc:2996]	51.2	16	19	76	332	36.4273	8.26514	1.01204	0.993548	0.997079	1.00089	0.96755	1.0357	1.0073	1.00352	0.997382	-0.00378193	0.90451
#REF!	protein phosphatase 2 scaffold subunit A alpha	Ppp2r1a	pep chromosome:Rnor_6.0:1:60717386:60736609:1 gene:ENSRNOG00000011282.6 transcript:ENSRNOT00000015019.6 gene_biotype:protein_coding transcript_biotype:protein_coding gene_symbol:Ppp2r1a description:protein phosphatase 2 scaffold subunit A alpha [Source:RGD Symbol;Acc:620907]	49.07	27	27	104	589	65.2809	5.10986	1.01542	0.97249	0.987192	0.991702	0.983165	1.04416	0.989196	1.00551	0.986271	-0.019944	0.582836
#REF!	eukaryotic translation elongation factor 1 alpha 1	Eef1a1	pep chromosome:Rnor_6.0:8:85838869:85840818:-1 gene:ENSRNOG00000009439.6 transcript:ENSRNOT00000013608.6 gene_biotype:protein_coding transcript_biotype:protein_coding gene_symbol:Eef1a1 description:eukaryotic translation elongation factor 1 alpha 1 [Source:RGD Symbol;Acc:67387]	48.27	12	19	129	462	50.0821	9.01221	1.01374	0.915789	0.909582	0.946369	1.09628	1.04738	1.00893	1.05086	0.900562	-0.151102	0.0682748
#REF!	annexin A5	Anxa5	pep chromosome:Rnor_6.0:2:123162461:123193130:-1 gene:ENSRNOG00000014453.6 transcript:ENSRNOT00000019554.6 gene_biotype:protein_coding transcript_biotype:protein_coding gene_symbol:Anxa5 description:annexin A5 [Source:RGD Symbol;Acc:2120]	65.2	18	19	83	319	35.7503	5.04639	1.03913	1.05772	1.0231	1.03998	0.98733	0.945156	1.0164	0.982961	1.05801	0.0813533	0.0680592
#REF!	chaperonin containing TCP1 subunit 7	Cct7	pep chromosome:Rnor_6.0:4:117235023:117252265:1 gene:ENSRNOG00000015630.5 transcript:ENSRNOT00000021030.5 gene_biotype:protein_coding transcript_biotype:protein_coding gene_symbol:Cct7 description:chaperonin containing TCP1 subunit 7 [Source:RGD Symbol;Acc:1306422]	56.62	26	26	77	544	59.6202	8.00146	1.00893	0.948729	0.907581	0.955079	1.06887	1.08943	0.968591	1.0423	0.916321	-0.126075	0.140423
#REF!	hemoglobin subunit beta-2	LOC103694857	pep chromosome:Rnor_6.0:1:168964202:168965566:1 gene:ENSRNOG00000047098.2 transcript:ENSRNOT00000089102.1 gene_biotype:protein_coding transcript_biotype:protein_coding gene_symbol:LOC103694857 description:hemoglobin subunit beta-2 [Source:RGD Symbol;Acc:9218369]	81.63	4	12	127	147	15.9723	8.79248	0.752806	0.950731	0.689223	0.797587	1.71812	1.09537	0.843781	1.21909	0.654247	-0.612093	0.195545
#REF!	pyruvate dehydrogenase E1 beta subunit	Pdhb	pep chromosome:Rnor_6.0:15:18540913:18546854:1 gene:ENSRNOG00000007895.5 transcript:ENSRNOT00000010545.4 gene_biotype:protein_coding transcript_biotype:protein_coding gene_symbol:Pdhb description:pyruvate dehydrogenase E1 beta subunit [Source:RGD Symbol;Acc:1359146]	54.04	15	15	96	359	38.957	6.65381	0.959792	1.00132	0.970095	0.977068	1.06247	1.06249	0.970838	1.03193	0.946834	-0.0788166	0.171735
#REF!	solute carrier family 25 member 4	Slc25a4	pep chromosome:Rnor_6.0:16:49266903:49270698:1 gene:ENSRNOG00000010830.4 transcript:ENSRNOT00000014704.4 gene_biotype:protein_coding transcript_biotype:protein_coding gene_symbol:Slc25a4 description:solute carrier family 25 member 4 [Source:RGD Symbol;Acc:620352]	64.77	8	19	114	298	32.8832	9.74463	0.980727	1.01295	0.967458	0.987045	1.01953	1.05	0.975254	1.01493	0.972527	-0.0401898	0.336648
#REF!	synuclein alpha	Snca	pep chromosome:Rnor_6.0:4:90782374:90882285:-1 gene:ENSRNOG00000008656.8 transcript:ENSRNOT00000039247.4 gene_biotype:protein_coding transcript_biotype:protein_coding gene_symbol:Snca description:synuclein alpha [Source:RGD Symbol;Acc:3729]	82.86	6	8	70	140	14.5062	4.76709	1.0255	0.940947	1.05417	1.00687	0.92508	0.933717	1.12666	0.995153	1.01178	0.0168928	0.881922
#REF!	dynactin subunit 2	Dctn2	pep chromosome:Rnor_6.0:7:70556024:70571287:1 gene:ENSRNOG00000025481.4 transcript:ENSRNOT00000008120.4 gene_biotype:protein_coding transcript_biotype:protein_coding gene_symbol:Dctn2 description:dynactin subunit 2 [Source:RGD Symbol;Acc:1303182]	62.19	20	20	76	402	44.1207	5.26221	1.00476	0.986651	0.974189	0.988533	1.03459	1.02603	0.971731	1.01079	0.977985	-0.0321158	0.360963
#REF!	calcium/calmodulin-dependent protein kinase II beta	Camk2b	pep chromosome:Rnor_6.0:14:86208901:86297652:-1 gene:ENSRNOG00000052080.1 transcript:ENSRNOT00000081607.1 gene_biotype:protein_coding transcript_biotype:protein_coding gene_symbol:Camk2b description:calcium/calmodulin-dependent protein kinase II beta [Source:RGD Symbol;Acc:2262]	44.31	1	21	89	589	64.9942	7.37158	1.11158	1.00452	0.937203	1.01777	1.07776	1.06212	0.837707	0.992531	1.02543	0.036222	0.798892
#REF!	family with sequence similarity 49, member B	Fam49b	pep chromosome:Rnor_6.0:7:104516391:104556419:-1 gene:ENSRNOG00000061246.1 transcript:ENSRNOT00000090784.1 gene_biotype:protein_coding transcript_biotype:protein_coding gene_symbol:Fam49b description:family with sequence similarity 49, member B [Source:RGD Symbol;Acc:1307697]	66.36	15	18	66	324	36.7527	6.06201	0.980608	1.01097	1.04045	1.01068	1.01344	0.97391	1.05658	1.01464	0.996091	-0.00565055	0.899439
#REF!	SH3 domain containing GRB2 like 2, endophilin A1	Sh3gl2	pep chromosome:Rnor_6.0:5:103479767:103654247:1 gene:ENSRNOG00000006761.7 transcript:ENSRNOT00000008999.6 gene_biotype:protein_coding transcript_biotype:protein_coding gene_symbol:Sh3gl2 description:SH3 domain containing GRB2 like 2, endophilin A1 [Source:RGD Symbol;Acc:620276]	47.73	12	17	89	352	39.874	5.38916	0.876266	1.05733	1.07312	1.00224	0.974327	1.011	1.05368	1.013	0.989377	-0.0154077	0.880515
#REF!	t-complex 1	Tcp1	pep chromosome:Rnor_6.0:1:48025663:48033343:-1 gene:ENSRNOG00000014160.4 transcript:ENSRNOT00000019531.4 gene_biotype:protein_coding transcript_biotype:protein_coding gene_symbol:Tcp1 description:t-complex 1 [Source:RGD Symbol;Acc:3832]	53.96	25	25	84	556	60.3217	6.21436	1.02209	0.973901	0.962315	0.986101	1.06377	1.02515	0.965499	1.01814	0.968534	-0.0461254	0.398668
#REF!	calcium dependent secretion activator	Cadps	pep chromosome:Rnor_6.0:15:15275541:15667778:1 gene:ENSRNOG00000008570.7 transcript:ENSRNOT00000012153.6 gene_biotype:protein_coding transcript_biotype:protein_coding gene_symbol:Cadps description:calcium dependent secretion activator [Source:RGD Symbol;Acc:708573]	33.59	29	33	93	1149	129.699	5.92236	0.93352	1.02692	1.01535	0.991932	1.0496	1.01811	0.996163	1.02129	0.971253	-0.0420809	0.426954
#REF!	drebrin 1	Dbn1	pep chromosome:Rnor_6.0:17:9679628:9693820:1 gene:ENSRNOG00000014170.7 transcript:ENSRNOT00000019569.7 gene_biotype:protein_coding transcript_biotype:protein_coding gene_symbol:Dbn1 description:drebrin 1 [Source:RGD Symbol;Acc:70885]	40.79	2	25	103	706	77.2962	4.50049	0.995387	1.03755	1.03016	1.02103	1.0719	0.902331	1.06679	1.01367	1.00726	0.0104333	0.903847
#REF!	ATPase H+ transporting V1 subunit H	Atp6v1h	pep chromosome:Rnor_6.0:5:14262349:14356692:-1 gene:ENSRNOG00000030862.5 transcript:ENSRNOT00000085654.1 gene_biotype:protein_coding transcript_biotype:protein_coding gene_symbol:Atp6v1h description:ATPase H+ transporting V1 subunit H [Source:RGD Symbol;Acc:1562450]	47	18	18	72	483	55.8331	6.60986	0.974964	0.99696	1.02441	0.998779	0.968696	1.02431	1.02003	1.00435	0.994456	-0.00802055	0.819749
#REF!	adaptor-related protein complex 1, beta 1 subunit	Ap1b1	pep chromosome:Rnor_6.0:14:85230648:85281803:1 gene:ENSRNOG00000008786.7 transcript:ENSRNOT00000089866.1 gene_biotype:protein_coding transcript_biotype:protein_coding gene_symbol:Ap1b1 description:adaptor-related protein complex 1, beta 1 subunit [Source:RGD Symbol;Acc:2064]	31.21	10	24	81	942	103.758	5.17334	1.03155	1.01113	0.953007	0.998561	1.02476	1.03786	0.986281	1.0163	0.982546	-0.0254031	0.562977
#REF!	hemoglobin subunit beta-2	LOC103694857	pep chromosome:Rnor_6.0:1:168945567:168953025:1 gene:ENSRNOG00000047098.2 transcript:ENSRNOT00000019913.6 gene_biotype:protein_coding transcript_biotype:protein_coding gene_symbol:LOC103694857 description:hemoglobin subunit beta-2 [Source:RGD Symbol;Acc:9218369]	72.79	6	10	137	147	16.0123	8.19189	0.811528	1.00516	0.777049	0.864581	1.59534	1.05645	0.897416	1.18307	0.730795	-0.452461	0.226083
#REF!	chaperonin containing TCP1 subunit 8	Cct8	pep chromosome:Rnor_6.0:11:27130172:27141881:-1 gene:ENSRNOG00000001592.6 transcript:ENSRNOT00000002169.6 gene_biotype:protein_coding transcript_biotype:protein_coding gene_symbol:Cct8 description:chaperonin containing TCP1 subunit 8 [Source:RGD Symbol;Acc:1305452]	51.09	26	26	101	548	59.5505	5.5415	1.05087	0.947929	0.942421	0.980405	1.03307	1.03794	0.968887	1.0133	0.96754	-0.0476068	0.474355
#REF!	phosphofructokinase, platelet	Pfkp	pep chromosome:Rnor_6.0:17:68511064:68559471:-1 gene:ENSRNOG00000017163.7 transcript:ENSRNOT00000023252.7 gene_biotype:protein_coding transcript_biotype:protein_coding gene_symbol:Pfkp description:phosphofructokinase, platelet [Source:RGD Symbol;Acc:61893]	48.06	30	33	103	749	81.7015	7.69385	0.951047	0.982601	1.05171	0.99512	1.00935	1.04998	0.993566	1.01763	0.977879	-0.0322721	0.545752
#REF!	ATP synthase, H+ transporting, mitochondrial F1 complex, gamma polypeptide 1	Atp5c1	pep chromosome:Rnor_6.0:17:72209373:72231551:1 gene:ENSRNOG00000019223.8 transcript:ENSRNOT00000064802.3 gene_biotype:protein_coding transcript_biotype:protein_coding gene_symbol:Atp5c1 description:ATP synthase, H+ transporting, mitochondrial F1 complex, gamma polypeptide 1 [Source:RGD Symbol;Acc:620011]	35.57	11	11	100	298	32.9751	9.01221	0.996232	1.00238	0.998197	0.998935	1.01689	1.0175	0.981497	1.0053	0.993673	-0.00915693	0.625206
#REF!	calcium/calmodulin-dependent protein kinase II delta	Camk2d	pep chromosome:Rnor_6.0:2:230901126:231130336:1 gene:ENSRNOG00000011589.8 transcript:ENSRNOT00000016026.8 gene_biotype:protein_coding transcript_biotype:protein_coding gene_symbol:Camk2d description:calcium/calmodulin-dependent protein kinase II delta [Source:RGD Symbol;Acc:2263]	45.03	13	20	79	533	60.0426	7.26904	1.13022	0.900806	0.866138	0.965722	0.973075	1.07575	0.971214	1.00668	0.959316	-0.059922	0.671888
#REF!	2-oxoglutarate dehydrogenase, mitochondrial-like	LOC103693780	pep chromosome:Rnor_6.0:14:86414949:86613327:1 gene:ENSRNOG00000005130.7 transcript:ENSRNOT00000083394.1 gene_biotype:protein_coding transcript_biotype:protein_coding gene_symbol:LOC103693780 description:2-oxoglutarate dehydrogenase, mitochondrial-like [Source:RGD Symbol;Acc:9122992]	35.48	28	37	134	1023	116.221	6.771	0.9927	0.999787	0.987961	0.993483	0.988099	1.03302	0.983718	1.00161	0.991883	-0.0117581	0.640631
#REF!	quinoid dihydropteridine reductase	Qdpr	pep chromosome:Rnor_6.0:14:70164650:70178284:1 gene:ENSRNOG00000003253.4 transcript:ENSRNOT00000004385.4 gene_biotype:protein_coding transcript_biotype:protein_coding gene_symbol:Qdpr description:quinoid dihydropteridine reductase [Source:RGD Symbol;Acc:619915]	57.68	9	9	56	241	25.5359	7.81104	0.942189	0.966706	0.963981	0.957625	1.08898	1.1819	0.88405	1.05165	0.910597	-0.135115	0.347115
#REF!	transketolase	Tkt	pep chromosome:Rnor_6.0:16:6609668:6634595:1 gene:ENSRNOG00000016064.6 transcript:ENSRNOT00000021862.6 gene_biotype:protein_coding transcript_biotype:protein_coding gene_symbol:Tkt description:transketolase [Source:RGD Symbol;Acc:621036]	50.53	30	30	94	655	71.1133	7.62061	0.967302	0.972338	0.939392	0.959677	1.10495	1.06782	0.959024	1.04393	0.919291	-0.121406	0.134271
#REF!	G protein subunit alpha i2	Gnai2	pep chromosome:Rnor_6.0:8:116370744:116391307:-1 gene:ENSRNOG00000016592.6 transcript:ENSRNOT00000022550.6 gene_biotype:protein_coding transcript_biotype:protein_coding gene_symbol:Gnai2 description:G protein subunit alpha i2 [Source:RGD Symbol;Acc:620243]	57.46	7	18	80	355	40.4731	5.45264	1.05775	0.961001	0.889072	0.969275	1.07765	1.05365	0.930544	1.02062	0.949696	-0.0744623	0.485106
#REF!	neurofascin	Nfasc	pep chromosome:Rnor_6.0:13:49335408:49522415:-1 gene:ENSRNOG00000030515.6 transcript:ENSRNOT00000060871.4 gene_biotype:protein_coding transcript_biotype:protein_coding gene_symbol:Nfasc description:neurofascin [Source:RGD Symbol;Acc:620911]	26.05	1	29	94	1240	137.918	6.12549	0.979214	1.02509	1.05512	1.01981	0.838357	1.04609	1.02998	0.971476	1.04975	0.0700444	0.529442
#REF!	cyclase associated actin cytoskeleton regulatory protein 1	Cap1	pep chromosome:Rnor_6.0:5:140559206:140585408:-1 gene:ENSRNOG00000013492.4 transcript:ENSRNOT00000018711.4 gene_biotype:protein_coding transcript_biotype:protein_coding gene_symbol:Cap1 description:cyclase associated actin cytoskeleton regulatory protein 1 [Source:RGD Symbol;Acc:620309]	44.3	17	18	94	474	51.5565	7.51807	0.979977	0.940529	0.994753	0.971753	1.08655	1.01094	1.03197	1.04315	0.931554	-0.102289	0.0617297
#REF!	AHNAK nucleoprotein	Ahnak	pep chromosome:Rnor_6.0:1:225184939:225215015:1 gene:ENSRNOG00000057569.1 transcript:ENSRNOT00000079456.1 gene_biotype:protein_coding transcript_biotype:protein_coding gene_symbol:Ahnak description:AHNAK nucleoprotein [Source:RGD Symbol;Acc:619779]	37.14	64	65	159	5450	580.754	6.13818	1.04232	1.01415	0.963056	1.00651	1.05767	0.926994	1.0258	1.00349	1.00301	0.00433599	0.950437
#REF!	chaperonin containing TCP1 subunit 4	Cct4	pep chromosome:Rnor_6.0:14:107767392:107780270:1 gene:ENSRNOG00000009642.3 transcript:ENSRNOT00000012847.3 gene_biotype:protein_coding transcript_biotype:protein_coding gene_symbol:Cct4 description:chaperonin containing TCP1 subunit 4 [Source:RGD Symbol;Acc:727937]	55.47	23	24	83	539	58.0628	8.01611	1.04683	0.938049	0.931302	0.972061	1.02763	1.0454	0.98681	1.01995	0.953051	-0.0693747	0.310346
#REF!	triosephosphate isomerase 1	Tpi1	pep chromosome:Rnor_6.0:4:157328379:157331905:-1 gene:ENSRNOG00000015290.6 transcript:ENSRNOT00000020647.6 gene_biotype:protein_coding transcript_biotype:protein_coding gene_symbol:Tpi1 description:triosephosphate isomerase 1 [Source:RGD Symbol;Acc:3896]	86.75	2	17	85	249	26.8318	7.23975	1.03055	0.963006	0.905098	0.966217	1.07316	1.07925	0.958478	1.03696	0.931776	-0.101945	0.256235
#REF!	septin 7	Sept7	pep chromosome:Rnor_6.0:8:26413358:26475588:1 gene:ENSRNOG00000006545.8 transcript:ENSRNOT00000008838.7 gene_biotype:protein_coding transcript_biotype:protein_coding gene_symbol:Sept7 description:septin 7 [Source:RGD Symbol;Acc:620469]	52.29	22	24	165	436	50.5479	8.57275	0.931171	1.00864	1.04176	0.993856	0.989947	1.02277	1.03056	1.01443	0.979724	-0.0295527	0.588841
#REF!	citrate synthase	Cs	pep chromosome:Rnor_6.0:7:2752680:2778963:1 gene:ENSRNOG00000023520.5 transcript:ENSRNOT00000033726.5 gene_biotype:protein_coding transcript_biotype:protein_coding gene_symbol:Cs description:citrate synthase [Source:RGD Symbol;Acc:620330]	28.54	13	13	89	466	51.7975	8.41162	0.984733	0.991355	0.978295	0.984794	1.02509	1.04497	0.991231	1.02043	0.965077	-0.051284	0.0917647
#REF!	NSF attachment protein beta	Napb	pep chromosome:Rnor_6.0:3:143020454:143063983:-1 gene:ENSRNOG00000004753.6 transcript:ENSRNOT00000006329.6 gene_biotype:protein_coding transcript_biotype:protein_coding gene_symbol:Napb description:NSF attachment protein beta [Source:RGD Symbol;Acc:1589649]	75.17	16	19	86	298	33.5355	5.46533	1.02698	1.00281	0.981863	1.00389	1.00018	1.03095	0.967246	0.999458	1.00443	0.00637702	0.853852
#REF!	ATPase H+/K+ transporting alpha subunit	Atp4a	pep chromosome:Rnor_6.0:1:89162639:89175811:1 gene:ENSRNOG00000020985.7 transcript:ENSRNOT00000028508.7 gene_biotype:protein_coding transcript_biotype:protein_coding gene_symbol:Atp4a description:ATPase H+/K+ transporting alpha subunit [Source:RGD Symbol;Acc:2177]	10.36	2	10	68	1033	113.963	5.88428	1.03166	0.96149	0.959089	0.98408	1.07844	1.03505	0.962813	1.02543	0.959672	-0.0593867	0.373086
#REF!	neurochondrin	Ncdn	pep chromosome:Rnor_6.0:5:144769452:144779212:-1 gene:ENSRNOG00000011751.4 transcript:ENSRNOT00000016230.4 gene_biotype:protein_coding transcript_biotype:protein_coding gene_symbol:Ncdn description:neurochondrin [Source:RGD Symbol;Acc:621734]	43.21	25	25	91	729	78.8727	5.61768	0.994207	1.02498	0.972569	0.997251	0.993684	1.02346	0.972181	0.996441	1.00081	0.00117243	0.971443
#REF!	tubulin polymerization promoting protein	Tppp	pep chromosome:Rnor_6.0:1:31870899:31890778:-1 gene:ENSRNOG00000028261.6 transcript:ENSRNOT00000039166.6 gene_biotype:protein_coding transcript_biotype:protein_coding gene_symbol:Tppp description:tubulin polymerization promoting protein [Source:RGD Symbol;Acc:1310121]	65.14	14	15	67	218	23.5321	9.40771	0.997927	1.00579	1.0546	1.01944	0.933862	0.972535	1.02114	0.975845	1.04468	0.0630542	0.230499
#REF!	lamin B1	Lmnb1	pep chromosome:Rnor_6.0:18:51785111:51822264:1 gene:ENSRNOG00000013774.5 transcript:ENSRNOT00000019351.5 gene_biotype:protein_coding transcript_biotype:protein_coding gene_symbol:Lmnb1 description:lamin B1 [Source:RGD Symbol;Acc:620522]	50.6	26	29	89	587	66.6457	5.16064	1.01068	1.07898	0.998486	1.02938	0.963248	0.974285	0.976712	0.971415	1.05967	0.0836205	0.0844859
#REF!	synaptotagmin 1	Syt1	pep chromosome:Rnor_6.0:7:50084060:50278842:-1 gene:ENSRNOG00000006426.6 transcript:ENSRNOT00000088950.1 gene_biotype:protein_coding transcript_biotype:protein_coding gene_symbol:Syt1 description:synaptotagmin 1 [Source:RGD Symbol;Acc:3803]	49.88	13	20	95	421	47.3687	8.41162	0.914296	1.05621	1.07687	1.01579	0.952539	0.977676	1.06581	0.998676	1.01714	0.0245168	0.794778
#REF!	calcium voltage-gated channel auxiliary subunit alpha2delta 1	Cacna2d1	pep chromosome:Rnor_6.0:4:15710417:16130848:-1 gene:ENSRNOG00000033531.6 transcript:ENSRNOT00000042914.4 gene_biotype:protein_coding transcript_biotype:protein_coding gene_symbol:Cacna2d1 description:calcium voltage-gated channel auxiliary subunit alpha2delta 1 [Source:RGD Symbol;Acc:2247]	32.54	29	30	74	1091	123.39	5.2749	1.05	0.94291	0.982214	0.991707	0.994953	1.00325	1.02254	1.00692	0.984896	-0.0219567	0.662517
#REF!	RAB6B, member RAS oncogene family	Rab6b	pep chromosome:Rnor_6.0:8:111600532:111664987:1 gene:ENSRNOG00000009198.7 transcript:ENSRNOT00000081952.1 gene_biotype:protein_coding transcript_biotype:protein_coding gene_symbol:Rab6b description:RAB6B, member RAS oncogene family [Source:RGD Symbol;Acc:1309958]	56.25	5	10	65	208	23.4469	5.52881	1.00163	1.00417	1.01877	1.00819	0.969585	1.0005	1.01439	0.994824	1.01343	0.0192493	0.40233
#REF!	eukaryotic translation elongation factor 1 alpha 2	Eef1a2	pep chromosome:Rnor_6.0:3:176657107:176666282:-1 gene:ENSRNOG00000012477.4 transcript:ENSRNOT00000016947.4 gene_biotype:protein_coding transcript_biotype:protein_coding gene_symbol:Eef1a2 description:eukaryotic translation elongation factor 1 alpha 2 [Source:RGD Symbol;Acc:3781]	44.49	11	18	103	463	50.4223	9.02686	1.0199	0.939373	0.935215	0.96483	1.07841	1.06605	0.959439	1.03463	0.932532	-0.100775	0.209724
#REF!	glutamate-ammonia ligase	Glul	pep chromosome:Rnor_6.0:13:71331052:71340229:1 gene:ENSRNOG00000049560.2 transcript:ENSRNOT00000075480.2 gene_biotype:protein_coding transcript_biotype:protein_coding gene_symbol:Glul description:glutamate-ammonia ligase [Source:RGD Symbol;Acc:2710]	46.38	18	18	96	373	42.2403	7.07861	0.896848	1.00848	0.972111	0.959147	1.07122	1.05082	0.997971	1.04001	0.922252	-0.116767	0.109787
#REF!	kinesin family member 5C	Kif5c	pep chromosome:Rnor_6.0:3:35014538:35239888:1 gene:ENSRNOG00000004680.7 transcript:ENSRNOT00000006341.7 gene_biotype:protein_coding transcript_biotype:protein_coding gene_symbol:Kif5c description:kinesin family member 5C [Source:RGD Symbol;Acc:1308539]	50.47	28	42	87	955	109.073	6.02393	1.03643	0.993435	1.01281	1.01422	0.982662	1.01741	0.963036	0.987704	1.02685	0.0382269	0.259103
#REF!	bridging integrator 1	Bin1	pep chromosome:Rnor_6.0:18:25163648:25222135:1 gene:ENSRNOG00000012852.8 transcript:ENSRNOT00000017573.7 gene_biotype:protein_coding transcript_biotype:protein_coding gene_symbol:Bin1 description:bridging integrator 1 [Source:RGD Symbol;Acc:621786]	51.95	4	28	97	589	64.5643	5.03369	0.955374	0.967344	1.0461	0.989607	0.93038	1.03003	1.01875	0.993053	0.996531	-0.00501341	0.939219
#REF!	protein kinase cAMP-dependent type 2 regulatory subunit beta	Prkar2b	pep chromosome:Rnor_6.0:6:51265515:51356383:-1 gene:ENSRNOG00000009079.6 transcript:ENSRNOT00000012415.6 gene_biotype:protein_coding transcript_biotype:protein_coding gene_symbol:Prkar2b description:protein kinase cAMP-dependent type 2 regulatory subunit beta [Source:RGD Symbol;Acc:3394]	70.67	18	22	60	416	46.0939	4.98291	0.958677	1.04708	1.08243	1.02939	0.937774	0.981966	1.01977	0.979835	1.05058	0.0711847	0.320785
#REF!	glucose-6-phosphate isomerase	Gpi	pep chromosome:Rnor_6.0:1:90063411:90091287:-1 gene:ENSRNOG00000023150.5 transcript:ENSRNOT00000032613.4 gene_biotype:protein_coding transcript_biotype:protein_coding gene_symbol:Gpi description:glucose-6-phosphate isomerase [Source:RGD Symbol;Acc:2727]	45.34	26	26	90	558	62.7871	7.76709	1.02458	0.923703	0.94808	0.965453	1.008	1.07065	0.966197	1.01495	0.951233	-0.0721293	0.313329
#REF!	Dmx-like 2	Dmxl2	pep chromosome:Rnor_6.0:8:58932580:59077690:-1 gene:ENSRNOG00000009170.8 transcript:ENSRNOT00000066197.4 gene_biotype:protein_coding transcript_biotype:protein_coding gene_symbol:Dmxl2 description:Dmx-like 2 [Source:RGD Symbol;Acc:1586163]	18.26	43	45	125	3056	341.078	6.37939	0.94985	0.998321	1.00377	0.983979	1.00665	1.04082	1.0325	1.02665	0.958433	-0.0612505	0.0996358
#REF!	glycerol-3-phosphate dehydrogenase 1	Gpd1	pep chromosome:Rnor_6.0:7:141370491:141377928:1 gene:ENSRNOG00000056457.1 transcript:ENSRNOT00000087662.1 gene_biotype:protein_coding transcript_biotype:protein_coding gene_symbol:Gpd1 description:glycerol-3-phosphate dehydrogenase 1 [Source:RGD Symbol;Acc:621381]	67.34	19	21	77	349	37.4282	6.59521	0.757086	1.10417	1.00012	0.953793	1.25812	1.13899	0.867499	1.0882	0.876486	-0.190197	0.433996
#REF!	G protein subunit alpha i1	Gnai1	pep chromosome:Rnor_6.0:4:13405136:13485883:1 gene:ENSRNOG00000057096.1 transcript:ENSRNOT00000091004.1 gene_biotype:protein_coding transcript_biotype:protein_coding gene_symbol:Gnai1 description:G protein subunit alpha i1 [Source:RGD Symbol;Acc:2713]	42.94	5	16	70	354	40.3192	5.97314	0.97083	1.03285	0.994533	0.999404	1.01904	0.97775	0.995484	0.997423	1.00199	0.00286235	0.931564
#REF!	solute carrier family 25 member 12	Slc25a12	pep chromosome:Rnor_6.0:3:57882370:57957346:-1 gene:ENSRNOG00000022922.6 transcript:ENSRNOT00000036728.6 gene_biotype:protein_coding transcript_biotype:protein_coding gene_symbol:Slc25a12 description:solute carrier family 25 member 12 [Source:RGD Symbol;Acc:1305181]	44.58	20	24	76	655	71.8713	8.11865	0.971341	1.01969	0.964024	0.985017	1.02691	1.05936	0.980931	1.0224	0.963437	-0.0537378	0.262409
#REF!	tropomodulin 2	Tmod2	pep chromosome:Rnor_6.0:8:82506934:82533689:-1 gene:ENSRNOG00000010447.4 transcript:ENSRNOT00000014124.3 gene_biotype:protein_coding transcript_biotype:protein_coding gene_symbol:Tmod2 description:tropomodulin 2 [Source:RGD Symbol;Acc:61948]	54.42	14	15	58	351	39.4676	5.42725	0.996482	1.0102	0.986692	0.997793	1.01432	1.03542	0.971178	1.00697	0.990884	-0.0132119	0.671553
#REF!	protein tyrosine phosphatase, receptor type Z1	Ptprz1	pep chromosome:Rnor_6.0:4:49941304:50140762:1 gene:ENSRNOG00000006030.6 transcript:ENSRNOT00000008719.5 gene_biotype:protein_coding transcript_biotype:protein_coding gene_symbol:Ptprz1 description:protein tyrosine phosphatase, receptor type Z1 [Source:RGD Symbol;Acc:3455]	11.23	20	20	79	2316	255.212	4.86865	1.06169	0.974183	0.983573	1.00648	0.972744	1.00591	0.972103	0.983586	1.02328	0.0331967	0.486513
#REF!	filamin A	Flna	pep chromosome:Rnor_6.0:X:156463953:156487245:1 gene:ENSRNOG00000054890.1 transcript:ENSRNOT00000079889.1 gene_biotype:protein_coding transcript_biotype:protein_coding gene_symbol:Flna description:filamin A [Source:RGD Symbol;Acc:1560614]	29.18	54	56	99	2639	280.32	6.03662	1.18167	0.921727	0.912148	1.00518	1.05426	0.916945	0.974016	0.981739	1.02388	0.0340438	0.820655
#REF!	breast carcinoma amplified sequence 1	Bcas1	pep chromosome:Rnor_6.0:3:167958276:168018410:-1 gene:ENSRNOG00000012906.6 transcript:ENSRNOT00000087579.1 gene_biotype:protein_coding transcript_biotype:protein_coding gene_symbol:Bcas1 description:breast carcinoma amplified sequence 1 [Source:RGD Symbol;Acc:628644]	56.77	4	16	54	347	37.4771	9.29053	0.990273	1.02619	1.08362	1.03336	1.02434	1.02138	0.795513	0.947077	1.09111	0.125791	0.344229
#REF!	paralemmin	Palm	pep chromosome:Rnor_6.0:7:12708015:12793711:-1 gene:ENSRNOG00000009760.8 transcript:ENSRNOT00000013762.7 gene_biotype:protein_coding transcript_biotype:protein_coding gene_symbol:Palm description:paralemmin [Source:RGD Symbol;Acc:620341]	44.91	16	17	71	383	41.901	4.90674	1.0222	1.02781	1.09628	1.04876	0.891436	0.935954	1.02966	0.95235	1.10124	0.139126	0.110525
#REF!	ADP-ribosylation factor 2	Arf2	pep chromosome:Rnor_6.0:10:92018562:92040333:1 gene:ENSRNOG00000004807.6 transcript:ENSRNOT00000006483.5 gene_biotype:protein_coding transcript_biotype:protein_coding gene_symbol:Arf2 description:ADP-ribosylation factor 2 [Source:RGD Symbol;Acc:621271]	50.83	5	8	64	181	20.7328	6.58057	0.975263	0.988751	0.993914	0.985976	0.97976	1.03659	1.02322	1.01319	0.973139	-0.0392822	0.205767
#REF!	phosphoglycerate dehydrogenase	Phgdh	pep chromosome:Rnor_6.0:2:200484246:200513564:-1 gene:ENSRNOG00000019328.6 transcript:ENSRNOT00000056173.2 gene_biotype:protein_coding transcript_biotype:protein_coding gene_symbol:Phgdh description:phosphoglycerate dehydrogenase [Source:RGD Symbol;Acc:61987]	29.27	13	13	66	533	56.4572	6.7124	1.06858	0.991159	0.821607	0.960448	1.01679	1.12966	0.850248	0.998899	0.961507	-0.0566307	0.742316
#REF!	dihydropyrimidinase-like 5	Dpysl5	pep chromosome:Rnor_6.0:6:26939697:27024129:-1 gene:ENSRNOG00000008996.6 transcript:ENSRNOT00000012273.4 gene_biotype:protein_coding transcript_biotype:protein_coding gene_symbol:Dpysl5 description:dihydropyrimidinase-like 5 [Source:RGD Symbol;Acc:620467]	46.28	21	21	84	564	61.5012	7.07861	1.06909	0.971683	0.919468	0.986748	1.00512	1.07914	0.922179	1.00215	0.984633	-0.022342	0.819105
#REF!	triosephosphate isomerase-like	LOC100911515	pep chromosome:Rnor_6.0:9:20213588:20217176:1 gene:ENSRNOG00000050669.2 transcript:ENSRNOT00000089341.1 gene_biotype:protein_coding transcript_biotype:protein_coding gene_symbol:LOC100911515 description:triosephosphate isomerase-like [Source:RGD Symbol;Acc:6492323]	68.44	1	16	75	263	29.0387	7.21045	0.942825	1.11927	1.22925	1.09712	0.82244	0.929397	1.03725	0.929697	1.18008	0.238886	0.182547
#REF!	ATP synthase, H+ transporting, mitochondrial Fo complex, subunit d	Atp5h	pep chromosome:Rnor_6.0:10:103967312:103972668:-1 gene:ENSRNOG00000003626.6 transcript:ENSRNOT00000004836.6 gene_biotype:protein_coding transcript_biotype:protein_coding gene_symbol:Atp5h description:ATP synthase, H+ transporting, mitochondrial Fo complex, subunit d [Source:RGD Symbol;Acc:620083]	75.78	11	11	72	161	18.7516	6.59521	0.976984	0.995778	0.963385	0.978716	0.998132	1.07402	0.99197	1.02137	0.958236	-0.0615471	0.202359
#REF!	Rho GDP dissociation inhibitor alpha	Arhgdia	pep chromosome:Rnor_6.0:10:109754004:109757550:-1 gene:ENSRNOG00000036688.2 transcript:ENSRNOT00000054957.2 gene_biotype:protein_coding transcript_biotype:protein_coding gene_symbol:Arhgdia description:Rho GDP dissociation inhibitor alpha [Source:RGD Symbol;Acc:1359547]	71.08	13	13	93	204	23.3928	5.19873	1.06459	0.915499	0.962803	0.980964	1.03208	1.03836	0.99949	1.02331	0.958621	-0.0609676	0.405721
#REF!	superoxide dismutase 1	Sod1	pep chromosome:Rnor_6.0:11:30363280:30368862:1 gene:ENSRNOG00000002115.6 transcript:ENSRNOT00000002885.6 gene_biotype:protein_coding transcript_biotype:protein_coding gene_symbol:Sod1 description:superoxide dismutase 1 [Source:RGD Symbol;Acc:3731]	50.65	9	9	75	154	15.9018	6.354	1.05046	0.924166	0.858145	0.944258	1.03757	1.12731	0.924216	1.0297	0.917024	-0.124969	0.353436
#REF!	neurofascin	Nfasc	pep chromosome:Rnor_6.0:13:49335408:49487892:-1 gene:ENSRNOG00000030515.6 transcript:ENSRNOT00000044972.6 gene_biotype:protein_coding transcript_biotype:protein_coding gene_symbol:Nfasc description:neurofascin [Source:RGD Symbol;Acc:620911]	30.16	4	31	93	1157	130.178	6.75635	0.952217	1.01921	1.04914	1.00685	1.10999	1.0442	0.894984	1.01639	0.990616	-0.0136022	0.897853
#REF!	tropomyosin 3	Tpm3	pep chromosome:Rnor_6.0:2:189430041:189451029:1 gene:ENSRNOG00000017441.8 transcript:ENSRNOT00000023567.8 gene_biotype:protein_coding transcript_biotype:protein_coding gene_symbol:Tpm3 description:tropomyosin 3 [Source:RGD Symbol;Acc:621546]	71.77	6	25	118	248	28.9887	4.77979	1.02632	0.965199	1.0394	1.01031	0.948572	0.960218	1.02342	0.977403	1.03367	0.0477687	0.370094
#REF!	bridging integrator 1	Bin1	pep chromosome:Rnor_6.0:18:25163604:25222132:1 gene:ENSRNOG00000012852.8 transcript:ENSRNOT00000049898.4 gene_biotype:protein_coding transcript_biotype:protein_coding gene_symbol:Bin1 description:bridging integrator 1 [Source:RGD Symbol;Acc:621786]	69.51	1	25	94	410	45.8049	5.41455	0.739735	1.09291	1.00801	0.946886	1.18221	1.27679	0.758964	1.07265	0.88275	-0.179923	0.547216
#REF!	erythrocyte membrane protein band 4.1-like 3	Epb41l3	pep chromosome:Rnor_6.0:9:117538009:117665508:1 gene:ENSRNOG00000016724.8 transcript:ENSRNOT00000022878.8 gene_biotype:protein_coding transcript_biotype:protein_coding gene_symbol:Epb41l3 description:erythrocyte membrane protein band 4.1-like 3 [Source:RGD Symbol;Acc:71089]	38.53	1	35	118	963	107.022	5.23682	0.943908	0.964422	1.016	0.974776	0.952569	1.03337	1.13143	1.03912	0.938076	-0.0922233	0.314439
#REF!	heat shock protein family A (Hsp70) member 4 like	Hspa4l	pep chromosome:Rnor_6.0:2:127625683:127677503:1 gene:ENSRNOG00000010819.6 transcript:ENSRNOT00000015474.6 gene_biotype:protein_coding transcript_biotype:protein_coding gene_symbol:Hspa4l description:heat shock protein family A (Hsp70) member 4 like [Source:RGD Symbol;Acc:1306528]	46.31	37	41	121	1017	114.236	5.8335	1.00044	1.00823	0.985386	0.998017	1.03149	1.04601	0.948597	1.0087	0.98941	-0.0153596	0.748329
#REF!	catenin beta 1	Ctnnb1	pep chromosome:Rnor_6.0:8:129617812:129627372:1 gene:ENSRNOG00000054172.1 transcript:ENSRNOT00000079085.1 gene_biotype:protein_coding transcript_biotype:protein_coding gene_symbol:Ctnnb1 description:catenin beta 1 [Source:RGD Symbol;Acc:70487]	31.5	18	23	68	781	85.4162	5.85889	1.01574	0.992697	1.03491	1.01445	0.95489	1.00979	1.03195	0.998875	1.01559	0.0223195	0.580774
#REF!	erythrocyte membrane protein band 4.1-like 2	Epb41l2	pep chromosome:Rnor_6.0:1:20893995:20962526:-1 gene:ENSRNOG00000012346.8 transcript:ENSRNOT00000061332.5 gene_biotype:protein_coding transcript_biotype:protein_coding gene_symbol:Epb41l2 description:erythrocyte membrane protein band 4.1-like 2 [Source:RGD Symbol;Acc:1563977]	44.18	34	38	109	996	110.643	5.42725	1.00277	0.979154	0.996911	0.992947	1.01463	1.04786	0.966479	1.00965	0.983451	-0.0240749	0.535348
#REF!	hydroxyacyl-CoA dehydrogenase trifunctional multienzyme complex subunit alpha	Hadha	pep chromosome:Rnor_6.0:6:27589657:27629175:1 gene:ENSRNOG00000024629.6 transcript:ENSRNOT00000038649.6 gene_biotype:protein_coding transcript_biotype:protein_coding gene_symbol:Hadha description:hydroxyacyl-CoA dehydrogenase trifunctional multienzyme complex subunit alpha [Source:RGD Symbol;Acc:620512]	44.43	26	26	69	763	82.6125	9.05615	1.08931	0.919634	0.882566	0.963837	1.02941	1.06129	0.935801	1.00883	0.955397	-0.0658277	0.575729
#REF!	RAB3C, member RAS oncogene family	Rab3c	pep chromosome:Rnor_6.0:2:41570597:41785792:-1 gene:ENSRNOG00000011623.6 transcript:ENSRNOT00000015871.6 gene_biotype:protein_coding transcript_biotype:protein_coding gene_symbol:Rab3c description:RAB3C, member RAS oncogene family [Source:RGD Symbol;Acc:620923]	56.39	5	12	76	227	25.8556	5.23682	1.02948	0.968307	0.886039	0.961274	0.985956	1.0882	0.994021	1.02273	0.939913	-0.0894009	0.310387
#REF!	isocitrate dehydrogenase 3 (NAD+) beta	Idh3B	pep chromosome:Rnor_6.0:3:122808564:122813583:-1 gene:ENSRNOG00000007316.6 transcript:ENSRNOT00000009681.6 gene_biotype:protein_coding transcript_biotype:protein_coding gene_symbol:Idh3B description:isocitrate dehydrogenase 3 (NAD+) beta [Source:RGD Symbol;Acc:621881]	46.23	15	15	67	385	42.3268	8.74854	0.959719	1.00484	0.951856	0.972137	1.07211	1.07144	0.976741	1.0401	0.934659	-0.097488	0.129863
#REF!	protein disulfide isomerase family A, member 3	Pdia3	pep chromosome:Rnor_6.0:3:113376983:113400707:1 gene:ENSRNOG00000015018.7 transcript:ENSRNOT00000020478.7 gene_biotype:protein_coding transcript_biotype:protein_coding gene_symbol:Pdia3 description:protein disulfide isomerase family A, member 3 [Source:RGD Symbol;Acc:68430]	55.29	26	26	93	510	57.043	6.21436	1.01732	0.951174	0.907774	0.958755	1.05306	1.03473	1.02044	1.03608	0.925372	-0.111895	0.0804629
#REF!	sirtuin 2	Sirt2	pep chromosome:Rnor_6.0:1:86948918:86971495:1 gene:ENSRNOG00000020102.6 transcript:ENSRNOT00000084839.1 gene_biotype:protein_coding transcript_biotype:protein_coding gene_symbol:Sirt2 description:sirtuin 2 [Source:RGD Symbol;Acc:621481]	56.96	17	17	64	388	43.1354	5.52881	0.85318	1.05949	1.01126	0.974645	1.18397	1.15096	0.843147	1.05936	0.92003	-0.120247	0.535552
#REF!	ATP citrate lyase	Acly	pep chromosome:Rnor_6.0:10:88392257:88442796:-1 gene:ENSRNOG00000016924.8 transcript:ENSRNOT00000077579.1 gene_biotype:protein_coding transcript_biotype:protein_coding gene_symbol:Acly description:ATP citrate lyase [Source:RGD Symbol;Acc:2018]	39	38	38	97	1100	120.466	7.34229	1.04854	0.95476	0.913168	0.972155	1.05309	1.0939	0.912183	1.01973	0.953349	-0.0689236	0.523118
#REF!	tropomyosin 3	Tpm3	pep chromosome:Rnor_6.0:2:189430083:189449223:1 gene:ENSRNOG00000017441.8 transcript:ENSRNOT00000023605.7 gene_biotype:protein_coding transcript_biotype:protein_coding gene_symbol:Tpm3 description:tropomyosin 3 [Source:RGD Symbol;Acc:621546]	75.71	3	26	124	247	28.6918	4.79248	0.947034	1.05758	0.993277	0.999296	1.07708	0.99288	1.00371	1.02456	0.975343	-0.0360184	0.576063
#REF!	fatty acid synthase	Fasn	pep chromosome:Rnor_6.0:10:109987735:110005901:-1 gene:ENSRNOG00000045636.2 transcript:ENSRNOT00000073321.2 gene_biotype:protein_coding transcript_biotype:protein_coding gene_symbol:Fasn description:fatty acid synthase [Source:RGD Symbol;Acc:620665]	27.78	60	60	129	2505	272.478	6.39209	1.02998	0.934741	0.910431	0.958383	1.05574	1.07345	0.931301	1.02016	0.93944	-0.0901271	0.344706
#REF!	breast carcinoma amplified sequence 1	Bcas1	pep chromosome:Rnor_6.0:3:167957994:168033457:-1 gene:ENSRNOG00000012906.6 transcript:ENSRNOT00000055111.3 gene_biotype:protein_coding transcript_biotype:protein_coding gene_symbol:Bcas1 description:breast carcinoma amplified sequence 1 [Source:RGD Symbol;Acc:628644]	31.07	1	13	43	589	62.3441	5.43994	0.945593	1.07537	1.04768	1.02288	1.01874	1.02421	0.944229	0.995725	1.02727	0.0388168	0.595485
#REF!	histone cluster 2, H4	Hist2h4	pep chromosome:Rnor_6.0:17:43673294:43673605:1 gene:ENSRNOG00000046636.1 transcript:ENSRNOT00000074109.1 gene_biotype:protein_coding transcript_biotype:protein_coding gene_symbol:Hist2h4 description:histone cluster 2, H4 [Source:RGD Symbol;Acc:1307448]	58.25	7	7	62	103	11.3604	11.356	0.987211	1.06757	0.957348	1.00404	1.00898	0.977729	1.02353	1.00341	1.00063	0.000905728	0.986727
#REF!	cullin-associated and neddylation-dissociated 1	Cand1	pep chromosome:Rnor_6.0:7:62124362:62162453:-1 gene:ENSRNOG00000007834.5 transcript:ENSRNOT00000010720.3 gene_biotype:protein_coding transcript_biotype:protein_coding gene_symbol:Cand1 description:cullin-associated and neddylation-dissociated 1 [Source:RGD Symbol;Acc:620479]	35.2	38	38	101	1230	136.275	5.78271	1.0203	0.941683	0.922436	0.961471	1.05421	1.08289	0.972581	1.03656	0.927557	-0.108492	0.167426
#REF!	adenosylhomocysteinase-like 1	Ahcyl1	pep chromosome:Rnor_6.0:2:210438893:210473761:-1 gene:ENSRNOG00000018569.7 transcript:ENSRNOT00000066501.3 gene_biotype:protein_coding transcript_biotype:protein_coding gene_symbol:Ahcyl1 description:adenosylhomocysteinase-like 1 [Source:RGD Symbol;Acc:1309768]	43.58	7	21	77	475	52.8616	7.97217	1.02691	0.957943	0.916274	0.967043	1.03195	1.09729	0.944081	1.02444	0.943971	-0.0831856	0.354598
#REF!	vinculin	Vcl	pep chromosome:Rnor_6.0:15:3455211:3544685:-1 gene:ENSRNOG00000010765.7 transcript:ENSRNOT00000015179.7 gene_biotype:protein_coding transcript_biotype:protein_coding gene_symbol:Vcl description:vinculin [Source:RGD Symbol;Acc:1311217]	48.97	48	48	112	1066	116.5	6.0874	1.09003	0.953047	0.933815	0.992297	1.04711	1.00029	0.950627	0.999341	0.992951	-0.0102056	0.906827
#REF!	leucine zipper and EF-hand containing transmembrane protein 1	Letm1	pep chromosome:Rnor_6.0:14:82227708:82267350:1 gene:ENSRNOG00000016427.6 transcript:ENSRNOT00000022540.6 gene_biotype:protein_coding transcript_biotype:protein_coding gene_symbol:Letm1 description:leucine zipper and EF-hand containing transmembrane protein 1 [Source:RGD Symbol;Acc:1359678]	45.33	32	33	99	739	83.0079	6.59521	0.99619	0.999362	1.03386	1.0098	0.975562	1.00023	1.01066	0.995487	1.01438	0.0205982	0.419666
#REF!	annexin A6	Anxa6	pep chromosome:Rnor_6.0:10:40320581:40375605:-1 gene:ENSRNOG00000010668.7 transcript:ENSRNOT00000014464.7 gene_biotype:protein_coding transcript_biotype:protein_coding gene_symbol:Anxa6 description:annexin A6 [Source:RGD Symbol;Acc:621172]	49.18	32	34	84	673	75.7085	5.56689	1.01095	0.957804	0.990826	0.986528	1.03171	1.0126	1.00728	1.0172	0.96985	-0.0441665	0.148741
#REF!	glutamyl-prolyl-tRNA synthetase	Eprs	pep chromosome:Rnor_6.0:13:103300932:103371577:1 gene:ENSRNOG00000002393.7 transcript:ENSRNOT00000085214.1 gene_biotype:protein_coding transcript_biotype:protein_coding gene_symbol:Eprs description:glutamyl-prolyl-tRNA synthetase [Source:RGD Symbol;Acc:1310952]	31.68	44	45	88	1512	169.753	7.44482	1.01431	0.958329	1.01474	0.995791	1.04022	0.997741	1.0229	1.02029	0.975992	-0.0350588	0.336106
#REF!	calbindin 2	Calb2	pep chromosome:Rnor_6.0:19:41482728:41509658:1 gene:ENSRNOG00000016977.4 transcript:ENSRNOT00000022943.4 gene_biotype:protein_coding transcript_biotype:protein_coding gene_symbol:Calb2 description:calbindin 2 [Source:RGD Symbol;Acc:620981]	63.84	15	16	66	271	31.3845	5.021	1.32186	0.845888	0.528817	0.898856	1.0238	1.29447	0.676604	0.998292	0.900394	-0.151372	0.750342
#REF!	reticulon 4	Rtn4	pep chromosome:Rnor_6.0:14:114126966:114174458:1 gene:ENSRNOG00000004621.8 transcript:ENSRNOT00000006443.7 gene_biotype:protein_coding transcript_biotype:protein_coding gene_symbol:Rtn4 description:reticulon 4 [Source:RGD Symbol;Acc:620989]	43.08	30	34	121	1163	126.324	4.48779	1.13344	0.955005	1.05808	1.04884	0.910144	0.971711	0.970158	0.950671	1.10326	0.141779	0.151903
#REF!	mitogen activated protein kinase 1	Mapk1	pep chromosome:Rnor_6.0:11:88211599:88273254:-1 gene:ENSRNOG00000001849.7 transcript:ENSRNOT00000002533.7 gene_biotype:protein_coding transcript_biotype:protein_coding gene_symbol:Mapk1 description:mitogen activated protein kinase 1 [Source:RGD Symbol;Acc:70500]	50.56	12	16	89	358	41.2492	6.97607	1.13718	0.908192	0.948583	0.997987	0.903074	1.00443	0.990845	0.966117	1.03299	0.0468221	0.70159
#REF!	Tu translation elongation factor, mitochondrial	Tufm	pep chromosome:Rnor_6.0:1:197903582:197907189:1 gene:ENSRNOG00000018604.6 transcript:ENSRNOT00000025203.6 gene_biotype:protein_coding transcript_biotype:protein_coding gene_symbol:Tufm description:Tu translation elongation factor, mitochondrial [Source:RGD Symbol;Acc:1305501]	62.61	26	26	79	452	49.491	7.56201	0.99883	1.00793	0.968406	0.991722	0.993576	1.02805	0.963996	0.995206	0.996499	-0.00505974	0.882004
#REF!	heterogeneous nuclear ribonucleoprotein A2/B1	Hnrnpa2b1	pep chromosome:Rnor_6.0:4:81237496:81241282:-1 gene:ENSRNOG00000011175.8 transcript:ENSRNOT00000015152.6 gene_biotype:protein_coding transcript_biotype:protein_coding gene_symbol:Hnrnpa2b1 description:heterogeneous nuclear ribonucleoprotein A2/B1 [Source:RGD Symbol;Acc:1310403]	49.15	14	17	103	352	37.2747	9.0708	0.984988	1.04755	1.02006	1.01754	0.954767	1.00681	1.00377	0.988449	1.02943	0.0418401	0.304961
#REF!	phospholipase C beta 1	Plcb1	pep chromosome:Rnor_6.0:3:128155117:128419545:1 gene:ENSRNOG00000004810.8 transcript:ENSRNOT00000006389.6 gene_biotype:protein_coding transcript_biotype:protein_coding gene_symbol:Plcb1 description:phospholipase C beta 1 [Source:RGD Symbol;Acc:3344]	31.28	30	30	98	1135	129.264	5.97314	0.992163	1.00951	1.09148	1.03105	0.930017	0.920938	1.10643	0.985794	1.04591	0.0647629	0.540374
#REF!	dihydrolipoamide S-succinyltransferase	Dlst	pep chromosome:Rnor_6.0:6:108936664:108959803:1 gene:ENSRNOG00000005061.5 transcript:ENSRNOT00000007298.4 gene_biotype:protein_coding transcript_biotype:protein_coding gene_symbol:Dlst description:dihydrolipoamide S-succinyltransferase [Source:RGD Symbol;Acc:1359615]	36.12	12	12	45	454	48.8684	8.70459	0.921331	0.998865	1.02888	0.983024	1.00222	1.04982	0.99954	1.01719	0.966408	-0.0492957	0.395837
#REF!	acetyl-CoA acetyltransferase 1	Acat1	pep chromosome:Rnor_6.0:8:58166990:58195884:-1 gene:ENSRNOG00000007862.6 transcript:ENSRNOT00000010573.5 gene_biotype:protein_coding transcript_biotype:protein_coding gene_symbol:Acat1 description:acetyl-CoA acetyltransferase 1 [Source:RGD Symbol;Acc:2016]	45.05	15	15	73	424	44.6664	8.76318	0.951521	1.01827	1.0143	0.994698	1.00261	1.01932	1.02096	1.0143	0.980677	-0.0281501	0.43098
#REF!	heterogeneous nuclear ribonucleoprotein U	Hnrnpu	pep chromosome:Rnor_6.0:13:96229688:96238474:-1 gene:ENSRNOG00000033790.4 transcript:ENSRNOT00000044477.3 gene_biotype:protein_coding transcript_biotype:protein_coding gene_symbol:Hnrnpu description:heterogeneous nuclear ribonucleoprotein U [Source:RGD Symbol;Acc:620372]	37.22	27	27	88	798	87.6776	6.23975	0.961491	1.0274	0.981039	0.989976	0.98291	1.01583	1.02774	1.00883	0.981316	-0.0272103	0.470959
#REF!	SRC kinase signaling inhibitor 1	Srcin1	pep chromosome:Rnor_6.0:10:85460059:85517683:-1 gene:ENSRNOG00000011475.6 transcript:ENSRNOT00000016070.6 gene_biotype:protein_coding transcript_biotype:protein_coding gene_symbol:Srcin1 description:SRC kinase signaling inhibitor 1 [Source:RGD Symbol;Acc:708439]	36.68	42	42	102	1197	129.665	9.36377	0.953941	1.00116	1.10926	1.02145	0.929541	0.975513	1.06957	0.99154	1.03017	0.0428796	0.653356
#REF!	OPA1, mitochondrial dynamin like GTPase	Opa1	pep chromosome:Rnor_6.0:11:74720254:74793803:-1 gene:ENSRNOG00000001717.8 transcript:ENSRNOT00000002343.7 gene_biotype:protein_coding transcript_biotype:protein_coding gene_symbol:Opa1 description:OPA1, mitochondrial dynamin like GTPase [Source:RGD Symbol;Acc:708423]	50.21	44	44	102	960	111.238	7.53271	1.00906	0.97486	0.983537	0.989153	0.977087	1.03634	1.00567	1.00637	0.982895	-0.0248908	0.436949
#REF!	alanyl-tRNA synthetase	Aars	pep chromosome:Rnor_6.0:19:43193257:43215077:-1 gene:ENSRNOG00000018404.7 transcript:ENSRNOT00000082151.1 gene_biotype:protein_coding transcript_biotype:protein_coding gene_symbol:Aars description:alanyl-tRNA synthetase [Source:RGD Symbol;Acc:1304832]	38.22	32	32	94	968	106.723	5.61768	1.0128	0.972643	0.977905	0.987781	1.04745	1.03069	0.969498	1.01588	0.972343	-0.0404628	0.354128
#REF!	voltage-dependent anion channel 3	Vdac3	pep chromosome:Rnor_6.0:16:74292438:74308903:1 gene:ENSRNOG00000019277.8 transcript:ENSRNOT00000026197.6 gene_biotype:protein_coding transcript_biotype:protein_coding gene_symbol:Vdac3 description:voltage-dependent anion channel 3 [Source:RGD Symbol;Acc:621577]	52.65	11	13	56	283	30.7643	8.5874	1.02117	0.973107	0.92575	0.973344	1.01118	1.03957	0.978253	1.00967	0.964023	-0.0528605	0.329583
#REF!	kinesin family member 5B	Kif5b	pep chromosome:Rnor_6.0:17:54181419:54212096:1 gene:ENSRNOG00000017466.6 transcript:ENSRNOT00000023861.6 gene_biotype:protein_coding transcript_biotype:protein_coding gene_symbol:Kif5b description:kinesin family member 5B [Source:RGD Symbol;Acc:621559]	37.28	21	32	78	963	109.463	6.44287	1.01678	0.951757	0.958402	0.975647	1.04208	1.0439	0.998587	1.02819	0.948898	-0.0756751	0.107571
#REF!	translocase of outer mitochondrial membrane 70	Tomm70	pep chromosome:Rnor_6.0:11:45480250:45510961:-1 gene:ENSRNOG00000001640.6 transcript:ENSRNOT00000002238.6 gene_biotype:protein_coding transcript_biotype:protein_coding gene_symbol:Tomm70 description:translocase of outer mitochondrial membrane 70 [Source:RGD Symbol;Acc:1303049]	50.89	24	24	98	560	61.8991	7.48877	1.03812	0.97522	0.976	0.996447	0.976474	1.03785	0.985328	0.999886	0.996561	-0.00496998	0.909178
#REF!	glutaredoxin 3	Glrx3	pep chromosome:Rnor_6.0:1:209768696:209799903:1 gene:ENSRNOG00000016227.6 transcript:ENSRNOT00000022406.6 gene_biotype:protein_coding transcript_biotype:protein_coding gene_symbol:Glrx3 description:glutaredoxin 3 [Source:RGD Symbol;Acc:69414]	32.64	10	10	45	337	37.8254	5.71924	0.982523	0.982529	0.96288	0.975977	1.06887	1.03076	0.952286	1.01731	0.959375	-0.0598332	0.302374
#REF!	NADH:ubiquinone oxidoreductase core subunit V1	Ndufv1	pep chromosome:Rnor_6.0:1:219254279:219259448:-1 gene:ENSRNOG00000018117.6 transcript:ENSRNOT00000024517.6 gene_biotype:protein_coding transcript_biotype:protein_coding gene_symbol:Ndufv1 description:NADH:ubiquinone oxidoreductase core subunit V1 [Source:RGD Symbol;Acc:1359247]	50.65	18	18	76	464	50.6986	8.07471	0.981998	0.994458	0.96508	0.980512	1.07316	1.0477	0.988727	1.03653	0.945958	-0.080152	0.101268
#REF!	phosphodiesterase 2A	Pde2a	pep chromosome:Rnor_6.0:1:166564664:166626158:1 gene:ENSRNOG00000019560.7 transcript:ENSRNOT00000090959.1 gene_biotype:protein_coding transcript_biotype:protein_coding gene_symbol:Pde2a description:phosphodiesterase 2A [Source:RGD Symbol;Acc:620965]	27.95	21	21	52	916	103.21	5.45264	1.12209	0.914894	0.984038	1.00701	0.911086	1.00087	1.01155	0.974502	1.03336	0.0473388	0.660913
#REF!	AP2 associated kinase 1	Aak1	pep chromosome:Rnor_6.0:4:118655728:118795774:1 gene:ENSRNOG00000018317.6 transcript:ENSRNOT00000043082.4 gene_biotype:protein_coding transcript_biotype:protein_coding gene_symbol:Aak1 description:AP2 associated kinase 1 [Source:RGD Symbol;Acc:1305520]	34.89	20	22	73	963	103.796	6.59521	0.932188	1.03801	1.06849	1.0129	0.962325	0.979816	1.04836	0.996833	1.01611	0.0230623	0.759211
#REF!	tropomyosin 1	Tpm1	pep chromosome:Rnor_6.0:8:72816319:72841496:-1 gene:ENSRNOG00000018184.8 transcript:ENSRNOT00000024575.8 gene_biotype:protein_coding transcript_biotype:protein_coding gene_symbol:Tpm1 description:tropomyosin 1 [Source:RGD Symbol;Acc:3898]	73.67	2	27	112	281	32.4756	4.76709	0.962839	0.976285	1.05878	0.999302	0.937105	1.02925	1.05386	1.00674	0.992615	-0.0106938	0.880711
#REF!	cyclase associated actin cytoskeleton regulatory protein 2	Cap2	pep chromosome:Rnor_6.0:17:18442127:18590536:-1 gene:ENSRNOG00000043350.3 transcript:ENSRNOT00000078992.1 gene_biotype:protein_coding transcript_biotype:protein_coding gene_symbol:Cap2 description:cyclase associated actin cytoskeleton regulatory protein 2 [Source:RGD Symbol;Acc:620310]	42.35	18	19	89	477	52.8791	7.1665	0.931188	1.06142	1.13714	1.04325	0.921841	0.939395	1.07172	0.977653	1.06709	0.0936886	0.439629
#REF!	GDP dissociation inhibitor 2	Gdi2	pep chromosome:Rnor_6.0:17:70299183:70325855:-1 gene:ENSRNOG00000018091.6 transcript:ENSRNOT00000024952.6 gene_biotype:protein_coding transcript_biotype:protein_coding gene_symbol:Gdi2 description:GDP dissociation inhibitor 2 [Source:RGD Symbol;Acc:61802]	61.12	18	24	81	445	50.5047	6.25244	1.01375	0.95649	0.929047	0.96643	1.08253	1.05611	0.960547	1.03306	0.935498	-0.0961935	0.210058
#REF!	VPS35 retromer complex component	Vps35	pep chromosome:Rnor_6.0:19:27464937:27500636:1 gene:ENSRNOG00000017612.5 transcript:ENSRNOT00000024020.5 gene_biotype:protein_coding transcript_biotype:protein_coding gene_symbol:Vps35 description:VPS35 retromer complex component [Source:RGD Symbol;Acc:1589784]	34.8	27	27	73	796	91.6688	5.43994	0.981553	0.973229	0.994099	0.982961	0.998169	1.00513	1.03637	1.01322	0.970135	-0.0437426	0.0839483
#REF!	protein phosphatase 3 catalytic subunit beta	Ppp3cb	pep chromosome:Rnor_6.0:15:4209703:4236895:1 gene:ENSRNOG00000054782.1 transcript:ENSRNOT00000082236.1 gene_biotype:protein_coding transcript_biotype:protein_coding gene_symbol:Ppp3cb description:protein phosphatase 3 catalytic subunit beta [Source:RGD Symbol;Acc:3383]	32.8	7	12	74	497	56.3611	5.79541	0.955078	1.05524	1.01652	1.00895	0.990924	0.980155	1.00123	0.990769	1.01835	0.0262278	0.574712
#REF!	karyopherin subunit beta 1	Kpnb1	pep chromosome:Rnor_6.0:10:85093841:85124644:-1 gene:ENSRNOG00000009275.4 transcript:ENSRNOT00000012376.4 gene_biotype:protein_coding transcript_biotype:protein_coding gene_symbol:Kpnb1 description:karyopherin subunit beta 1 [Source:RGD Symbol;Acc:2909]	33.22	25	25	67	876	97.1221	4.77979	1.00155	0.962476	0.965539	0.97652	1.02045	1.05194	0.997891	1.02343	0.954167	-0.0676863	0.0796701
#REF!	RAB10, member RAS oncogene family	Rab10	pep chromosome:Rnor_6.0:6:27668403:27721120:-1 gene:ENSRNOG00000047088.2 transcript:ENSRNOT00000071425.2 gene_biotype:protein_coding transcript_biotype:protein_coding gene_symbol:Rab10 description:RAB10, member RAS oncogene family [Source:RGD Symbol;Acc:620879]	68.5	11	15	68	200	22.5266	8.38232	1.01115	0.959478	0.988005	0.98621	1.00876	1.06391	0.982035	1.01823	0.968549	-0.0461031	0.321975
#REF!	protein kinase C, beta	Prkcb	pep chromosome:Rnor_6.0:1:192233910:192568687:1 gene:ENSRNOG00000012061.8 transcript:ENSRNOT00000016418.6 gene_biotype:protein_coding transcript_biotype:protein_coding gene_symbol:Prkcb description:protein kinase C, beta [Source:RGD Symbol;Acc:3396]	44.79	2	27	91	672	76.6651	6.93213	0.858736	0.893753	1.05912	0.937202	0.826138	1.17344	1.0445	1.01469	0.923632	-0.11461	0.549514
#REF!	synaptosome associated protein 91	Snap91	pep chromosome:Rnor_6.0:8:94447550:94564525:-1 gene:ENSRNOG00000023861.6 transcript:ENSRNOT00000084437.1 gene_biotype:protein_coding transcript_biotype:protein_coding gene_symbol:Snap91 description:synaptosome associated protein 91 [Source:RGD Symbol;Acc:69276]	24.75	18	19	66	897	91.3725	4.95752	0.966336	1.01347	1.08723	1.02235	0.966159	0.988418	1.05065	1.00174	1.02057	0.0293709	0.659189
#REF!	asparaginase like 1	Asrgl1	pep chromosome:Rnor_6.0:1:225309246:225329770:-1 gene:ENSRNOG00000020202.6 transcript:ENSRNOT00000027459.4 gene_biotype:protein_coding transcript_biotype:protein_coding gene_symbol:Asrgl1 description:asparaginase like 1 [Source:RGD Symbol;Acc:708526]	38.74	12	12	68	333	34.3886	7.88428	1.04896	0.943469	0.944105	0.978843	1.01739	1.10222	0.926134	1.01525	0.964144	-0.0526795	0.587244
#REF!	synuclein, beta	Sncb	pep chromosome:Rnor_6.0:17:10384511:10392843:1 gene:ENSRNOG00000018039.6 transcript:ENSRNOT00000024357.6 gene_biotype:protein_coding transcript_biotype:protein_coding gene_symbol:Sncb description:synuclein, beta [Source:RGD Symbol;Acc:70992]	52.99	3	6	69	134	14.213	4.41162	0.922789	1.06597	1.07554	1.02144	0.92628	1.01252	1.04189	0.993564	1.02805	0.0399146	0.668275
#REF!	RAB35, member RAS oncogene family	Rab35	pep chromosome:Rnor_6.0:12:46704275:46718355:-1 gene:ENSRNOG00000022014.4 transcript:ENSRNOT00000030031.4 gene_biotype:protein_coding transcript_biotype:protein_coding gene_symbol:Rab35 description:RAB35, member RAS oncogene family [Source:RGD Symbol;Acc:1306362]	65.67	8	12	66	201	23.0108	8.29443	0.952335	1.00834	0.990173	0.983614	1.00673	1.03361	1.01509	1.01848	0.965768	-0.0502514	0.129581
#REF!	glutathione S-transferase pi 1	Gstp1	pep chromosome:Rnor_6.0:1:219291679:219294147:-1 gene:ENSRNOG00000018237.4 transcript:ENSRNOT00000024601.4 gene_biotype:protein_coding transcript_biotype:protein_coding gene_symbol:Gstp1 description:glutathione S-transferase pi 1 [Source:RGD Symbol;Acc:2758]	53.81	8	8	42	210	23.4241	7.35693	0.975944	1.01414	0.881804	0.957296	1.12366	1.086	0.946582	1.05208	0.909907	-0.136209	0.228263
#REF!	5-aminoimidazole-4-carboxamide ribonucleotide formyltransferase/IMP cyclohydrolase	Atic	pep chromosome:Rnor_6.0:9:78862013:78882060:1 gene:ENSRNOG00000015511.4 transcript:ENSRNOT00000021105.4 gene_biotype:protein_coding transcript_biotype:protein_coding gene_symbol:Atic description:5-aminoimidazole-4-carboxamide ribonucleotide formyltransferase/IMP cyclohydrolase [Source:RGD Symbol;Acc:70879]	52.03	22	22	64	592	64.1682	7.13721	1.00768	0.981637	0.949584	0.979633	1.06362	1.04936	0.975257	1.02941	0.951644	-0.0715061	0.196248
#REF!	protein phosphatase 3, regulatory subunit B, alpha	Ppp3r1	pep chromosome:Rnor_6.0:14:100311173:100359239:1 gene:ENSRNOG00000043210.4 transcript:ENSRNOT00000031275.6 gene_biotype:protein_coding transcript_biotype:protein_coding gene_symbol:Ppp3r1 description:protein phosphatase 3, regulatory subunit B, alpha [Source:RGD Symbol;Acc:69230]	80	11	11	47	160	18.1961	4.91943	0.990893	1.02285	1.18074	1.06483	0.89209	0.908965	1.03118	0.944079	1.1279	0.173643	0.174573
#REF!	solute carrier family 1 member 2	Slc1a2	pep chromosome:Rnor_6.0:3:92640752:92665644:1 gene:ENSRNOG00000005479.7 transcript:ENSRNOT00000007604.6 gene_biotype:protein_coding transcript_biotype:protein_coding gene_symbol:Slc1a2 description:solute carrier family 1 member 2 [Source:RGD Symbol;Acc:3697]	23.21	9	9	110	293	31.6835	5.60498	0.948309	1.07582	1.13987	1.05467	0.85517	0.961354	1.05802	0.958181	1.1007	0.138416	0.300718
#REF!	prohibitin	Phb	pep chromosome:Rnor_6.0:10:83476107:83488878:1 gene:ENSRNOG00000046799.2 transcript:ENSRNOT00000075733.2 gene_biotype:protein_coding transcript_biotype:protein_coding gene_symbol:Phb description:prohibitin [Source:RGD Symbol;Acc:3322]	70.96	16	16	58	272	29.8019	5.75732	1.01723	1.01636	0.968252	1.00061	1.0122	1.02865	0.981181	1.00734	0.993319	-0.00967099	0.768281
#REF!	solute carrier family 8 member A2	Slc8a2	pep chromosome:Rnor_6.0:1:78025995:78060111:1 gene:ENSRNOG00000001492.7 transcript:ENSRNOT00000086396.1 gene_biotype:protein_coding transcript_biotype:protein_coding gene_symbol:Slc8a2 description:solute carrier family 8 member A2 [Source:RGD Symbol;Acc:620194]	32.65	21	21	62	876	95.4271	4.95752	0.927275	1.07601	1.07934	1.02754	0.950483	0.944498	1.05059	0.981855	1.04653	0.065615	0.494275
#REF!	brevican	Bcan	pep chromosome:Rnor_6.0:2:187359677:187372652:-1 gene:ENSRNOG00000018798.7 transcript:ENSRNOT00000025496.6 gene_biotype:protein_coding transcript_biotype:protein_coding gene_symbol:Bcan description:brevican [Source:RGD Symbol;Acc:2194]	27.29	20	20	59	883	95.9411	4.94482	1.01484	1.02408	1.00853	1.01582	0.986355	1.00242	0.964109	0.984295	1.03203	0.0454793	0.0582568
#REF!	3-oxoacid CoA transferase 1	Oxct1	pep chromosome:Rnor_6.0:2:53859737:54007756:1 gene:ENSRNOG00000043094.3 transcript:ENSRNOT00000065313.3 gene_biotype:protein_coding transcript_biotype:protein_coding gene_symbol:Oxct1 description:3-oxoacid CoA transferase 1 [Source:RGD Symbol;Acc:1584008]	43.65	15	15	60	520	56.1681	8.47021	0.969625	1.04881	1.01871	1.01238	0.980091	0.977475	1.05355	1.00371	1.00864	0.0124142	0.811066
#REF!	tropomyosin 4	Tpm4	pep chromosome:Rnor_6.0:16:19385736:19399903:-1 gene:ENSRNOG00000015496.6 transcript:ENSRNOT00000021073.5 gene_biotype:protein_coding transcript_biotype:protein_coding gene_symbol:Tpm4 description:tropomyosin 4 [Source:RGD Symbol;Acc:3899]	64.52	8	23	102	248	28.4925	4.69092	0.924011	1.00237	0.965143	0.963843	1.1012	0.976094	1.05476	1.04402	0.923204	-0.115279	0.135393
#REF!	discs large MAGUK scaffold protein 4	Dlg4	pep chromosome:Rnor_6.0:10:56627547:56653599:1 gene:ENSRNOG00000018526.7 transcript:ENSRNOT00000068493.2 gene_biotype:protein_coding transcript_biotype:protein_coding gene_symbol:Dlg4 description:discs large MAGUK scaffold protein 4 [Source:RGD Symbol;Acc:68424]	40.88	24	27	89	724	80.4158	5.88428	0.919804	1.0595	1.13614	1.03848	0.931603	0.940822	1.08976	0.987396	1.05174	0.0727726	0.564652
#REF!	cathepsin D	Ctsd	pep chromosome:Rnor_6.0:1:215541542:215553451:-1 gene:ENSRNOG00000020206.7 transcript:ENSRNOT00000027407.4 gene_biotype:protein_coding transcript_biotype:protein_coding gene_symbol:Ctsd description:cathepsin D [Source:RGD Symbol;Acc:621511]	39.8	15	15	75	407	44.5938	7.09326	0.748386	1.0048	0.899033	0.884072	1.26434	0.853933	1.37065	1.16298	0.76018	-0.395587	0.184663
#REF!	protein kinase C, beta	Prkcb	pep chromosome:Rnor_6.0:1:192233910:192574831:1 gene:ENSRNOG00000012061.8 transcript:ENSRNOT00000016442.8 gene_biotype:protein_coding transcript_biotype:protein_coding gene_symbol:Prkcb description:protein kinase C, beta [Source:RGD Symbol;Acc:3396]	41.49	1	26	88	670	76.522	6.90283	1.1455	0.961987	1.15031	1.08593	0.875065	0.984789	0.882637	0.914163	1.1879	0.248412	0.073827
#REF!	annexin A3	Anxa3	pep chromosome:Rnor_6.0:14:14371928:14426437:-1 gene:ENSRNOG00000002045.7 transcript:ENSRNOT00000068134.3 gene_biotype:protein_coding transcript_biotype:protein_coding gene_symbol:Anxa3 description:annexin A3 [Source:RGD Symbol;Acc:2119]	65.12	22	24	90	324	36.3406	6.354	0.889542	0.980899	0.98611	0.952184	0.992789	1.0243	1.16015	1.05908	0.899067	-0.153499	0.150259
#REF!	spectrin, beta, erythrocytic	Sptb	pep chromosome:Rnor_6.0:6:99659651:99783047:-1 gene:ENSRNOG00000006911.7 transcript:ENSRNOT00000009028.7 gene_biotype:protein_coding transcript_biotype:protein_coding gene_symbol:Sptb description:spectrin, beta, erythrocytic [Source:RGD Symbol;Acc:1303243]	25.08	44	55	115	2329	267.859	5.45264	0.981914	1.06736	0.984353	1.01121	1.04329	0.98111	0.994802	1.0064	1.00478	0.00687678	0.893841
#REF!	calnexin	Canx	pep chromosome:Rnor_6.0:10:35800942:35833861:-1 gene:ENSRNOG00000003343.6 transcript:ENSRNOT00000049942.4 gene_biotype:protein_coding transcript_biotype:protein_coding gene_symbol:Canx description:calnexin [Source:RGD Symbol;Acc:2266]	40.27	27	27	94	591	67.2126	4.62744	1.05797	0.93966	0.957724	0.985119	0.942493	1.03711	0.998882	0.992829	0.992234	-0.0112477	0.874825
#REF!	SH3 domain containing GRB2 like 1, endophilin A2	Sh3gl1	pep chromosome:Rnor_6.0:9:11031841:11055285:1 gene:ENSRNOG00000049683.2 transcript:ENSRNOT00000074695.2 gene_biotype:protein_coding transcript_biotype:protein_coding gene_symbol:Sh3gl1 description:SH3 domain containing GRB2 like 1, endophilin A2 [Source:RGD Symbol;Acc:708456]	46.47	11	16	64	368	41.4662	5.60498	0.863671	1.11457	1.17267	1.0503	0.929362	0.945716	1.04897	0.974683	1.07758	0.1078	0.499382
#REF!	adaptor-related protein complex 3, delta 1 subunit	Ap3d1	pep chromosome:Rnor_6.0:7:11838639:11873984:1 gene:ENSRNOG00000018977.5 transcript:ENSRNOT00000025878.5 gene_biotype:protein_coding transcript_biotype:protein_coding gene_symbol:Ap3d1 description:adaptor-related protein complex 3, delta 1 subunit [Source:RGD Symbol;Acc:1308659]	24.75	24	24	51	1204	135.581	7.15186	0.987374	0.995106	0.946282	0.976254	1.00143	1.0203	1.03956	1.02043	0.956709	-0.0638479	0.0777591
#REF!	dipeptidylpeptidase 3	Dpp3	pep chromosome:Rnor_6.0:1:220166127:220188541:-1 gene:ENSRNOG00000031485.4 transcript:ENSRNOT00000026968.6 gene_biotype:protein_coding transcript_biotype:protein_coding gene_symbol:Dpp3 description:dipeptidylpeptidase 3 [Source:RGD Symbol;Acc:621127]	41.73	25	25	59	738	82.9869	5.22412	0.935002	0.999034	1.03872	0.990918	1.07129	1.0147	1.01018	1.03205	0.960141	-0.0586818	0.31748
#REF!	ubiquitin conjugating enzyme E2 V2	Ube2v2	pep chromosome:Rnor_6.0:11:89557273:89591175:1 gene:ENSRNOG00000001829.7 transcript:ENSRNOT00000031401.4 gene_biotype:protein_coding transcript_biotype:protein_coding gene_symbol:Ube2v2 description:ubiquitin conjugating enzyme E2 V2 [Source:RGD Symbol;Acc:727838]	48.97	4	7	33	145	16.3422	8.08936	1.08555	0.972609	0.973508	1.01056	1.0125	1.04123	0.902869	0.985534	1.02539	0.0361741	0.680329
#REF!	ubiquitin conjugating enzyme E2 V1	Ube2v1	pep chromosome:Rnor_6.0:3:164343833:164366684:-1 gene:ENSRNOG00000025580.5 transcript:ENSRNOT00000035048.4 gene_biotype:protein_coding transcript_biotype:protein_coding gene_symbol:Ube2v1 description:ubiquitin conjugating enzyme E2 V1 [Source:RGD Symbol;Acc:1305503]	61.22	5	8	32	147	16.3442	7.95752	0.994865	1.02843	1.00002	1.00777	1.09723	0.985042	0.967532	1.0166	0.991314	-0.012586	0.843564
#REF!	fumarate hydratase	Fh	pep chromosome:Rnor_6.0:13:93651484:93677377:-1 gene:ENSRNOG00000003653.5 transcript:ENSRNOT00000004917.5 gene_biotype:protein_coding transcript_biotype:protein_coding gene_symbol:Fh description:fumarate hydratase [Source:RGD Symbol;Acc:2614]	53.25	20	21	61	507	54.43	8.73389	0.929822	1.0147	0.959091	0.967872	1.04256	1.10684	0.961169	1.03686	0.933468	-0.0993275	0.231546
#REF!	aldehyde dehydrogenase 6 family, member A1	Aldh6a1	pep chromosome:Rnor_6.0:6:108146582:108167185:-1 gene:ENSRNOG00000011419.4 transcript:ENSRNOT00000015545.4 gene_biotype:protein_coding transcript_biotype:protein_coding gene_symbol:Aldh6a1 description:aldehyde dehydrogenase 6 family, member A1 [Source:RGD Symbol;Acc:621556]	38.13	15	15	55	535	57.7105	8.17725	1.08052	0.984328	0.932298	0.99905	0.99233	1.03308	0.949454	0.991621	1.00749	0.0107684	0.888368
#REF!	serine/threonine-protein phosphatase 2A catalytic subunit alpha-like	LOC100362453	pep chromosome:Rnor_6.0:11:86421106:86422907:1 gene:ENSRNOG00000001893.6 transcript:ENSRNOT00000002599.6 gene_biotype:protein_coding transcript_biotype:protein_coding gene_symbol:LOC100362453 description:serine/threonine-protein phosphatase 2A catalytic subunit alpha-like [Source:RGD Symbol;Acc:2318135]	48.54	2	12	58	309	35.5003	5.42725	1.01016	0.962809	0.992043	0.988337	1.00479	1.05899	1.01055	1.02478	0.964443	-0.0522321	0.173577
#REF!	phosphofructokinase, muscle	Pfkm	pep chromosome:Rnor_6.0:7:139698148:139722132:1 gene:ENSRNOG00000057988.1 transcript:ENSRNOT00000078579.1 gene_biotype:protein_coding transcript_biotype:protein_coding gene_symbol:Pfkm description:phosphofructokinase, muscle [Source:RGD Symbol;Acc:68419]	40.26	25	29	94	780	85.2886	7.88428	0.973075	0.988518	0.953235	0.971609	1.02481	1.10696	0.95238	1.02805	0.945099	-0.0814626	0.285359
#REF!	solute carrier family 32 member 1	Slc32a1	pep chromosome:Rnor_6.0:3:155103150:155107817:1 gene:ENSRNOG00000015393.6 transcript:ENSRNOT00000020720.6 gene_biotype:protein_coding transcript_biotype:protein_coding gene_symbol:Slc32a1 description:solute carrier family 32 member 1 [Source:RGD Symbol;Acc:621402]	35.81	14	15	41	525	57.3695	6.63916	1.12044	0.959045	0.93204	1.00384	0.961659	1.01301	0.92326	0.965975	1.0392	0.0554719	0.58762
#REF!	actinin alpha 2	Actn2	pep chromosome:Rnor_6.0:17:66304501:66397653:-1 gene:ENSRNOG00000017833.7 transcript:ENSRNOT00000024098.7 gene_biotype:protein_coding transcript_biotype:protein_coding gene_symbol:Actn2 description:actinin alpha 2 [Source:RGD Symbol;Acc:1308097]	41.28	21	33	87	894	103.768	5.45264	1.00648	1.04969	1.0646	1.04026	1.00116	0.907294	1.05149	0.986648	1.05433	0.076332	0.305918
#REF!	heterogeneous nuclear ribonucleoprotein K	Hnrnpk	pep chromosome:Rnor_6.0:17:6665659:6675944:1 gene:ENSRNOG00000019113.7 transcript:ENSRNOT00000025980.7 gene_biotype:protein_coding transcript_biotype:protein_coding gene_symbol:Hnrnpk description:heterogeneous nuclear ribonucleoprotein K [Source:RGD Symbol;Acc:71058]	49.14	20	20	61	464	50.9964	5.32568	0.975356	1.0319	1.01705	1.0081	0.965201	1.0244	1.03822	1.00927	0.998842	-0.00167161	0.968794
#REF!	succinate dehydrogenase complex flavoprotein subunit A	Sdha	pep chromosome:Rnor_6.0:1:31545631:31570601:1 gene:ENSRNOG00000013331.5 transcript:ENSRNOT00000018336.4 gene_biotype:protein_coding transcript_biotype:protein_coding gene_symbol:Sdha description:succinate dehydrogenase complex flavoprotein subunit A [Source:RGD Symbol;Acc:621557]	36.43	19	19	78	656	71.5697	7.1665	0.984987	0.977092	0.971652	0.97791	0.993862	1.05113	0.965923	1.00364	0.974365	-0.0374658	0.367976
#REF!	opioid binding protein/cell adhesion molecule-like	Opcml	pep chromosome:Rnor_6.0:8:29453643:29961975:1 gene:ENSRNOG00000023809.5 transcript:ENSRNOT00000090643.1 gene_biotype:protein_coding transcript_biotype:protein_coding gene_symbol:Opcml description:opioid binding protein/cell adhesion molecule-like [Source:RGD Symbol;Acc:620635]	30.43	9	10	50	345	38.0323	7.2251	0.934099	1.07285	1.15292	1.05329	0.901305	0.938663	1.09828	0.979416	1.07543	0.104908	0.448182
#REF!	PHD finger protein 24	Phf24	pep chromosome:Rnor_6.0:5:58359498:58383070:1 gene:ENSRNOG00000000129.8 transcript:ENSRNOT00000000141.5 gene_biotype:protein_coding transcript_biotype:protein_coding gene_symbol:Phf24 description:PHD finger protein 24 [Source:RGD Symbol;Acc:1559864]	40.22	13	13	52	363	41.1892	5.43994	0.971835	1.04575	1.11185	1.04314	0.917872	0.9305	1.07551	0.974627	1.0703	0.0980152	0.349663
#REF!	eukaryotic translation initiation factor 4A2	Eif4a2	pep chromosome:Rnor_6.0:11:81373048:81379640:-1 gene:ENSRNOG00000001815.6 transcript:ENSRNOT00000002484.6 gene_biotype:protein_coding transcript_biotype:protein_coding gene_symbol:Eif4a2 description:eukaryotic translation initiation factor 4A2 [Source:RGD Symbol;Acc:1309225]	55.04	10	18	68	407	46.3728	5.47803	1.02888	0.986943	1.01135	1.00906	0.96923	0.993598	0.975068	0.979299	1.03039	0.0431849	0.104272
#REF!	band 4.1-like protein 1-like	LOC100911769	pep chromosome:Rnor_6.0:3:152552822:152619722:1 gene:ENSRNOG00000057817.1 transcript:ENSRNOT00000089719.1 gene_biotype:protein_coding transcript_biotype:protein_coding gene_symbol:LOC100911769 description:band 4.1-like protein 1-like [Source:RGD Symbol;Acc:6490915]	19.99	27	28	78	1551	170.964	5.33838	1.04477	0.970966	0.978039	0.997924	0.98959	1.02355	0.987205	1.00011	0.99781	-0.00316297	0.937582
#REF!	isocitrate dehydrogenase (NADP(+)) 2, mitochondrial	Idh2	pep chromosome:Rnor_6.0:1:141874358:141893674:-1 gene:ENSRNOG00000013949.7 transcript:ENSRNOT00000019059.5 gene_biotype:protein_coding transcript_biotype:protein_coding gene_symbol:Idh2 description:isocitrate dehydrogenase (NADP(+)) 2, mitochondrial [Source:RGD Symbol;Acc:1597139]	49.78	22	24	63	452	50.9349	8.68994	1.02843	1.00477	0.930903	0.988033	1.00705	1.05828	0.997986	1.02111	0.96761	-0.0475024	0.396419
#REF!	tropomyosin 1	Tpm1	pep chromosome:Rnor_6.0:8:72814740:72836159:-1 gene:ENSRNOG00000018184.8 transcript:ENSRNOT00000024617.7 gene_biotype:protein_coding transcript_biotype:protein_coding gene_symbol:Tpm1 description:tropomyosin 1 [Source:RGD Symbol;Acc:3898]	68.15	3	23	97	248	28.5395	4.76709	0.969954	1.10842	1.07825	1.05221	0.928188	0.982884	0.934724	0.948599	1.10923	0.149553	0.0847679
#REF!	adenosylhomocysteinase	Ahcy	pep chromosome:Rnor_6.0:3:150587833:150603082:-1 gene:ENSRNOG00000017777.3 transcript:ENSRNOT00000024310.3 gene_biotype:protein_coding transcript_biotype:protein_coding gene_symbol:Ahcy description:adenosylhomocysteinase [Source:RGD Symbol;Acc:69260]	50.46	17	18	78	432	47.5072	6.53662	1.00788	1.01214	0.936515	0.985512	1.0755	1.03505	0.951444	1.02067	0.965558	-0.0505652	0.469062
#REF!	solute carrier family 1 member 3	Slc1a3	pep chromosome:Rnor_6.0:2:57860883:57935352:-1 gene:ENSRNOG00000016163.7 transcript:ENSRNOT00000085599.1 gene_biotype:protein_coding transcript_biotype:protein_coding gene_symbol:Slc1a3 description:solute carrier family 1 member 3 [Source:RGD Symbol;Acc:3698]	26.71	10	12	55	498	55.2243	9.01221	1.08086	0.948585	0.988698	1.00605	0.924897	1.00423	0.985945	0.971691	1.03536	0.0501297	0.495934
#REF!	transferrin	Tf	pep chromosome:Rnor_6.0:8:111673547:111721333:-1 gene:ENSRNOG00000030625.6 transcript:ENSRNOT00000012725.8 gene_biotype:protein_coding transcript_biotype:protein_coding gene_symbol:Tf description:transferrin [Source:RGD Symbol;Acc:3845]	36.77	6	33	83	979	107.34	8.04541	1.08957	0.984162	1.00744	1.02706	0.994935	1.00635	0.998383	0.99989	1.02717	0.0386764	0.445659
#REF!	transgelin-3	LOC103693564	pep chromosome:Rnor_6.0:11:57505005:57518933:1 gene:ENSRNOG00000002151.7 transcript:ENSRNOT00000002942.7 gene_biotype:protein_coding transcript_biotype:protein_coding gene_symbol:LOC103693564 description:transgelin-3 [Source:RGD Symbol;Acc:9117793]	78.89	12	15	54	199	22.4862	7.32764	0.875534	1.04121	1.07807	0.998271	1.00667	1.01496	1.00234	1.00799	0.990358	-0.013978	0.883757
#REF!	ATPase H+ transporting V1 subunit E1	Atp6v1e1	pep chromosome:Rnor_6.0:4:153351421:153373649:-1 gene:ENSRNOG00000011905.6 transcript:ENSRNOT00000016495.6 gene_biotype:protein_coding transcript_biotype:protein_coding gene_symbol:Atp6v1e1 description:ATPase H+ transporting V1 subunit E1 [Source:RGD Symbol;Acc:735157]	63.27	16	16	119	226	26.1268	8.42627	0.989253	0.990213	0.999159	0.992875	0.981781	1.03597	1.01501	1.01092	0.982149	-0.0259862	0.324777
#REF!	myosin light chain 6	Myl6	pep chromosome:Rnor_6.0:7:2906137:2909179:-1 gene:ENSRNOG00000054140.1 transcript:ENSRNOT00000085644.1 gene_biotype:protein_coding transcript_biotype:protein_coding gene_symbol:Myl6 description:myosin light chain 6 [Source:RGD Symbol;Acc:1589019]	73.87	7	8	47	111	12.5201	4.84326	1.08675	0.926831	0.987433	1.00034	1.03327	0.97	1.04502	1.0161	0.984493	-0.0225471	0.777444
#REF!	oxoglutarate dehydrogenase-like	Ogdhl	pep chromosome:Rnor_6.0:16:8497569:8523557:1 gene:ENSRNOG00000019955.6 transcript:ENSRNOT00000027054.5 gene_biotype:protein_coding transcript_biotype:protein_coding gene_symbol:Ogdhl description:oxoglutarate dehydrogenase-like [Source:RGD Symbol;Acc:1310916]	30.89	21	30	85	1010	114.564	6.93213	0.888497	0.954043	1.10915	0.983897	0.888154	1.09462	1.03972	1.0075	0.976574	-0.0341987	0.805995
#REF!	myelin oligodendrocyte glycoprotein	Mog	pep chromosome:Rnor_6.0:20:2004052:2014286:1 gene:ENSRNOG00000000775.3 transcript:ENSRNOT00000001008.3 gene_biotype:protein_coding transcript_biotype:protein_coding gene_symbol:Mog description:myelin oligodendrocyte glycoprotein [Source:RGD Symbol;Acc:3102]	34.69	9	9	63	245	27.8107	8.03076	0.918155	1.03176	1.02711	0.99234	1.08194	1.07726	0.860221	1.00647	0.985957	-0.0204034	0.871548
#REF!	EF-hand domain family, member D2	Efhd2	pep chromosome:Rnor_6.0:5:160407778:160423811:-1 gene:ENSRNOG00000013783.5 transcript:ENSRNOT00000018864.5 gene_biotype:protein_coding transcript_biotype:protein_coding gene_symbol:Efhd2 description:EF-hand domain family, member D2 [Source:RGD Symbol;Acc:1307585]	76.15	17	17	64	239	26.7425	5.07178	0.909299	1.0613	1.1943	1.05497	0.925267	0.953779	1.05247	0.977171	1.07961	0.110514	0.440356
#REF!	glutathione S-transferase mu 1	Gstm1	pep chromosome:Rnor_6.0:2:210803869:210809306:-1 gene:ENSRNOG00000029726.4 transcript:ENSRNOT00000047139.3 gene_biotype:protein_coding transcript_biotype:protein_coding gene_symbol:Gstm1 description:glutathione S-transferase mu 1 [Source:RGD Symbol;Acc:2755]	51.85	9	13	53	216	25.65	7.85498	1.10433	0.955629	0.920975	0.993644	0.998498	1.04507	0.899987	0.981185	1.0127	0.0182026	0.868599
#REF!	septin 11	Sept11	pep chromosome:Rnor_6.0:14:16371979:16452998:-1 gene:ENSRNOG00000002182.7 transcript:ENSRNOT00000091577.1 gene_biotype:protein_coding transcript_biotype:protein_coding gene_symbol:Sept11 description:septin 11 [Source:RGD Symbol;Acc:1307405]	44.29	7	18	75	429	49.3102	6.81494	1.03186	0.980539	1.08657	1.03299	0.874654	0.98702	1.05241	0.97136	1.06345	0.0887508	0.364253
#REF!	RAB6A, member RAS oncogene family	Rab6a	pep chromosome:Rnor_6.0:1:165625058:165664192:1 gene:ENSRNOG00000018176.7 transcript:ENSRNOT00000025104.6 gene_biotype:protein_coding transcript_biotype:protein_coding gene_symbol:Rab6a description:RAB6A, member RAS oncogene family [Source:RGD Symbol;Acc:619737]	45.19	4	9	53	208	23.5309	5.5415	1.02357	0.992225	1.08999	1.03526	0.951565	0.989578	0.979514	0.973552	1.06339	0.088664	0.117221
#REF!	nucleolin	Ncl	pep chromosome:Rnor_6.0:9:93368932:93377643:-1 gene:ENSRNOG00000018273.7 transcript:ENSRNOT00000024712.5 gene_biotype:protein_coding transcript_biotype:protein_coding gene_symbol:Ncl description:nucleolin [Source:RGD Symbol;Acc:3153]	36.69	30	30	68	714	77.23	4.729	0.994773	0.990351	0.993128	0.992751	0.940265	0.994542	1.06831	1.00104	0.991722	-0.0119923	0.834312
#REF!	adducin 1	Add1	pep chromosome:Rnor_6.0:14:81369146:81399353:-1 gene:ENSRNOG00000013039.8 transcript:ENSRNOT00000018340.5 gene_biotype:protein_coding transcript_biotype:protein_coding gene_symbol:Add1 description:adducin 1 [Source:RGD Symbol;Acc:2041]	35.1	3	20	64	678	74.7386	6.45557	1.00823	1.02395	1.09139	1.04119	0.919228	0.971331	1.00051	0.96369	1.08042	0.111591	0.0903426
#REF!	hypoxia up-regulated 1	Hyou1	pep chromosome:Rnor_6.0:8:48699769:48711910:1 gene:ENSRNOG00000010944.6 transcript:ENSRNOT00000044613.4 gene_biotype:protein_coding transcript_biotype:protein_coding gene_symbol:Hyou1 description:hypoxia up-regulated 1 [Source:RGD Symbol;Acc:621146]	38.88	28	28	65	998	111.151	5.18604	1.03844	0.959338	0.942465	0.980082	1.0117	1.05514	1.0017	1.02285	0.958189	-0.0616178	0.274789
#REF!	Cd81 molecule	Cd81	pep chromosome:Rnor_6.0:1:216237697:216253311:1 gene:ENSRNOG00000020451.7 transcript:ENSRNOT00000027760.7 gene_biotype:protein_coding transcript_biotype:protein_coding gene_symbol:Cd81 description:Cd81 molecule [Source:RGD Symbol;Acc:2315]	24.15	5	5	42	236	25.8871	5.51611	0.932837	1.11378	0.995172	1.01393	1.01879	1.07154	0.889432	0.993253	1.02082	0.0297228	0.798487
#REF!	ATP synthase peripheral stalk subunit OSCP	Atp5po	pep chromosome:Rnor_6.0:11:32081574:32088002:-1 gene:ENSRNOG00000001991.7 transcript:ENSRNOT00000002732.6 gene_biotype:protein_coding transcript_biotype:protein_coding gene_symbol:Atp5po description:ATP synthase peripheral stalk subunit OSCP [Source:RGD Symbol;Acc:621379]	46.95	11	11	49	213	23.3828	10.0229	0.968771	0.983766	0.945626	0.966055	1.05138	1.07651	0.967367	1.03175	0.936323	-0.0949218	0.132198
#REF!	peroxiredoxin 5	Prdx5	pep chromosome:Rnor_6.0:1:222164462:222167447:-1 gene:ENSRNOG00000021125.8 transcript:ENSRNOT00000028687.3 gene_biotype:protein_coding transcript_biotype:protein_coding gene_symbol:Prdx5 description:peroxiredoxin 5 [Source:RGD Symbol;Acc:71007]	58.22	12	12	52	213	22.1926	8.66064	0.900492	1.00015	0.925039	0.941895	1.17872	1.08236	0.969959	1.07701	0.874544	-0.193397	0.115346
#REF!	NADH:ubiquinone oxidoreductase core subunit V2	Ndufv2	pep chromosome:Rnor_6.0:9:113875703:113900190:-1 gene:ENSRNOG00000042503.2 transcript:ENSRNOT00000016965.5 gene_biotype:protein_coding transcript_biotype:protein_coding gene_symbol:Ndufv2 description:NADH:ubiquinone oxidoreductase core subunit V2 [Source:RGD Symbol;Acc:621733]	43.15	9	9	45	248	27.3609	6.68311	0.998631	1.02261	1.01204	1.01109	0.991364	1.03281	0.975854	1.00001	1.01109	0.0159043	0.578608
#REF!	reticulocalbin 2	Rcn2	pep chromosome:Rnor_6.0:8:60709851:60726936:1 gene:ENSRNOG00000015780.6 transcript:ENSRNOT00000021817.6 gene_biotype:protein_coding transcript_biotype:protein_coding gene_symbol:Rcn2 description:reticulocalbin 2 [Source:RGD Symbol;Acc:3548]	68.75	16	16	56	320	37.4099	4.41162	1.09501	0.966458	0.906339	0.989267	1.00474	0.993466	0.938607	0.978939	1.01055	0.0151421	0.870134
#REF!	heterogeneous nuclear ribonucleoprotein H1	Hnrnph1	pep chromosome:Rnor_6.0:10:35870232:35878775:1 gene:ENSRNOG00000003399.8 transcript:ENSRNOT00000078505.1 gene_biotype:protein_coding transcript_biotype:protein_coding gene_symbol:Hnrnph1 description:heterogeneous nuclear ribonucleoprotein H1 [Source:RGD Symbol;Acc:620840]	43.21	6	18	57	449	49.1684	6.30322	0.984221	1.0401	0.987251	1.00386	1.03914	1.01081	0.958924	1.00296	1.0009	0.00129496	0.977253
#REF!	RAB3B, member RAS oncogene family	Rab3b	pep chromosome:Rnor_6.0:5:128501847:128568188:1 gene:ENSRNOG00000008001.7 transcript:ENSRNOT00000010645.7 gene_biotype:protein_coding transcript_biotype:protein_coding gene_symbol:Rab3b description:RAB3B, member RAS oncogene family [Source:RGD Symbol;Acc:620922]	52.05	5	10	55	219	24.7691	5.021	1.0766	0.976589	0.896434	0.983208	0.929708	0.997217	0.982819	0.969915	1.01371	0.0196379	0.824066
#REF!	dynein light chain LC8-type 1	Dynll1	pep chromosome:Rnor_6.0:12:47074200:47076572:1 gene:ENSRNOG00000011222.5 transcript:ENSRNOT00000014910.5 gene_biotype:protein_coding transcript_biotype:protein_coding gene_symbol:Dynll1 description:dynein light chain LC8-type 1 [Source:RGD Symbol;Acc:619866]	44.94	2	3	33	89	10.3591	7.40088	0.998565	0.981685	1.04847	1.00957	0.996797	1.02497	0.957008	0.992926	1.01676	0.0239849	0.585705
#REF!	ubiquitin specific peptidase 5	Usp5	pep chromosome:Rnor_6.0:4:157332740:157347803:-1 gene:ENSRNOG00000015409.5 transcript:ENSRNOT00000020785.5 gene_biotype:protein_coding transcript_biotype:protein_coding gene_symbol:Usp5 description:ubiquitin specific peptidase 5 [Source:RGD Symbol;Acc:1308438]	38.93	25	25	69	858	95.7183	5.0083	0.988315	0.969874	0.977264	0.978484	1.05973	1.03438	0.995796	1.02997	0.950011	-0.0739839	0.0563007
#REF!	acyl-CoA synthetase bubblegum family member 1	Acsbg1	pep chromosome:Rnor_6.0:8:59184113:59239954:-1 gene:ENSRNOG00000011381.5 transcript:ENSRNOT00000016104.4 gene_biotype:protein_coding transcript_biotype:protein_coding gene_symbol:Acsbg1 description:acyl-CoA synthetase bubblegum family member 1 [Source:RGD Symbol;Acc:708557]	42.02	24	24	60	721	80.4675	5.92236	1.00269	1.00435	0.908581	0.971874	1.06966	1.05712	0.969133	1.03197	0.941764	-0.0865625	0.250364
#REF!	dihydrolipoamide S-acetyltransferase	Dlat	pep chromosome:Rnor_6.0:8:55062551:55087832:-1 gene:ENSRNOG00000009994.5 transcript:ENSRNOT00000032152.4 gene_biotype:protein_coding transcript_biotype:protein_coding gene_symbol:Dlat description:dihydrolipoamide S-acetyltransferase [Source:RGD Symbol;Acc:619859]	30.06	16	16	59	632	67.1234	8.52881	0.961829	0.995285	0.948973	0.968696	1.02661	1.08501	0.98807	1.03323	0.93754	-0.0930479	0.108867
#REF!	microtubule-associated protein 4	Map4	pep chromosome:Rnor_6.0:8:118066988:118158032:1 gene:ENSRNOG00000020748.7 transcript:ENSRNOT00000056161.4 gene_biotype:protein_coding transcript_biotype:protein_coding gene_symbol:Map4 description:microtubule-associated protein 4 [Source:RGD Symbol;Acc:1564359]	18.81	3	34	84	2201	233.25	5.61768	0.93013	0.990643	0.910589	0.943787	1.10599	1.04913	0.951084	1.0354	0.911518	-0.133657	0.148413
#REF!	tropomyosin 1	Tpm1	pep chromosome:Rnor_6.0:8:72820276:72841496:-1 gene:ENSRNOG00000018184.8 transcript:ENSRNOT00000048044.5 gene_biotype:protein_coding transcript_biotype:protein_coding gene_symbol:Tpm1 description:tropomyosin 1 [Source:RGD Symbol;Acc:3898]	75	2	27	106	284	32.6607	4.7417	1.03507	1.04536	0.9713	1.01724	1.00748	1.03044	0.826228	0.954717	1.06549	0.0915184	0.413703
#REF!	calcium/calmodulin-dependent protein kinase II gamma	Camk2g	pep chromosome:Rnor_6.0:15:3936786:3993869:1 gene:ENSRNOG00000009783.8 transcript:ENSRNOT00000066163.4 gene_biotype:protein_coding transcript_biotype:protein_coding gene_symbol:Camk2g description:calcium/calmodulin-dependent protein kinase II gamma [Source:RGD Symbol;Acc:621802]	42.5	12	20	58	527	59.0011	7.7085	0.898446	1.02641	1.07742	1.00076	1.00499	1.0123	1.04472	1.02067	0.980492	-0.0284222	0.733896
#REF!	glutaminase	Gls	pep chromosome:Rnor_6.0:9:54212767:54284872:1 gene:ENSRNOG00000056246.1 transcript:ENSRNOT00000090026.1 gene_biotype:protein_coding transcript_biotype:protein_coding gene_symbol:Gls description:glutaminase [Source:RGD Symbol;Acc:2707]	37.89	5	21	79	673	73.8181	7.86963	0.97125	1.01352	1.04138	1.00872	0.994814	0.959335	1.0235	0.99255	1.01629	0.0233093	0.58909
#REF!	protein phosphatase 2 catalytic subunit beta	Ppp2cb	pep chromosome:Rnor_6.0:16:62273276:62294769:-1 gene:ENSRNOG00000015182.6 transcript:ENSRNOT00000020663.3 gene_biotype:protein_coding transcript_biotype:protein_coding gene_symbol:Ppp2cb description:protein phosphatase 2 catalytic subunit beta [Source:RGD Symbol;Acc:3381]	48.54	2	12	55	309	35.5523	5.42725	1.056	0.9458	0.970656	0.990818	1.00903	0.992357	0.998742	1.00004	0.990776	-0.0133692	0.797983
#REF!	synaptotagmin 2	Syt2	pep chromosome:Rnor_6.0:13:51534025:51578052:1 gene:ENSRNOG00000004756.4 transcript:ENSRNOT00000006637.4 gene_biotype:protein_coding transcript_biotype:protein_coding gene_symbol:Syt2 description:synaptotagmin 2 [Source:RGD Symbol;Acc:3804]	34.6	7	14	53	422	47.2072	7.98682	0.86838	1.13336	0.960678	0.987472	1.14722	1.05675	0.918621	1.04086	0.948705	-0.0759685	0.629035
#REF!	A-kinase anchoring protein 12	Akap12	pep chromosome:Rnor_6.0:1:40879747:40906581:1 gene:ENSRNOG00000019549.8 transcript:ENSRNOT00000083702.1 gene_biotype:protein_coding transcript_biotype:protein_coding gene_symbol:Akap12 description:A-kinase anchoring protein 12 [Source:RGD Symbol;Acc:70988]	28.31	31	31	61	1607	172.96	4.41162	1.07849	1.02116	1.0206	1.04008	0.992415	1.02254	0.863984	0.959645	1.08382	0.116127	0.198663
#REF!	histone H2B type 1-C/E/G-like	LOC100910200	pep chromosome:Rnor_6.0:17:43679925:43689311:-1 gene:ENSRNOG00000021198.4 transcript:ENSRNOT00000028779.4 gene_biotype:protein_coding transcript_biotype:protein_coding gene_symbol:LOC100910200 description:histone H2B type 1-C/E/G-like [Source:RGD Symbol;Acc:6499934]	67.46	4	11	68	126	13.8976	10.3159	0.944895	1.11137	0.849847	0.968703	1.15387	0.991609	0.991465	1.04565	0.926414	-0.110271	0.45741
#REF!	aldehyde dehydrogenase 5 family, member A1	Aldh5a1	pep chromosome:Rnor_6.0:17:42133076:42159413:1 gene:ENSRNOG00000023538.6 transcript:ENSRNOT00000031384.5 gene_biotype:protein_coding transcript_biotype:protein_coding gene_symbol:Aldh5a1 description:aldehyde dehydrogenase 5 family, member A1 [Source:RGD Symbol;Acc:621422]	39.77	16	16	54	523	56.1099	8.08936	1.04049	0.977616	0.854043	0.957382	1.05722	1.13383	0.889202	1.02675	0.932437	-0.100922	0.486794
#REF!	ubiquitin C-terminal hydrolase L1	Uchl1	pep chromosome:Rnor_6.0:14:43133218:43143973:-1 gene:ENSRNOG00000002343.7 transcript:ENSRNOT00000003248.5 gene_biotype:protein_coding transcript_biotype:protein_coding gene_symbol:Uchl1 description:ubiquitin C-terminal hydrolase L1 [Source:RGD Symbol;Acc:3928]	45.74	10	11	80	223	24.8224	5.23682	1.08681	0.9237	0.952149	0.987554	1.0091	1.0345	0.943058	0.99555	0.991968	-0.0116345	0.895597
#REF!	aminopeptidase puromycin sensitive	Npepps	pep chromosome:Rnor_6.0:10:85140370:85222861:-1 gene:ENSRNOG00000023095.5 transcript:ENSRNOT00000031045.5 gene_biotype:protein_coding transcript_biotype:protein_coding gene_symbol:Npepps description:aminopeptidase puromycin sensitive [Source:RGD Symbol;Acc:619962]	40.11	32	33	94	920	103.279	5.77002	1.01489	0.977356	0.925236	0.972494	1.05581	1.03925	0.958055	1.01771	0.955575	-0.065559	0.319959
#REF!	microtubule-associated protein 4	Map4	pep chromosome:Rnor_6.0:8:118013612:118159933:1 gene:ENSRNOG00000020748.7 transcript:ENSRNOT00000056166.4 gene_biotype:protein_coding transcript_biotype:protein_coding gene_symbol:Map4 description:microtubule-associated protein 4 [Source:RGD Symbol;Acc:1564359]	37.84	2	33	79	1057	110.233	4.729	1.00361	1.05544	1.00587	1.02164	1.02097	0.967832	0.986	0.991601	1.03029	0.0430561	0.261631
#REF!	proteasome 26S subunit, ATPase 2	Psmc2	pep chromosome:Rnor_6.0:4:9867101:9881484:-1 gene:ENSRNOG00000012026.6 transcript:ENSRNOT00000016450.6 gene_biotype:protein_coding transcript_biotype:protein_coding gene_symbol:Psmc2 description:proteasome 26S subunit, ATPase 2 [Source:RGD Symbol;Acc:3428]	41.11	15	15	45	433	48.6031	5.94775	1.00092	0.986744	1.00679	0.99815	1.02917	0.994267	1.02143	1.01496	0.983442	-0.0240881	0.238485
#REF!	electron transfer flavoprotein alpha subunit	Etfa	pep chromosome:Rnor_6.0:8:60028789:60086403:-1 gene:ENSRNOG00000015233.7 transcript:ENSRNOT00000020544.7 gene_biotype:protein_coding transcript_biotype:protein_coding gene_symbol:Etfa description:electron transfer flavoprotein alpha subunit [Source:RGD Symbol;Acc:628747]	46.25	11	11	36	333	34.9295	8.38232	1.0198	0.980515	0.86513	0.955148	1.07675	1.11024	0.896593	1.02786	0.929258	-0.105849	0.419925
#REF!	myosin heavy chain 14	Myh14	pep chromosome:Rnor_6.0:1:100608966:100669684:-1 gene:ENSRNOG00000020014.7 transcript:ENSRNOT00000091760.1 gene_biotype:protein_coding transcript_biotype:protein_coding gene_symbol:Myh14 description:myosin heavy chain 14 [Source:RGD Symbol;Acc:1306821]	23.9	31	40	66	2000	228.775	5.5542	1.02531	0.986022	0.973603	0.994978	0.983512	1.08795	0.906656	0.992706	1.00229	0.00329856	0.968915
#REF!	pyruvate dehydrogenase E1 alpha 1 subunit	Pdha1	pep chromosome:Rnor_6.0:X:37329779:37343410:1 gene:ENSRNOG00000025383.6 transcript:ENSRNOT00000038352.6 gene_biotype:protein_coding transcript_biotype:protein_coding gene_symbol:Pdha1 description:pyruvate dehydrogenase E1 alpha 1 subunit [Source:RGD Symbol;Acc:3286]	45.76	18	18	75	389	43.0856	8.19189	0.967005	0.998678	0.995875	0.987186	1.02481	1.04774	0.988651	1.0204	0.96745	-0.047741	0.171404
#REF!	protein kinase C, alpha	Prkca	pep chromosome:Rnor_6.0:10:96191385:96584896:-1 gene:ENSRNOG00000003491.8 transcript:ENSRNOT00000004699.8 gene_biotype:protein_coding transcript_biotype:protein_coding gene_symbol:Prkca description:protein kinase C, alpha [Source:RGD Symbol;Acc:3395]	33.48	10	20	56	672	76.7301	6.94678	0.943463	1.0803	0.971471	0.998411	1.03913	0.939141	0.997834	0.992034	1.00643	0.00924397	0.90621
#REF!	tropomyosin 2	Tpm2	pep chromosome:Rnor_6.0:5:59016622:59025631:-1 gene:ENSRNOG00000016731.8 transcript:ENSRNOT00000049000.6 gene_biotype:protein_coding transcript_biotype:protein_coding gene_symbol:Tpm2 description:tropomyosin 2 [Source:RGD Symbol;Acc:1559479]	65.85	3	25	100	284	32.9376	4.66553	1.91572	0.69777	0.787854	1.13378	0.798495	0.800635	0.724667	0.774599	1.4637	0.549622	0.412046
#REF!	NSFL1 cofactor	Nsfl1c	pep chromosome:Rnor_6.0:3:146980923:147005439:1 gene:ENSRNOG00000008604.7 transcript:ENSRNOT00000011654.6 gene_biotype:protein_coding transcript_biotype:protein_coding gene_symbol:Nsfl1c description:NSFL1 cofactor [Source:RGD Symbol;Acc:619952]	59.46	19	19	59	370	40.6554	5.14795	1.02478	0.981331	0.989915	0.998676	0.977276	1.01465	0.964977	0.985635	1.01323	0.0189631	0.549764
#REF!	NSF attachment protein gamma	Napg	pep chromosome:Rnor_6.0:18:58325350:58341789:1 gene:ENSRNOG00000018914.7 transcript:ENSRNOT00000077726.1 gene_biotype:protein_coding transcript_biotype:protein_coding gene_symbol:Napg description:NSF attachment protein gamma [Source:RGD Symbol;Acc:1310109]	56.41	17	17	71	312	34.6373	5.41455	1.02113	0.999125	1.00851	1.00959	0.986458	1.00507	0.973893	0.988474	1.02136	0.0304886	0.129286
#REF!	phosphoglycerate mutase 2	Pgam2	pep chromosome:Rnor_6.0:14:86044969:86047162:-1 gene:ENSRNOG00000013532.7 transcript:ENSRNOT00000018227.7 gene_biotype:protein_coding transcript_biotype:protein_coding gene_symbol:Pgam2 description:phosphoglycerate mutase 2 [Source:RGD Symbol;Acc:3313]	14.23	1	5	43	253	28.7368	8.71924	1.03723	1.17496	1.02767	1.07996	0.931329	0.898673	0.974097	0.9347	1.1554	0.208397	0.050107
#REF!	calpain 2	Capn2	pep chromosome:Rnor_6.0:13:100878650:100928811:-1 gene:ENSRNOG00000034015.3 transcript:ENSRNOT00000045326.3 gene_biotype:protein_coding transcript_biotype:protein_coding gene_symbol:Capn2 description:calpain 2 [Source:RGD Symbol;Acc:2268]	43	21	22	47	700	79.8688	4.95752	0.9488	0.987644	0.918202	0.951549	1.07873	1.0925	0.971251	1.04749	0.908405	-0.138592	0.0909086
#REF!	proprotein convertase subtilisin/kexin type 1 inhibitor	Pcsk1n	pep chromosome:Rnor_6.0:X:15324400:15327684:-1 gene:ENSRNOG00000007112.7 transcript:ENSRNOT00000009794.5 gene_biotype:protein_coding transcript_biotype:protein_coding gene_symbol:Pcsk1n description:proprotein convertase subtilisin/kexin type 1 inhibitor [Source:RGD Symbol;Acc:3617]	25	5	5	30	260	27.4558	5.59229	1.32691	0.845259	0.768099	0.980088	1.03153	1.10879	0.823704	0.988008	0.991984	-0.0116112	0.969466
#REF!	WD repeat domain 7	Wdr7	pep chromosome:Rnor_6.0:18:59096643:59396318:1 gene:ENSRNOG00000018387.4 transcript:ENSRNOT00000025325.3 gene_biotype:protein_coding transcript_biotype:protein_coding gene_symbol:Wdr7 description:WD repeat domain 7 [Source:RGD Symbol;Acc:619836]	22.18	27	27	57	1488	163.086	7.02002	0.960685	1.00496	1.01643	0.994023	1.00958	1.04197	0.991495	1.01435	0.979961	-0.0292038	0.41765
#REF!	peroxiredoxin 6	Prdx6	pep chromosome:Rnor_6.0:13:79077033:79088127:-1 gene:ENSRNOG00000002896.7 transcript:ENSRNOT00000034583.6 gene_biotype:protein_coding transcript_biotype:protein_coding gene_symbol:Prdx6 description:peroxiredoxin 6 [Source:RGD Symbol;Acc:71005]	70.54	15	15	75	224	24.803	5.93506	1.03846	0.962748	0.895564	0.965591	0.981604	1.09964	0.924005	1.00175	0.963904	-0.0530386	0.6137
#REF!	catenin alpha 2	Ctnna2	pep chromosome:Rnor_6.0:4:107881826:108008484:-1 gene:ENSRNOG00000006003.7 transcript:ENSRNOT00000007971.7 gene_biotype:protein_coding transcript_biotype:protein_coding gene_symbol:Ctnna2 description:catenin alpha 2 [Source:RGD Symbol;Acc:1305060]	48.95	14	19	54	476	52.7559	5.14795	0.968033	1.00841	1.01554	0.997328	0.966243	1.02952	1.04698	1.01425	0.983319	-0.0242686	0.586456
#REF!	Parkinsonism associated deglycase	Park7	pep chromosome:Rnor_6.0:5:167988385:168004724:-1 gene:ENSRNOG00000018289.6 transcript:ENSRNOT00000024711.5 gene_biotype:protein_coding transcript_biotype:protein_coding gene_symbol:Park7 description:Parkinsonism associated deglycase [Source:RGD Symbol;Acc:621808]	69.84	11	11	60	189	19.9614	6.771	1.02	0.99191	0.946575	0.986161	1.03941	1.07872	0.947097	1.02174	0.965176	-0.0511361	0.468647
#REF!	kinectin 1	Ktn1	pep chromosome:Rnor_6.0:15:24479761:24553197:1 gene:ENSRNOG00000012255.8 transcript:ENSRNOT00000016449.8 gene_biotype:protein_coding transcript_biotype:protein_coding gene_symbol:Ktn1 description:kinectin 1 [Source:RGD Symbol;Acc:1308719]	30.04	36	36	65	1325	151.702	6.01123	1.01736	1.00046	1.00066	1.00616	0.995551	1.01862	0.961857	0.992011	1.01426	0.0204289	0.462013
#REF!	secernin 1	Scrn1	pep chromosome:Rnor_6.0:4:84678975:84740909:-1 gene:ENSRNOG00000009636.5 transcript:ENSRNOT00000013088.5 gene_biotype:protein_coding transcript_biotype:protein_coding gene_symbol:Scrn1 description:secernin 1 [Source:RGD Symbol;Acc:1560999]	39.37	13	13	47	414	46.3666	4.84326	1.07974	0.963847	1.02094	1.02151	0.972404	0.989214	0.967761	0.97646	1.04614	0.0650718	0.256788
#REF!	myosin XVIIIa	Myo18a	pep chromosome:Rnor_6.0:10:64979770:65080535:-1 gene:ENSRNOG00000033101.5 transcript:ENSRNOT00000088919.1 gene_biotype:protein_coding transcript_biotype:protein_coding gene_symbol:Myo18a description:myosin XVIIIa [Source:RGD Symbol;Acc:1562698]	23.52	42	45	91	2054	233.237	6.23975	0.940059	1.01956	1.04933	1.00298	0.986757	1.00514	1.04058	1.01083	0.992239	-0.0112404	0.839203
#REF!	chaperonin containing TCP1 subunit 5	Cct5	pep chromosome:Rnor_6.0:2:84667633:84678790:-1 gene:ENSRNOG00000011632.6 transcript:ENSRNOT00000015886.6 gene_biotype:protein_coding transcript_biotype:protein_coding gene_symbol:Cct5 description:chaperonin containing TCP1 subunit 5 [Source:RGD Symbol;Acc:735161]	57.67	26	27	71	541	59.4988	5.71924	1.02937	0.937338	0.94592	0.970874	1.06009	1.04769	0.983975	1.03058	0.942062	-0.0861061	0.187923
#REF!	impact RWD domain protein	Impact	pep chromosome:Rnor_6.0:18:4325875:4346769:1 gene:ENSRNOG00000045844.2 transcript:ENSRNOT00000073771.2 gene_biotype:protein_coding transcript_biotype:protein_coding gene_symbol:Impact description:impact RWD domain protein [Source:RGD Symbol;Acc:1591977]	54.89	15	15	58	317	35.9722	5.16064	1.16478	0.883946	0.866712	0.971815	1.00039	1.04619	0.882139	0.976239	0.995468	-0.00655315	0.969365
#REF!	BAI1-associated protein 2	Baiap2	pep chromosome:Rnor_6.0:10:109107389:109181962:1 gene:ENSRNOG00000004049.7 transcript:ENSRNOT00000068437.4 gene_biotype:protein_coding transcript_biotype:protein_coding gene_symbol:Baiap2 description:BAI1-associated protein 2 [Source:RGD Symbol;Acc:619814]	41.57	23	23	62	522	57.506	8.88037	0.999642	0.994134	1.14448	1.04609	0.887417	0.91626	1.12804	0.97724	1.07045	0.0982174	0.488875
#REF!	cytochrome c oxidase subunit 4i1	Cox4i1	pep chromosome:Rnor_6.0:19:54245950:54252225:1 gene:ENSRNOG00000017817.5 transcript:ENSRNOT00000024033.5 gene_biotype:protein_coding transcript_biotype:protein_coding gene_symbol:Cox4i1 description:cytochrome c oxidase subunit 4i1 [Source:RGD Symbol;Acc:68374]	42.6	9	9	63	169	19.5021	9.43701	1.0045	0.977116	1.0257	1.00244	1.00204	1.02732	0.978904	1.00275	0.999686	-0.000453077	0.988088
#REF!	protein kinase cAMP-dependent type 2 regulatory subunit alpha	Prkar2a	pep chromosome:Rnor_6.0:8:117486083:117545564:1 gene:ENSRNOG00000020284.7 transcript:ENSRNOT00000027552.3 gene_biotype:protein_coding transcript_biotype:protein_coding gene_symbol:Prkar2a description:protein kinase cAMP-dependent type 2 regulatory subunit alpha [Source:RGD Symbol;Acc:3393]	61.1	16	20	50	401	45.4517	4.93213	1.0313	0.972099	0.935628	0.979674	0.98866	1.06425	0.970814	1.00791	0.971987	-0.0409911	0.518868
#REF!	histone cluster 1 H1 family member c	Hist1h1c	pep chromosome:Rnor_6.0:17:43639749:43640387:-1 gene:ENSRNOG00000054978.1 transcript:ENSRNOT00000087731.1 gene_biotype:protein_coding transcript_biotype:protein_coding gene_symbol:Hist1h1c description:histone cluster 1 H1 family member c [Source:RGD Symbol;Acc:1587893]	46.23	3	11	51	212	21.3037	11.0044	1.07626	1.05239	1.07992	1.06952	0.864143	0.905689	1.04299	0.937609	1.14069	0.189908	0.0735179
#REF!	S-phase kinase-associated protein 1	Skp1	pep chromosome:Rnor_6.0:10:37594578:37609498:1 gene:ENSRNOG00000005828.7 transcript:ENSRNOT00000007676.7 gene_biotype:protein_coding transcript_biotype:protein_coding gene_symbol:Skp1 description:S-phase kinase-associated protein 1 [Source:RGD Symbol;Acc:1359648]	77.3	11	11	44	163	18.6603	4.53857	0.976844	0.971318	1.00451	0.984223	1.06886	1.08055	0.974643	1.04135	0.945141	-0.0813985	0.178561
#REF!	NSF attachment protein alpha	Napa	pep chromosome:Rnor_6.0:1:77994203:78012845:1 gene:ENSRNOG00000001494.6 transcript:ENSRNOT00000002044.6 gene_biotype:protein_coding transcript_biotype:protein_coding gene_symbol:Napa description:NSF attachment protein alpha [Source:RGD Symbol;Acc:620855]	68.47	15	18	54	295	33.1712	5.45264	0.971025	1.04351	1.01412	1.00955	0.98646	0.989343	1.02607	1.00062	1.00892	0.0128161	0.735106
#REF!		AABR07032392.1	pep chromosome:Rnor_6.0:18:63824407:63825408:-1 gene:ENSRNOG00000048704.2 transcript:ENSRNOT00000043709.4 gene_biotype:protein_coding transcript_biotype:protein_coding gene_symbol:AABR07032392.1	27.33	1	9	64	333	35.834	7.72314	1.01212	0.994051	0.976902	0.994358	1.04641	1.04521	1.003	1.03154	0.963956	-0.0529608	0.101145
#REF!	reticulon 3	Rtn3	pep chromosome:Rnor_6.0:1:222677365:222734241:-1 gene:ENSRNOG00000021202.8 transcript:ENSRNOT00000028785.7 gene_biotype:protein_coding transcript_biotype:protein_coding gene_symbol:Rtn3 description:reticulon 3 [Source:RGD Symbol;Acc:620988]	29.04	20	22	110	940	101.454	5.10986	0.987698	1.0364	1.09503	1.03971	0.946696	0.925099	1.04079	0.970861	1.07091	0.0988426	0.218102
#REF!	ribosomal protein S3	Rps3	pep chromosome:Rnor_6.0:1:164435878:164441167:-1 gene:ENSRNOG00000017418.5 transcript:ENSRNOT00000023935.5 gene_biotype:protein_coding transcript_biotype:protein_coding gene_symbol:Rps3 description:ribosomal protein S3 [Source:RGD Symbol;Acc:619888]	65.43	15	15	46	243	26.6574	9.65674	0.983794	0.975317	0.986314	0.981808	1.0007	1.01369	1.06251	1.02563	0.957271	-0.0630007	0.0835532
#REF!	heat shock protein family A (Hsp70) member 1 like	Hspa1l	pep chromosome:Rnor_6.0:20:4959294:4964963:1 gene:ENSRNOG00000047966.2 transcript:ENSRNOT00000074223.2 gene_biotype:protein_coding transcript_biotype:protein_coding gene_symbol:Hspa1l description:heat shock protein family A (Hsp70) member 1 like [Source:RGD Symbol;Acc:1595925]	16.07	1	9	62	641	70.5052	6.23975	0.915859	1.09591	1.16463	1.0588	0.857701	0.994461	1.03576	0.962641	1.09989	0.137361	0.353222
#REF!	hippocalcin	Hpca	pep chromosome:Rnor_6.0:5:147294820:147303346:-1 gene:ENSRNOG00000006979.7 transcript:ENSRNOT00000009153.7 gene_biotype:protein_coding transcript_biotype:protein_coding gene_symbol:Hpca description:hippocalcin [Source:RGD Symbol;Acc:620060]	67.88	5	14	61	193	22.413	4.97021	0.748803	1.27241	0.99836	1.00652	1.11942	0.918071	1.05245	1.02998	0.977227	-0.0332344	0.892132
#REF!	cytoplasmic linker associated protein 2	Clasp2	pep chromosome:Rnor_6.0:8:122076759:122185495:1 gene:ENSRNOG00000009161.7 transcript:ENSRNOT00000012545.4 gene_biotype:protein_coding transcript_biotype:protein_coding gene_symbol:Clasp2 description:cytoplasmic linker associated protein 2 [Source:RGD Symbol;Acc:619789]	29.7	24	32	66	1286	140.551	8.57275	1.02064	1.02284	1.0266	1.02336	0.932999	0.999217	1.00005	0.977424	1.047	0.0662573	0.108255
#REF!	ADP-ribosylation factor GTPase activating protein 1	Arfgap1	pep chromosome:Rnor_6.0:3:176479335:176489594:1 gene:ENSRNOG00000043150.4 transcript:ENSRNOT00000082267.1 gene_biotype:protein_coding transcript_biotype:protein_coding gene_symbol:Arfgap1 description:ADP-ribosylation factor GTPase activating protein 1 [Source:RGD Symbol;Acc:708452]	28.78	9	9	30	403	44.335	5.5542	1.00273	1.02678	1.08787	1.03913	0.927024	0.985876	1.00585	0.972917	1.06805	0.0949846	0.128785
#REF!	Fascin	Fscn1	pep chromosome:Rnor_6.0:12:13656554:13668515:-1 gene:ENSRNOG00000056585.1 transcript:ENSRNOT00000086847.1 gene_biotype:protein_coding transcript_biotype:protein_coding gene_symbol:Fscn1 description:Fascin [Source:UniProtKB/Swiss-Prot;Acc:Q61553]	34.96	14	14	43	492	53.8476	7.40088	0.974168	0.953022	1.0539	0.993698	0.978474	1.0118	1.02875	1.00634	0.987437	-0.0182394	0.729481
#REF!	doublecortin-like kinase 1	Dclk1	pep chromosome:Rnor_6.0:2:144646429:144936803:1 gene:ENSRNOG00000032922.7 transcript:ENSRNOT00000093407.1 gene_biotype:protein_coding transcript_biotype:protein_coding gene_symbol:Dclk1 description:doublecortin-like kinase 1 [Source:RGD Symbol;Acc:68437]	40.05	1	22	55	739	81.96	8.73389	0.984956	1.07747	1.08994	1.05079	0.887284	0.996167	0.997045	0.960165	1.09438	0.130118	0.139519
#REF!	phosphoglucomutase 1	Pgm1	pep chromosome:Rnor_6.0:5:118743632:118803055:1 gene:ENSRNOG00000009889.6 transcript:ENSRNOT00000013785.6 gene_biotype:protein_coding transcript_biotype:protein_coding gene_symbol:Pgm1 description:phosphoglucomutase 1 [Source:RGD Symbol;Acc:3316]	42.35	21	21	62	562	61.3516	6.56592	1.05136	1.01382	0.953917	1.00636	1.0318	1.03907	0.937113	1.00266	1.00369	0.00531806	0.936114
#REF!	tropomyosin 3	Tpm3	pep chromosome:Rnor_6.0:2:189423559:189442319:1 gene:ENSRNOG00000017441.8 transcript:ENSRNOT00000029076.5 gene_biotype:protein_coding transcript_biotype:protein_coding gene_symbol:Tpm3 description:tropomyosin 3 [Source:RGD Symbol;Acc:621546]	58.6	2	22	100	285	32.9738	4.71631	0.937767	1.00151	1.11585	1.01838	0.997388	0.897823	1.02186	0.972358	1.04733	0.0667106	0.514623
#REF!	adenosylhomocysteinase-like 2	Ahcyl2	pep chromosome:Rnor_6.0:4:57050214:57199900:1 gene:ENSRNOG00000039300.4 transcript:ENSRNOT00000025165.7 gene_biotype:protein_coding transcript_biotype:protein_coding gene_symbol:Ahcyl2 description:adenosylhomocysteinase-like 2 [Source:RGD Symbol;Acc:1564895]	32.35	6	20	58	612	66.7745	7.35693	0.984652	0.965642	0.935275	0.961856	1.03679	1.07459	0.97366	1.02835	0.935342	-0.0964341	0.11229
#REF!	G protein subunit alpha q	Gnaq	pep chromosome:Rnor_6.0:1:233382708:233622786:1 gene:ENSRNOG00000014183.5 transcript:ENSRNOT00000019174.5 gene_biotype:protein_coding transcript_biotype:protein_coding gene_symbol:Gnaq description:G protein subunit alpha q [Source:RGD Symbol;Acc:620770]	52.37	11	18	54	359	42.1313	5.68115	0.993654	1.02772	0.969733	0.997034	1.0312	1.02162	0.975157	1.00933	0.987821	-0.0176785	0.63736
#REF!	cell division cycle 42	Cdc42	pep chromosome:Rnor_6.0:5:155691390:155728300:-1 gene:ENSRNOG00000013536.7 transcript:ENSRNOT00000029025.5 gene_biotype:protein_coding transcript_biotype:protein_coding gene_symbol:Cdc42 description:cell division cycle 42 [Source:RGD Symbol;Acc:71043]	48.17	2	8	63	191	21.245	6.55127	0.941169	1.01104	0.957909	0.970039	1.10419	0.993034	0.997594	1.03161	0.940318	-0.0887794	0.216395
#REF!	ubiquinol-cytochrome c reductase, Rieske iron-sulfur polypeptide 1	Uqcrfs1	pep chromosome:Rnor_6.0:17:35677984:35682259:1 gene:ENSRNOG00000018281.6 transcript:ENSRNOT00000024609.6 gene_biotype:protein_coding transcript_biotype:protein_coding gene_symbol:Uqcrfs1 description:ubiquinol-cytochrome c reductase, Rieske iron-sulfur polypeptide 1 [Source:RGD Symbol;Acc:628838]	39.05	11	11	47	274	29.4272	8.86572	0.981577	1.00514	1.04631	1.01101	0.976183	1.01819	0.976467	0.990281	1.02093	0.0298854	0.427709
#REF!	hippocalcin-like 4	Hpcal4	pep chromosome:Rnor_6.0:5:140870140:140882244:1 gene:ENSRNOG00000050983.2 transcript:ENSRNOT00000074347.2 gene_biotype:protein_coding transcript_biotype:protein_coding gene_symbol:Hpcal4 description:hippocalcin-like 4 [Source:RGD Symbol;Acc:708491]	53.93	6	9	37	191	22.231	4.84326	1.03498	0.978275	1.01568	1.00965	0.89992	1.01695	1.06676	0.994544	1.01519	0.0217441	0.786607
#REF!	RAB8B, member RAS oncogene family	Rab8b	pep chromosome:Rnor_6.0:8:72638003:72714664:-1 gene:ENSRNOG00000018009.6 transcript:ENSRNOT00000024286.4 gene_biotype:protein_coding transcript_biotype:protein_coding gene_symbol:Rab8b description:RAB8B, member RAS oncogene family [Source:RGD Symbol;Acc:628764]	37.68	3	9	57	207	23.5881	9.0708	1.03312	1.01455	1.02126	1.02298	0.946188	1.0344	0.965663	0.982083	1.04164	0.0588568	0.208505
#REF!	NCK-associated protein 1	Nckap1	pep chromosome:Rnor_6.0:3:67725947:67787990:-1 gene:ENSRNOG00000007518.7 transcript:ENSRNOT00000064851.3 gene_biotype:protein_coding transcript_biotype:protein_coding gene_symbol:Nckap1 description:NCK-associated protein 1 [Source:RGD Symbol;Acc:61939]	25.8	25	25	74	1093	124.538	6.63916	0.968994	0.985891	1.03079	0.995225	0.991319	0.995401	1.06847	1.0184	0.977247	-0.0332048	0.497842
#REF!	dynamin 3	Dnm3	pep chromosome:Rnor_6.0:13:79923000:80379929:-1 gene:ENSRNOG00000026490.6 transcript:ENSRNOT00000075938.1 gene_biotype:protein_coding transcript_biotype:protein_coding gene_symbol:Dnm3 description:dynamin 3 [Source:RGD Symbol;Acc:727949]	33.49	15	29	78	848	95.5356	7.76709	0.983914	0.996129	0.924455	0.968166	0.999396	1.09166	0.966897	1.01932	0.949816	-0.07428	0.304201
#REF!	tropomyosin 1	Tpm1	pep chromosome:Rnor_6.0:8:72814740:72841496:-1 gene:ENSRNOG00000018184.8 transcript:ENSRNOT00000040808.6 gene_biotype:protein_coding transcript_biotype:protein_coding gene_symbol:Tpm1 description:tropomyosin 1 [Source:RGD Symbol;Acc:3898]	59.51	5	23	94	284	32.7727	4.75439	1.65039	0.765248	0.826863	1.08083	0.841005	0.90925	0.840743	0.863666	1.25145	0.323599	0.490287
#REF!	solute carrier family 12 member 5	Slc12a5	pep chromosome:Rnor_6.0:3:161433410:161462879:1 gene:ENSRNOG00000018111.8 transcript:ENSRNOT00000024657.7 gene_biotype:protein_coding transcript_biotype:protein_coding gene_symbol:Slc12a5 description:solute carrier family 12 member 5 [Source:RGD Symbol;Acc:620811]	26.16	21	25	62	1116	123.427	6.62451	0.944681	1.02882	1.07811	1.0172	0.939212	1.00204	1.03772	0.992989	1.02438	0.0347566	0.643413
#REF!	L1 cell adhesion molecule	L1cam	pep chromosome:Rnor_6.0:X:156911345:156928033:1 gene:ENSRNOG00000061230.1 transcript:ENSRNOT00000080945.1 gene_biotype:protein_coding transcript_biotype:protein_coding gene_symbol:L1cam description:L1 cell adhesion molecule [Source:RGD Symbol;Acc:619777]	19.52	16	17	41	1255	140.305	5.78271	1.05363	0.951442	0.986399	0.997159	0.966245	1.01996	0.98833	0.991513	1.00569	0.00819141	0.875441
#REF!	cathepsin B	Ctsb	pep chromosome:Rnor_6.0:15:46316741:46337612:1 gene:ENSRNOG00000010331.5 transcript:ENSRNOT00000014177.5 gene_biotype:protein_coding transcript_biotype:protein_coding gene_symbol:Ctsb description:cathepsin B [Source:RGD Symbol;Acc:621509]	35.1	9	9	56	339	37.5197	5.75732	0.868592	0.931661	0.947037	0.915763	1.2834	0.898833	1.15139	1.11121	0.824116	-0.279081	0.165426
#REF!	early endosome antigen 1	Eea1	pep chromosome:Rnor_6.0:7:37101391:37186534:1 gene:ENSRNOG00000021681.6 transcript:ENSRNOT00000029764.5 gene_biotype:protein_coding transcript_biotype:protein_coding gene_symbol:Eea1 description:early endosome antigen 1 [Source:RGD Symbol;Acc:1310167]	38.13	47	49	91	1411	161.008	5.78271	1.0081	0.974792	1.0098	0.997562	1.00128	1.00068	1.00523	1.0024	0.995173	-0.00698075	0.695202
#REF!	solute carrier family 25 member 5	Slc25a5	pep chromosome:Rnor_6.0:X:123404518:123407645:1 gene:ENSRNOG00000039980.4 transcript:ENSRNOT00000015085.6 gene_biotype:protein_coding transcript_biotype:protein_coding gene_symbol:Slc25a5 description:solute carrier family 25 member 5 [Source:RGD Symbol;Acc:620353]	66.11	9	20	81	298	32.8801	9.72998	0.955815	1.03675	1.05238	1.01498	1.00174	1.01278	0.994721	1.00308	1.01186	0.0170125	0.715296
#REF!	gelsolin	Gsn	pep chromosome:Rnor_6.0:3:14467330:14508911:1 gene:ENSRNOG00000018991.6 transcript:ENSRNOT00000078939.1 gene_biotype:protein_coding transcript_biotype:protein_coding gene_symbol:Gsn description:gelsolin [Source:RGD Symbol;Acc:1303089]	32.01	19	19	68	731	80.8784	5.69385	0.946602	0.989951	1.00245	0.979669	1.05775	1.038	0.955232	1.01699	0.9633	-0.0539429	0.354485
#REF!	SEC22 homolog B, vesicle trafficking protein	Sec22b	pep chromosome:Rnor_6.0:2:200076054:200098076:1 gene:ENSRNOG00000018673.8 transcript:ENSRNOT00000025327.8 gene_biotype:protein_coding transcript_biotype:protein_coding gene_symbol:Sec22b description:SEC22 homolog B, vesicle trafficking protein [Source:RGD Symbol;Acc:1309988]	46.98	8	8	34	215	24.7248	8.51416	1.01271	1.03401	1.01945	1.02206	0.980669	0.957257	1.0235	0.987141	1.03537	0.050145	0.161948
#REF!	RAB3D, member RAS oncogene family	Rab3d	pep chromosome:Rnor_6.0:8:22918699:22929294:-1 gene:ENSRNOG00000011582.5 transcript:ENSRNOT00000015609.5 gene_biotype:protein_coding transcript_biotype:protein_coding gene_symbol:Rab3d description:RAB3D, member RAS oncogene family [Source:RGD Symbol;Acc:620924]	49.32	3	10	55	219	24.2748	4.91943	1.02087	0.966751	0.950903	0.979508	1.0642	0.940278	1.05352	1.01933	0.96093	-0.0574968	0.425679
#REF!	moesin	Msn	pep chromosome:Rnor_6.0:X:65271366:65293928:1 gene:ENSRNOG00000030118.7 transcript:ENSRNOT00000093499.1 gene_biotype:protein_coding transcript_biotype:protein_coding gene_symbol:Msn description:moesin [Source:RGD Symbol;Acc:621260]	50.69	20	32	71	576	67.6098	6.46826	0.939571	0.971885	0.996437	0.969298	1.10769	0.93443	1.09348	1.0452	0.927382	-0.108764	0.260267
#REF!	complement C1q binding protein	C1qbp	pep chromosome:Rnor_6.0:10:57613879:57618527:-1 gene:ENSRNOG00000006949.6 transcript:ENSRNOT00000037517.5 gene_biotype:protein_coding transcript_biotype:protein_coding gene_symbol:C1qbp description:complement C1q binding protein [Source:RGD Symbol;Acc:2230]	31.9	6	6	38	279	30.9775	4.86865	0.97693	1.00228	0.935618	0.97161	1.05686	1.05104	0.951995	1.01997	0.952592	-0.0700697	0.284711
#REF!	ras homolog family member G	Rhog	pep chromosome:Rnor_6.0:1:167336718:167347490:-1 gene:ENSRNOG00000020393.6 transcript:ENSRNOT00000076499.1 gene_biotype:protein_coding transcript_biotype:protein_coding gene_symbol:Rhog description:ras homolog family member G [Source:RGD Symbol;Acc:621310]	50.81	6	7	36	185	20.6095	7.95752	0.911004	1.04968	1.03277	0.99782	1.12946	1.08726	0.825537	1.01409	0.983959	-0.0233299	0.883966
#REF!	solute carrier family 12 member 2	Slc12a2	pep chromosome:Rnor_6.0:18:52917124:52985261:1 gene:ENSRNOG00000015971.5 transcript:ENSRNOT00000021921.4 gene_biotype:protein_coding transcript_biotype:protein_coding gene_symbol:Slc12a2 description:solute carrier family 12 member 2 [Source:RGD Symbol;Acc:620809]	21.78	19	20	50	1203	130.284	6.52197	0.934158	1.01973	0.989342	0.981076	1.11023	1.08964	0.883628	1.02783	0.95451	-0.0671678	0.57438
#REF!	glutamic-oxaloacetic transaminase 1	Got1	pep chromosome:Rnor_6.0:1:263246248:263269762:-1 gene:ENSRNOG00000016356.7 transcript:ENSRNOT00000022309.7 gene_biotype:protein_coding transcript_biotype:protein_coding gene_symbol:Got1 description:glutamic-oxaloacetic transaminase 1 [Source:RGD Symbol;Acc:2721]	49.64	19	19	71	413	46.3995	7.21045	0.961945	1.00922	0.942482	0.971215	1.07662	1.10431	0.923403	1.03478	0.938574	-0.0914576	0.346627
#REF!	profilin-2-like	LOC100909840	pep chromosome:Rnor_6.0:2:147955196:148050438:-1 gene:ENSRNOG00000017427.8 transcript:ENSRNOT00000023469.7 gene_biotype:protein_coding transcript_biotype:protein_coding gene_symbol:LOC100909840 description:profilin-2-like [Source:RGD Symbol;Acc:6501768]	57.14	6	6	37	140	14.9923	6.99072	1.01521	0.99411	0.960242	0.989853	1.03163	1.05956	0.945426	1.01221	0.977918	-0.0322146	0.587023
#REF!	eukaryotic translation initiation factor 4A1	Eif4a1	pep chromosome:Rnor_6.0:10:56271257:56276764:-1 gene:ENSRNOG00000030628.2 transcript:ENSRNOT00000049048.1 gene_biotype:protein_coding transcript_biotype:protein_coding gene_symbol:Eif4a1 description:eukaryotic translation initiation factor 4A1 [Source:RGD Symbol;Acc:735141]	42.61	7	16	57	406	46.1246	5.47803	0.988702	0.944048	0.959867	0.964206	1.1369	0.997235	1.02034	1.05149	0.916989	-0.125024	0.125381
#REF!	USO1 vesicle transport factor	Uso1	pep chromosome:Rnor_6.0:14:17371453:17436897:-1 gene:ENSRNOG00000002301.6 transcript:ENSRNOT00000003277.4 gene_biotype:protein_coding transcript_biotype:protein_coding gene_symbol:Uso1 description:USO1 vesicle transport factor [Source:RGD Symbol;Acc:621604]	25.03	23	23	53	959	107.096	4.95752	1.01502	0.983817	0.988302	0.995714	1.0267	1.01849	0.987909	1.01103	0.98485	-0.0220241	0.373478
#REF!	acyl-CoA thioesterase 7	Acot7	pep chromosome:Rnor_6.0:5:169357517:169450219:1 gene:ENSRNOG00000010580.8 transcript:ENSRNOT00000000079.8 gene_biotype:protein_coding transcript_biotype:protein_coding gene_symbol:Acot7 description:acyl-CoA thioesterase 7 [Source:RGD Symbol;Acc:628856]	37.9	10	10	44	372	40.942	7.73779	1.04658	0.969205	0.988813	1.00153	1.01811	1.02266	0.932075	0.990946	1.01068	0.015332	0.791802
#REF!	desmin	Des	pep chromosome:Rnor_6.0:9:82556573:82564294:1 gene:ENSRNOG00000019810.4 transcript:ENSRNOT00000026860.4 gene_biotype:protein_coding transcript_biotype:protein_coding gene_symbol:Des description:desmin [Source:RGD Symbol;Acc:620686]	31.56	10	15	60	469	53.3901	5.2749	1.09515	0.964751	0.956885	1.0056	0.967246	0.934249	0.954972	0.952156	1.05613	0.078782	0.308634
#REF!	protein disulfide isomerase family A, member 6	Pdia6	pep chromosome:Rnor_6.0:6:42568220:42585652:1 gene:ENSRNOG00000050197.2 transcript:ENSRNOT00000074829.2 gene_biotype:protein_coding transcript_biotype:protein_coding gene_symbol:Pdia6 description:protein disulfide isomerase family A, member 6 [Source:RGD Symbol;Acc:628688]	36.18	13	13	52	445	48.7296	5.18604	0.982939	0.921761	0.98669	0.963797	1.0189	0.98209	1.09488	1.03196	0.933951	-0.0985812	0.158005
#REF!	protein phosphatase 1 catalytic subunit beta	Ppp1cb	pep chromosome:Rnor_6.0:6:23549317:23581052:-1 gene:ENSRNOG00000004612.4 transcript:ENSRNOT00000006190.4 gene_biotype:protein_coding transcript_biotype:protein_coding gene_symbol:Ppp1cb description:protein phosphatase 1 catalytic subunit beta [Source:RGD Symbol;Acc:3376]	46.48	5	12	60	327	37.1626	6.18896	0.996777	0.960838	1.02333	0.993649	1.00099	1.01646	1.02819	1.01521	0.978759	-0.0309744	0.336193
#REF!	RAB15, member RAS oncogene family	Rab15	pep chromosome:Rnor_6.0:6:99845954:99870024:-1 gene:ENSRNOG00000007364.5 transcript:ENSRNOT00000010043.5 gene_biotype:protein_coding transcript_biotype:protein_coding gene_symbol:Rab15 description:RAB15, member RAS oncogene family [Source:RGD Symbol;Acc:735172]	36.32	5	7	46	212	24.2681	5.51611	1.0532	0.983997	1.06229	1.03316	0.948222	0.98271	0.937703	0.956212	1.08047	0.111664	0.0525763
#REF!	heterogeneous nuclear ribonucleoprotein H2	Hnrnph2	pep chromosome:Rnor_6.0:X:105419285:105422861:1 gene:ENSRNOG00000011661.5 transcript:ENSRNOT00000015518.4 gene_biotype:protein_coding transcript_biotype:protein_coding gene_symbol:Hnrnph2 description:heterogeneous nuclear ribonucleoprotein H2 [Source:RGD Symbol;Acc:1549784]	39.87	5	16	48	449	49.2623	6.30322	0.984153	1.01701	0.992855	0.998005	0.997668	0.991619	1.02915	1.00615	0.991908	-0.0117218	0.621269
[truncated: 4,860 more rows]
