# Supplementary material for: Galectin-3 Mediated Inflammatory Response Contributes to Neurological Recovery by QiShenYiQi in Subacute Stroke Model
Source: Front Pharmacol. 2021 Apr 19;12:588587. doi: 10.3389/fphar.2021.588587 (PMC8089377; doi:10.3389/fphar.2021.588587)
Supplement: Supplementary file 1 [file datasheet1.zip › Supplemental Table S3.xlsx]

## Sheet: Sheet1
© 2000-2020 QIAGEN. All rights reserved. USE OF THIS CONTENT IS SUBJECT TO THE TERMS OF YOUR IPA END USER LICENSE AGREEMENT
From Molecule(s)	Relationship Type	To Molecule(s)	Catalyst(s)
AGA	protein-protein interactions	AGA
ALB	activation	ALB
ALB	protein-protein interactions	AGA
ALB	protein-protein interactions	ALB
ALB	protein-protein interactions	LGALS3
ALB	translocation	ALB
APOB	protein-protein interactions	APOB
ARPC1B	protein-protein interactions	ARPC1B
B2M	protein-protein interactions	B2M
CAMK2N2	protein-protein interactions	CAMK2N2
CLU	protein-protein interactions	ALB
CLU	protein-protein interactions	CLU
CSF1R	activation	CSF1R
CSF1R	phosphorylation	CSF1R
CSF1R	protein-protein interactions	CSF1R
CST3	protein-protein interactions	ALB
CST3	protein-protein interactions	CST3
CTSA	protein-protein interactions	CTSA
CYCS	translocation	CYCS
DBN1	protein-protein interactions	ARPC1B
DBN1	protein-protein interactions	CASQ1
DBN1	protein-protein interactions	DBN1
EDC3	protein-protein interactions	EDC3
FCER1G	protein-protein interactions	FCER1G
GUSB	protein-protein interactions	GUSB
LCP1	protein-protein interactions	LCP1
LGALS3	protein-protein interactions	ACP2
LGALS3	protein-protein interactions	KIAA0319L
LGALS3	protein-protein interactions	LGALS3
MLEC	protein-protein interactions	GOLT1B
NIF3L1	protein-protein interactions	NIF3L1
PJA2	protein-protein interactions	PJA2
PJA2	protein-protein interactions	RTN4
PJA2	ubiquitination	RTN4
PLK4	activation	PLK4
PLK4	phosphorylation	PLK4
PLK4	protein-protein interactions	PLK4
PLP2	protein-protein interactions	PLP2
PSAP	protein-protein interactions	PSAP
RAB11FIP5	protein-protein interactions	RAB11FIP5
RTN4	protein-protein interactions	GOLT1B
RTN4	protein-protein interactions	PJA2
RTN4	protein-protein interactions	RTN4
TERF2IP	protein-protein interactions	OGFR
TERF2IP	protein-protein interactions	RABIF
TERF2IP	protein-protein interactions	TERF2IP
TF	protein-protein interactions	ALB
TF	protein-protein interactions	LGALS3
TF	protein-protein interactions	TF
TMEM199	protein-protein interactions	ACP2
TMEM199	protein-protein interactions	GOLT1B
UBE2G1	protein-protein interactions	UBE2G1
VWF	protein-protein interactions	VWF
