# Supplementary material for: Galectin-3 Mediated Inflammatory Response Contributes to Neurological Recovery by QiShenYiQi in Subacute Stroke Model
Source: Front Pharmacol. 2021 Apr 19;12:588587. doi: 10.3389/fphar.2021.588587 (PMC8089377; doi:10.3389/fphar.2021.588587)
Supplement: Supplementary file 2 [file datasheet2.zip]

Archive with 36 entries (36 files):
- CT-BBB-Model.tif
- CT-BBB-Nim.tif
- CT-BBB-QSYQ-H.tif
- CT-BBB-QSYQ-L.tif
- CT-BBB-QSYQ-M.tif
- CT-BBB-Sham.tif
- CatWalk Data.xlsx
- CatWalk-3D.tif
- GO analysis.docx
- GO data.xlsx
- IL6 ELISA Data.xlsx
- IPA-PPI.png
- IPA-diseases and functions.png
- IPA-inflammatory response.tif
- IVIS Data.xlsx
- IVIS-Model.tif
- IVIS-Nim.tif
- IVIS-QSYQ-H.tif
- IVIS-QSYQ-L.tif
- IVIS-QSYQ-M.tif
- IVIS-Sham.tif
- Open field test data.xlsx
- TNF ELISA Data.xlsx
- TTC Data.xlsx
- TTC-Model.tif
- TTC-Nim.tif
- TTC-QSYQ-H.tif
- TTC-QSYQ-L.tif
- TTC-QSYQ-M.tif
- TTC-Sham.tif
- WB data.docx
- brain edema data.xlsx
- cerebral edema.tif
- mNSS data.xlsx
- micro-CT-BBB-Data.xlsx
- survival curve data.xlsx
