# Supplementary material for: Galectin-3 Mediated Inflammatory Response Contributes to Neurological Recovery by QiShenYiQi in Subacute Stroke Model
Source: Front Pharmacol. 2021 Apr 19;12:588587. doi: 10.3389/fphar.2021.588587 (PMC8089377; doi:10.3389/fphar.2021.588587)
Supplement: Supplementary file 2 [file datasheet2.zip › CatWalk Data.xlsx]

## Sheet: Walking Speed
Walking Speed(mm/s)	Sham	I/R	Nim	QSYQ-L	QSYQ-M	QSYQ-H
	206.87	113.68	191.583	118.63	194.517	165.96
	235.15	139.99	207.387	156.037	155.117	178.87
	230.34	113.75	183.383	160.087	150.753	206.36
	237.06	122.83	171.373	141.18	158.06	175.06
	269.11	149	175.92	191.813	150.983	193.517
	205.09	121.643	164.003	217.263	194.517	171.503
	214.78	148.997	153.323	167.503	172.707	199.653
	218.757	155.133	186.487	137.547	207.847	175.913

## Sheet: BOS
BOS(mm)	Front Paws	Sham	I/R	Nim	QSYQ-L	QSYQ-M	QSYQ-H
		21.8157	17.7958	21.3277	25.625	21.25	22.5989
		24.5709	22.0495	19.6328	22.549	24.3056	22.4576
		23.7805	18.4087	24.6704	14.4587	23.3333	28.907
		22.4481	17.2787	21.5631	19.8291	18.4874	21.2544
		24.2096	23.517	24.7175	18.8034	18.471	26.933
		25.3388	12.4294	19.774	21.4689	17.2365	20.2938
		25.7236	13.75	19.0678	21.7514	20.0565	20.8907
		36.1078	14.5299	26.9774	17.2316	26.4124	27.208
	Hind Paws	Sham	I/R	Nim	QSYQ-L	QSYQ-M	QSYQ-H
		45.3252	33.7398	38.5593	41.0364	31.0648	42.8636
		48.1481	38.4824	48.9171	29.8196	37.0833	37.0822
		45.0768	39.8374	41.1488	28.7546	36.6947	45.7091
		42.1569	37.3193	38.2298	44.8718	36.6572	44.3985
		40.8964	35.3276	38.7006	35.1377	34.6629	38.983
		42.2502	25.9146	40.5367	38.9831	40.2542	37.048
		41.5966	34.6449	42.9849	37.1469	39.6186	36.8644
		51.0971	35.9699	38.4181	36.7232	40.9605	41.6437

## Sheet: Stride Length
Stride Length(mm)	RF	Sham	I/R	Nim	QSYQ-L	QSYQ-M	QSYQ-H
		80.1998	97.2886	93.5139	76.2422	61.4602	97.1853
		124.839	74.2047	108.776	86.7937	30.8021	120.606
		120.744	67.3007	78.7204	106.782	40.319	86.0302
		106.276	47.467	98.4249	69.2554	81.2657	84.3007
		111.02	76.5023	107.734	95.0538	88.3792	83.799
		82.9538	67.0895	95.7553	100.65	112.248	78.4031
		87.5786	91.2587	94.1755	116.089	121.902	87.2515
		95.5094	29.429	104.849	88.528	117.79	74.3407
	RH	Sham	I/R	Nim	QSYQ-L	QSYQ-M	QSYQ-H
		109.985	75.8908	102.689	86.0283	79.2865	100.342
		123.876	92.4741	110.207	81.2588	101.05	94.013
		114.754	37.2711	92.3059	107.537	83.6895	89.73
		112.215	88.7268	114.08	87.7686	68.6312	94.7935
		94.5142	58.5161	87.1241	90.7654	112.449	92.3492
		97.9898	86.0434	103.827	62.2465	106.044	70.1589
		95.6235	77.6463	84.4065	104.259	120.13	105.169
		106.28	90.0269	103.013	91.7391	115.393	122.609
	LF	Sham	I/R	Nim	QSYQ-L	QSYQ-M	QSYQ-H
		110.528	90.6638	94.3663	82.8344	86.4204	97.3599
		91.1414	92.7685	91.6398	104.383	99.5027	87.8157
		85.4458	42.705	103.479	118.869	81.534	93.087
		108.101	77.7713	105.736	79.6657	96.6562	100.36
		111.428	66.9524	112.046	84.3906	102.466	76.7433
		115.043	91.7497	98.9406	121.926	91.4871	112.382
		98.894	59.1085	103.121	121.62	103.242	91.6033
		90.9074	72.7528	80.809	116.124	108.458	85.7761
	LH	Sham	I/R	Nim	QSYQ-L	QSYQ-M	QSYQ-H
		100.534	85.8772	108.799	72.957	83.8902	96.7619
		93.8965	90.9575	104.51	101.661	74.1578	90.8023
		109.985	90.4757	102.864	80.6516	80.0717	91.2351
		121.895	87.2416	98.6342	92.8722	105.797	96.7551
		94.1035	71.4044	99.5009	96.914	97.4825	100.602
		94.9107	83.826	98.0228	113.902	107.853	97.7556
		105.437	65.6246	99.3631	98.0969	110.915	89.8634
		115.078	77.9019	94.1942	98.1658	100.228	119.579

## Sheet: Stand
Stand(s)	RF	Sham	I/R	Nim	QSYQ-L	QSYQ-M	QSYQ-H
		0.251271	0.386828	0.291197	0.703032	0.472651	0.312266
		0.285085	0.354958	0.284517	0.286208	0.289459	0.281208
		0.35775	0.523469	0.262929	0.440964	0.377727	0.256257
		0.256259	0.501977	0.312682	0.239618	0.369421	0.191353
		0.302841	0.425985	0.307845	0.322833	0.32947	0.364417
		0.319494	0.37663	0.307819	0.224637	0.261247	0.328356
		0.329478	0.460925	0.374375	0.424284	0.317241	0.241281
		0.346113	0.354968	0.252913	0.186334	0.251264	0.371055
	RH	Sham	I/R	Nim	QSYQ-L	QSYQ-M	QSYQ-H
		0.326153	0.678914	0.285116	0.327807	0.412676	0.374946
		0.335564	0.382263	0.282852	0.688902	0.354992	0.389337
		0.383438	0.596308	0.418241	0.362491	0.337791	0.284529
		0.377718	0.412678	0.337625	0.347239	0.456786	0.412673
		0.435977	0.398669	0.361089	0.271227	0.264003	0.314477
		0.315607	0.33613	0.330308	0.384348	0.356094	0.341151
		0.38438	0.366631	0.357736	0.247901	0.314505	0.286209
		0.39269	0.494203	0.484194	0.598416	0.405148	0.144214
	LF	Sham	I/R	Nim	QSYQ-L	QSYQ-M	QSYQ-H
		0.304521	0.332229	0.305618	0.339455	0.406022	0.19344
		0.32669	0.364067	0.296163	0.481455	0.304511	0.252916
		0.266719	0.397526	0.342618	0.258574	0.447633	0.234069
		0.306169	0.303964	0.307845	0.284546	0.246255	0.341112
		0.286214	0.446509	0.332799	0.242939	0.266239	0.180819
		0.417071	0.311165	0.287876	0.427616	0.284553	0.291201
		0.301181	0.414332	0.412641	0.231265	0.410975	0.460108
		0.386034	0.336631	0.294509	0.384892	0.262912	0.367173
	LH	Sham	I/R	Nim	QSYQ-L	QSYQ-M	QSYQ-H
		0.401836	0.496029	0.324476	0.356095	0.434308	0.489207
		0.342754	0.409567	0.48092	0.316148	0.427654	0.316746
		0.31837	0.491593	0.335952	0.616795	0.366079	0.236277
		0.406005	0.515842	0.349441	0.477595	0.417677	0.337793
		0.450953	0.652292	0.406	0.257916	0.272874	0.33945
		0.332801	0.379389	0.329476	0.450904	0.334463	0.359414
		0.419878	0.523045	0.354409	0.241798	0.291209	0.444266
		0.415985	0.493312	0.396008	0.34441	0.565704	0.329452
