# Supplementary material for: Galectin-3 Mediated Inflammatory Response Contributes to Neurological Recovery by QiShenYiQi in Subacute Stroke Model
Source: Front Pharmacol. 2021 Apr 19;12:588587. doi: 10.3389/fphar.2021.588587 (PMC8089377; doi:10.3389/fphar.2021.588587)
Supplement: Supplementary file 2 [file datasheet2.zip › GO data.xlsx]

## Sheet: BP
Level	GO_ID	Term	Type	Seqs_Num	Sequences
1	GO:0008150	biological_process	Biological Process	84	ENSRNOP00000039152,ENSRNOP00000033812,ENSRNOP00000001248,ENSRNOP00000013486,ENSRNOP00000033304,ENSRNOP00000070538,ENSRNOP00000014660,ENSRNOP00000072116,ENSRNOP00000070203,ENSRNOP00000018620,ENSRNOP00000073041,ENSRNOP00000020717,ENSRNOP00000040760,ENSRNOP00000002321,ENSRNOP00000002809,ENSRNOP00000070968,ENSRNOP00000007175,ENSRNOP00000004741,ENSRNOP00000045637,ENSRNOP00000053831,ENSRNOP00000069954,…
2	GO:0000003	reproduction	Biological Process	13	ENSRNOP00000002321,ENSRNOP00000026643,ENSRNOP00000073728,ENSRNOP00000019393,ENSRNOP00000072116,ENSRNOP00000007371,ENSRNOP00000051504,ENSRNOP00000001248,ENSRNOP00000007175,ENSRNOP00000002809,ENSRNOP00000070968,ENSRNOP00000070950,ENSRNOP00000000696
2	GO:0008152	metabolic process	Biological Process	58	ENSRNOP00000033812,ENSRNOP00000001248,ENSRNOP00000013486,ENSRNOP00000033304,ENSRNOP00000070538,ENSRNOP00000014660,ENSRNOP00000075739,ENSRNOP00000053831,ENSRNOP00000018820,ENSRNOP00000014493,ENSRNOP00000024380,ENSRNOP00000019918,ENSRNOP00000021258,ENSRNOP00000001215,ENSRNOP00000072503,ENSRNOP00000069954,ENSRNOP00000055942,ENSRNOP00000058505,ENSRNOP00000041521,ENSRNOP00000057815,ENSRNOP00000021863,…
2	GO:0001906	cell killing	Biological Process	2	ENSRNOP00000023017,ENSRNOP00000003921
2	GO:0002376	immune system process	Biological Process	15	ENSRNOP00000072116,ENSRNOP00000036716,ENSRNOP00000023017,ENSRNOP00000033812,ENSRNOP00000073252,ENSRNOP00000014502,ENSRNOP00000073953,ENSRNOP00000070203,ENSRNOP00000001248,ENSRNOP00000002321,ENSRNOP00000073469,ENSRNOP00000075739,ENSRNOP00000045637,ENSRNOP00000053831,ENSRNOP00000072006
2	GO:0040007	growth	Biological Process	6	ENSRNOP00000002809,ENSRNOP00000040760,ENSRNOP00000012612,ENSRNOP00000019393,ENSRNOP00000000696,ENSRNOP00000070968
2	GO:0007610	behavior	Biological Process	8	ENSRNOP00000004741,ENSRNOP00000073469,ENSRNOP00000017692,ENSRNOP00000070968,ENSRNOP00000021258,ENSRNOP00000007175,ENSRNOP00000003921,ENSRNOP00000019393
2	GO:0008283	cell proliferation	Biological Process	9	ENSRNOP00000007175,ENSRNOP00000072116,ENSRNOP00000070203,ENSRNOP00000075739,ENSRNOP00000001248,ENSRNOP00000071002,ENSRNOP00000040760,ENSRNOP00000019393,ENSRNOP00000045637
2	GO:0009987	cellular process	Biological Process	81	ENSRNOP00000039152,ENSRNOP00000033812,ENSRNOP00000001248,ENSRNOP00000013486,ENSRNOP00000033304,ENSRNOP00000070538,ENSRNOP00000014660,ENSRNOP00000072116,ENSRNOP00000002809,ENSRNOP00000073041,ENSRNOP00000069954,ENSRNOP00000073469,ENSRNOP00000007175,ENSRNOP00000004741,ENSRNOP00000075739,ENSRNOP00000053831,ENSRNOP00000018820,ENSRNOP00000014493,ENSRNOP00000024380,ENSRNOP00000073252,ENSRNOP00000036716,…
2	GO:0022414	reproductive process	Biological Process	13	ENSRNOP00000002321,ENSRNOP00000026643,ENSRNOP00000073728,ENSRNOP00000019393,ENSRNOP00000072116,ENSRNOP00000007371,ENSRNOP00000051504,ENSRNOP00000001248,ENSRNOP00000007175,ENSRNOP00000002809,ENSRNOP00000070968,ENSRNOP00000070950,ENSRNOP00000000696
2	GO:0022610	biological adhesion	Biological Process	6	ENSRNOP00000002809,ENSRNOP00000026643,ENSRNOP00000073469,ENSRNOP00000019393,ENSRNOP00000053831,ENSRNOP00000070203
2	GO:0023052	signaling	Biological Process	35	ENSRNOP00000001248,ENSRNOP00000036716,ENSRNOP00000070203,ENSRNOP00000070214,ENSRNOP00000023335,ENSRNOP00000051198,ENSRNOP00000057815,ENSRNOP00000075739,ENSRNOP00000071002,ENSRNOP00000022419,ENSRNOP00000017692,ENSRNOP00000020717,ENSRNOP00000000696,ENSRNOP00000045637,ENSRNOP00000005845,ENSRNOP00000018620,ENSRNOP00000004741,ENSRNOP00000069954,ENSRNOP00000014502,ENSRNOP00000021258,ENSRNOP00000053831,…
2	GO:0032501	multicellular organismal process	Biological Process	39	ENSRNOP00000070203,ENSRNOP00000018620,ENSRNOP00000073041,ENSRNOP00000040760,ENSRNOP00000001248,ENSRNOP00000002321,ENSRNOP00000070968,ENSRNOP00000007175,ENSRNOP00000004741,ENSRNOP00000033304,ENSRNOP00000007371,ENSRNOP00000073469,ENSRNOP00000026643,ENSRNOP00000073252,ENSRNOP00000036716,ENSRNOP00000023017,ENSRNOP00000073728,ENSRNOP00000075739,ENSRNOP00000019393,ENSRNOP00000072116,ENSRNOP00000004382,…
2	GO:0032502	developmental process	Biological Process	33	ENSRNOP00000072116,ENSRNOP00000070203,ENSRNOP00000018620,ENSRNOP00000073041,ENSRNOP00000040760,ENSRNOP00000001248,ENSRNOP00000002321,ENSRNOP00000070968,ENSRNOP00000007175,ENSRNOP00000033304,ENSRNOP00000007371,ENSRNOP00000073469,ENSRNOP00000026643,ENSRNOP00000073252,ENSRNOP00000036716,ENSRNOP00000075739,ENSRNOP00000073728,ENSRNOP00000019393,ENSRNOP00000004382,ENSRNOP00000071115,ENSRNOP00000017692,…
2	GO:0040011	locomotion	Biological Process	15	ENSRNOP00000073469,ENSRNOP00000070203,ENSRNOP00000001248,ENSRNOP00000075739,ENSRNOP00000071115,ENSRNOP00000040760,ENSRNOP00000014502,ENSRNOP00000017692,ENSRNOP00000022594,ENSRNOP00000007371,ENSRNOP00000053831,ENSRNOP00000036716,ENSRNOP00000039630,ENSRNOP00000019393,ENSRNOP00000045637
2	GO:0048511	rhythmic process	Biological Process	3	ENSRNOP00000007175,ENSRNOP00000072116,ENSRNOP00000003921
2	GO:0048518	positive regulation of biological process	Biological Process	33	ENSRNOP00000001248,ENSRNOP00000036716,ENSRNOP00000023017,ENSRNOP00000075739,ENSRNOP00000071002,ENSRNOP00000045637,ENSRNOP00000007175,ENSRNOP00000072116,ENSRNOP00000070203,ENSRNOP00000007371,ENSRNOP00000040760,ENSRNOP00000019393,ENSRNOP00000022594,ENSRNOP00000053831,ENSRNOP00000018820,ENSRNOP00000002321,ENSRNOP00000069954,ENSRNOP00000014660,ENSRNOP00000001315,ENSRNOP00000033812,ENSRNOP00000041521,…
2	GO:0048519	negative regulation of biological process	Biological Process	28	ENSRNOP00000033812,ENSRNOP00000014660,ENSRNOP00000053831,ENSRNOP00000054937,ENSRNOP00000071002,ENSRNOP00000003921,ENSRNOP00000072116,ENSRNOP00000017692,ENSRNOP00000070203,ENSRNOP00000075739,ENSRNOP00000001248,ENSRNOP00000007175,ENSRNOP00000073728,ENSRNOP00000009344,ENSRNOP00000051504,ENSRNOP00000056600,ENSRNOP00000040760,ENSRNOP00000023017,ENSRNOP00000026492,ENSRNOP00000019393,ENSRNOP00000069954,…
2	GO:0050789	regulation of biological process	Biological Process	58	ENSRNOP00000033812,ENSRNOP00000001248,ENSRNOP00000033304,ENSRNOP00000002809,ENSRNOP00000036716,ENSRNOP00000023017,ENSRNOP00000014660,ENSRNOP00000075739,ENSRNOP00000053831,ENSRNOP00000070203,ENSRNOP00000070214,ENSRNOP00000023335,ENSRNOP00000051198,ENSRNOP00000057815,ENSRNOP00000021863,ENSRNOP00000074861,ENSRNOP00000018820,ENSRNOP00000054937,ENSRNOP00000071002,ENSRNOP00000022419,ENSRNOP00000017692,…
2	GO:0050896	response to stimulus	Biological Process	49	ENSRNOP00000001248,ENSRNOP00000004741,ENSRNOP00000007175,ENSRNOP00000045637,ENSRNOP00000053831,ENSRNOP00000072116,ENSRNOP00000036716,ENSRNOP00000023017,ENSRNOP00000033812,ENSRNOP00000014502,ENSRNOP00000073953,ENSRNOP00000070203,ENSRNOP00000007371,ENSRNOP00000026643,ENSRNOP00000070214,ENSRNOP00000023335,ENSRNOP00000051198,ENSRNOP00000057815,ENSRNOP00000075739,ENSRNOP00000071002,ENSRNOP00000022419,…
2	GO:0051179	localization	Biological Process	35	ENSRNOP00000073469,ENSRNOP00000053831,ENSRNOP00000070203,ENSRNOP00000001248,ENSRNOP00000036716,ENSRNOP00000070214,ENSRNOP00000040168,ENSRNOP00000051330,ENSRNOP00000045637,ENSRNOP00000023017,ENSRNOP00000022594,ENSRNOP00000007371,ENSRNOP00000000083,ENSRNOP00000017692,ENSRNOP00000005845,ENSRNOP00000039630,ENSRNOP00000069954,ENSRNOP00000040760,ENSRNOP00000009344,ENSRNOP00000034357,ENSRNOP00000014502,…
2	GO:0051704	multi-organism process	Biological Process	14	ENSRNOP00000073469,ENSRNOP00000033812,ENSRNOP00000023017,ENSRNOP00000036716,ENSRNOP00000072116,ENSRNOP00000007371,ENSRNOP00000073728,ENSRNOP00000019393,ENSRNOP00000051504,ENSRNOP00000001248,ENSRNOP00000007175,ENSRNOP00000002809,ENSRNOP00000003921,ENSRNOP00000026643
2	GO:0065007	biological regulation	Biological Process	62	ENSRNOP00000033812,ENSRNOP00000001248,ENSRNOP00000033304,ENSRNOP00000014660,ENSRNOP00000020717,ENSRNOP00000002809,ENSRNOP00000069954,ENSRNOP00000036716,ENSRNOP00000073041,ENSRNOP00000023017,ENSRNOP00000075739,ENSRNOP00000053831,ENSRNOP00000026643,ENSRNOP00000070203,ENSRNOP00000070214,ENSRNOP00000023335,ENSRNOP00000051198,ENSRNOP00000057815,ENSRNOP00000021863,ENSRNOP00000074861,ENSRNOP00000018820,…
2	GO:0071840	cellular component organization or biogenesis	Biological Process	40	ENSRNOP00000039152,ENSRNOP00000070538,ENSRNOP00000014660,ENSRNOP00000072116,ENSRNOP00000002809,ENSRNOP00000067217,ENSRNOP00000014502,ENSRNOP00000019759,ENSRNOP00000040168,ENSRNOP00000069027,ENSRNOP00000033304,ENSRNOP00000039630,ENSRNOP00000036716,ENSRNOP00000019393,ENSRNOP00000045637,ENSRNOP00000009344,ENSRNOP00000000083,ENSRNOP00000018620,ENSRNOP00000013220,ENSRNOP00000070950,ENSRNOP00000073728,…
3	GO:0019953	sexual reproduction	Biological Process	5	ENSRNOP00000073728,ENSRNOP00000019393,ENSRNOP00000072116,ENSRNOP00000007371,ENSRNOP00000051504
3	GO:0032504	multicellular organism reproduction	Biological Process	4	ENSRNOP00000073728,ENSRNOP00000019393,ENSRNOP00000072116,ENSRNOP00000007371
3	GO:0055114	oxidation-reduction process	Biological Process	5	ENSRNOP00000069954,ENSRNOP00000055942,ENSRNOP00000041521,ENSRNOP00000040168,ENSRNOP00000058505
3	GO:0006807	nitrogen compound metabolic process	Biological Process	49	ENSRNOP00000033812,ENSRNOP00000001248,ENSRNOP00000013486,ENSRNOP00000033304,ENSRNOP00000070538,ENSRNOP00000014660,ENSRNOP00000075739,ENSRNOP00000018820,ENSRNOP00000014493,ENSRNOP00000024380,ENSRNOP00000019918,ENSRNOP00000021258,ENSRNOP00000069954,ENSRNOP00000055942,ENSRNOP00000041521,ENSRNOP00000057815,ENSRNOP00000058505,ENSRNOP00000021863,ENSRNOP00000074861,ENSRNOP00000069027,ENSRNOP00000073728,…
3	GO:0009056	catabolic process	Biological Process	16	ENSRNOP00000069954,ENSRNOP00000057815,ENSRNOP00000062425,ENSRNOP00000013486,ENSRNOP00000040168,ENSRNOP00000053831,ENSRNOP00000007175,ENSRNOP00000007371,ENSRNOP00000026492,ENSRNOP00000072116,ENSRNOP00000056600,ENSRNOP00000071002,ENSRNOP00000058505,ENSRNOP00000002540,ENSRNOP00000069027,ENSRNOP00000013220
3	GO:0009058	biosynthetic process	Biological Process	25	ENSRNOP00000033812,ENSRNOP00000018820,ENSRNOP00000014493,ENSRNOP00000024380,ENSRNOP00000069954,ENSRNOP00000057815,ENSRNOP00000014660,ENSRNOP00000021863,ENSRNOP00000074861,ENSRNOP00000033369,ENSRNOP00000002321,ENSRNOP00000053831,ENSRNOP00000002809,ENSRNOP00000058505,ENSRNOP00000022594,ENSRNOP00000051330,ENSRNOP00000008062,ENSRNOP00000002540,ENSRNOP00000007371,ENSRNOP00000072116,ENSRNOP00000007175,…
3	GO:0009892	negative regulation of metabolic process	Biological Process	13	ENSRNOP00000033812,ENSRNOP00000014660,ENSRNOP00000054937,ENSRNOP00000007175,ENSRNOP00000051504,ENSRNOP00000056600,ENSRNOP00000073728,ENSRNOP00000026492,ENSRNOP00000069954,ENSRNOP00000067217,ENSRNOP00000072116,ENSRNOP00000018014,ENSRNOP00000062425
3	GO:0009893	positive regulation of metabolic process	Biological Process	18	ENSRNOP00000001248,ENSRNOP00000075739,ENSRNOP00000045637,ENSRNOP00000072116,ENSRNOP00000007371,ENSRNOP00000018820,ENSRNOP00000002321,ENSRNOP00000014660,ENSRNOP00000069954,ENSRNOP00000033812,ENSRNOP00000041521,ENSRNOP00000000696,ENSRNOP00000034357,ENSRNOP00000007175,ENSRNOP00000021863,ENSRNOP00000018014,ENSRNOP00000020717,ENSRNOP00000017692
3	GO:0019222	regulation of metabolic process	Biological Process	31	ENSRNOP00000033812,ENSRNOP00000001248,ENSRNOP00000033304,ENSRNOP00000014660,ENSRNOP00000075739,ENSRNOP00000021863,ENSRNOP00000074861,ENSRNOP00000018820,ENSRNOP00000054937,ENSRNOP00000045637,ENSRNOP00000002809,ENSRNOP00000007175,ENSRNOP00000072116,ENSRNOP00000007371,ENSRNOP00000051504,ENSRNOP00000056600,ENSRNOP00000002321,ENSRNOP00000000696,ENSRNOP00000034357,ENSRNOP00000073728,ENSRNOP00000026492,…
3	GO:0032259	methylation	Biological Process	2	ENSRNOP00000058505,ENSRNOP00000073728
3	GO:0032963	collagen metabolic process	Biological Process	1	ENSRNOP00000007175
3	GO:0042445	hormone metabolic process	Biological Process	1	ENSRNOP00000070968
3	GO:0044237	cellular metabolic process	Biological Process	52	ENSRNOP00000033812,ENSRNOP00000001248,ENSRNOP00000013486,ENSRNOP00000033304,ENSRNOP00000070538,ENSRNOP00000014660,ENSRNOP00000075739,ENSRNOP00000053831,ENSRNOP00000018820,ENSRNOP00000014493,ENSRNOP00000024380,ENSRNOP00000019918,ENSRNOP00000021258,ENSRNOP00000069954,ENSRNOP00000055942,ENSRNOP00000041521,ENSRNOP00000057815,ENSRNOP00000058505,ENSRNOP00000021863,ENSRNOP00000074861,ENSRNOP00000069027,…
3	GO:0044238	primary metabolic process	Biological Process	56	ENSRNOP00000033812,ENSRNOP00000001248,ENSRNOP00000013486,ENSRNOP00000033304,ENSRNOP00000070538,ENSRNOP00000014660,ENSRNOP00000075739,ENSRNOP00000018820,ENSRNOP00000014493,ENSRNOP00000024380,ENSRNOP00000019918,ENSRNOP00000021258,ENSRNOP00000001215,ENSRNOP00000072503,ENSRNOP00000069954,ENSRNOP00000055942,ENSRNOP00000041521,ENSRNOP00000057815,ENSRNOP00000058505,ENSRNOP00000021863,ENSRNOP00000074861,…
3	GO:0044281	small molecule metabolic process	Biological Process	10	ENSRNOP00000069954,ENSRNOP00000055942,ENSRNOP00000041521,ENSRNOP00000057815,ENSRNOP00000007371,ENSRNOP00000058505,ENSRNOP00000022594,ENSRNOP00000008062,ENSRNOP00000040168,ENSRNOP00000070968
3	GO:0070085	glycosylation	Biological Process	1	ENSRNOP00000002540
3	GO:0070988	demethylation	Biological Process	1	ENSRNOP00000073953
3	GO:0071704	organic substance metabolic process	Biological Process	58	ENSRNOP00000033812,ENSRNOP00000001248,ENSRNOP00000013486,ENSRNOP00000033304,ENSRNOP00000070538,ENSRNOP00000014660,ENSRNOP00000075739,ENSRNOP00000053831,ENSRNOP00000018820,ENSRNOP00000014493,ENSRNOP00000024380,ENSRNOP00000019918,ENSRNOP00000021258,ENSRNOP00000001215,ENSRNOP00000072503,ENSRNOP00000069954,ENSRNOP00000055942,ENSRNOP00000041521,ENSRNOP00000057815,ENSRNOP00000058505,ENSRNOP00000021863,…
3	GO:0001909	leukocyte mediated cytotoxicity	Biological Process	1	ENSRNOP00000023017
3	GO:0031341	regulation of cell killing	Biological Process	1	ENSRNOP00000023017
3	GO:0031343	positive regulation of cell killing	Biological Process	1	ENSRNOP00000023017
3	GO:0031640	killing of cells of other organism	Biological Process	1	ENSRNOP00000003921
3	GO:0001776	leukocyte homeostasis	Biological Process	1	ENSRNOP00000036716
3	GO:0002252	immune effector process	Biological Process	7	ENSRNOP00000036716,ENSRNOP00000023017,ENSRNOP00000033812,ENSRNOP00000014502,ENSRNOP00000073953,ENSRNOP00000053831,ENSRNOP00000070203
3	GO:0002253	activation of immune response	Biological Process	3	ENSRNOP00000036716,ENSRNOP00000002321,ENSRNOP00000070203
3	GO:0002262	myeloid cell homeostasis	Biological Process	2	ENSRNOP00000036716,ENSRNOP00000023017
3	GO:0002440	production of molecular mediator of immune response	Biological Process	2	ENSRNOP00000023017,ENSRNOP00000036716
3	GO:0002520	immune system development	Biological Process	7	ENSRNOP00000073252,ENSRNOP00000036716,ENSRNOP00000073469,ENSRNOP00000075739,ENSRNOP00000045637,ENSRNOP00000023017,ENSRNOP00000001248
3	GO:0002682	regulation of immune system process	Biological Process	8	ENSRNOP00000036716,ENSRNOP00000023017,ENSRNOP00000033812,ENSRNOP00000002321,ENSRNOP00000070203,ENSRNOP00000053831,ENSRNOP00000075739,ENSRNOP00000001248
3	GO:0002683	negative regulation of immune system process	Biological Process	2	ENSRNOP00000036716,ENSRNOP00000070203
3	GO:0002684	positive regulation of immune system process	Biological Process	8	ENSRNOP00000036716,ENSRNOP00000023017,ENSRNOP00000002321,ENSRNOP00000053831,ENSRNOP00000075739,ENSRNOP00000070203,ENSRNOP00000033812,ENSRNOP00000001248
3	GO:0006955	immune response	Biological Process	10	ENSRNOP00000036716,ENSRNOP00000023017,ENSRNOP00000014502,ENSRNOP00000073953,ENSRNOP00000002321,ENSRNOP00000053831,ENSRNOP00000070203,ENSRNOP00000075739,ENSRNOP00000033812,ENSRNOP00000072006
3	GO:0019882	antigen processing and presentation	Biological Process	3	ENSRNOP00000073953,ENSRNOP00000023017,ENSRNOP00000036716
3	GO:0045321	leukocyte activation	Biological Process	6	ENSRNOP00000072116,ENSRNOP00000036716,ENSRNOP00000014502,ENSRNOP00000023017,ENSRNOP00000070203,ENSRNOP00000053831
3	GO:0050900	leukocyte migration	Biological Process	3	ENSRNOP00000070203,ENSRNOP00000001248,ENSRNOP00000036716
3	GO:0016049	cell growth	Biological Process	3	ENSRNOP00000002809,ENSRNOP00000040760,ENSRNOP00000019393
3	GO:0040008	regulation of growth	Biological Process	4	ENSRNOP00000002809,ENSRNOP00000040760,ENSRNOP00000019393,ENSRNOP00000012612
3	GO:0045926	negative regulation of growth	Biological Process	1	ENSRNOP00000040760
3	GO:0045927	positive regulation of growth	Biological Process	2	ENSRNOP00000019393,ENSRNOP00000040760
3	GO:0048589	developmental growth	Biological Process	4	ENSRNOP00000040760,ENSRNOP00000019393,ENSRNOP00000000696,ENSRNOP00000070968
3	GO:0002209	behavioral defense response	Biological Process	1	ENSRNOP00000004741
3	GO:0007611	learning or memory	Biological Process	3	ENSRNOP00000017692,ENSRNOP00000070968,ENSRNOP00000021258
3	GO:0007622	rhythmic behavior	Biological Process	2	ENSRNOP00000007175,ENSRNOP00000003921
3	GO:0007626	locomotory behavior	Biological Process	1	ENSRNOP00000019393
3	GO:0007631	feeding behavior	Biological Process	1	ENSRNOP00000070968
3	GO:0007638	mechanosensory behavior	Biological Process	1	ENSRNOP00000070968
3	GO:0048520	positive regulation of behavior	Biological Process	2	ENSRNOP00000003921,ENSRNOP00000070968
3	GO:0048521	negative regulation of behavior	Biological Process	1	ENSRNOP00000019393
3	GO:0050795	regulation of behavior	Biological Process	3	ENSRNOP00000003921,ENSRNOP00000070968,ENSRNOP00000019393
3	GO:0051705	multi-organism behavior	Biological Process	1	ENSRNOP00000073469
3	GO:0008284	positive regulation of cell proliferation	Biological Process	7	ENSRNOP00000040760,ENSRNOP00000001248,ENSRNOP00000045637,ENSRNOP00000007175,ENSRNOP00000072116,ENSRNOP00000070203,ENSRNOP00000075739
3	GO:0008285	negative regulation of cell proliferation	Biological Process	4	ENSRNOP00000070203,ENSRNOP00000001248,ENSRNOP00000071002,ENSRNOP00000075739
3	GO:0014009	glial cell proliferation	Biological Process	2	ENSRNOP00000001248,ENSRNOP00000072116
3	GO:0033002	muscle cell proliferation	Biological Process	1	ENSRNOP00000001248
3	GO:0042127	regulation of cell proliferation	Biological Process	8	ENSRNOP00000007175,ENSRNOP00000072116,ENSRNOP00000070203,ENSRNOP00000075739,ENSRNOP00000001248,ENSRNOP00000071002,ENSRNOP00000040760,ENSRNOP00000045637
3	GO:0050673	epithelial cell proliferation	Biological Process	2	ENSRNOP00000040760,ENSRNOP00000001248
3	GO:0061351	neural precursor cell proliferation	Biological Process	2	ENSRNOP00000045637,ENSRNOP00000019393
3	GO:0070661	leukocyte proliferation	Biological Process	2	ENSRNOP00000070203,ENSRNOP00000072116
3	GO:0071838	cell proliferation in bone marrow	Biological Process	1	ENSRNOP00000070203
3	GO:0007017	microtubule-based process	Biological Process	2	ENSRNOP00000039152,ENSRNOP00000070950
3	GO:0000075	cell cycle checkpoint	Biological Process	1	ENSRNOP00000071002
3	GO:0001775	cell activation	Biological Process	9	ENSRNOP00000072116,ENSRNOP00000036716,ENSRNOP00000014502,ENSRNOP00000026643,ENSRNOP00000023017,ENSRNOP00000070203,ENSRNOP00000053831,ENSRNOP00000007175,ENSRNOP00000004741
3	GO:0006457	protein folding	Biological Process	2	ENSRNOP00000023017,ENSRNOP00000072116
3	GO:0007165	signal transduction	Biological Process	32	ENSRNOP00000001248,ENSRNOP00000036716,ENSRNOP00000075739,ENSRNOP00000071002,ENSRNOP00000022419,ENSRNOP00000017692,ENSRNOP00000023335,ENSRNOP00000051198,ENSRNOP00000020717,ENSRNOP00000000696,ENSRNOP00000045637,ENSRNOP00000005845,ENSRNOP00000014502,ENSRNOP00000021258,ENSRNOP00000057815,ENSRNOP00000053831,ENSRNOP00000009344,ENSRNOP00000069954,ENSRNOP00000034357,ENSRNOP00000002321,ENSRNOP00000021863,…
3	GO:0006928	movement of cell or subcellular component	Biological Process	15	ENSRNOP00000073469,ENSRNOP00000070203,ENSRNOP00000001248,ENSRNOP00000075739,ENSRNOP00000071115,ENSRNOP00000040760,ENSRNOP00000014502,ENSRNOP00000017692,ENSRNOP00000022594,ENSRNOP00000007371,ENSRNOP00000053831,ENSRNOP00000036716,ENSRNOP00000039630,ENSRNOP00000019393,ENSRNOP00000045637
3	GO:0007049	cell cycle	Biological Process	4	ENSRNOP00000039152,ENSRNOP00000071002,ENSRNOP00000070950,ENSRNOP00000073728
3	GO:0007154	cell communication	Biological Process	36	ENSRNOP00000001248,ENSRNOP00000036716,ENSRNOP00000070203,ENSRNOP00000070214,ENSRNOP00000023335,ENSRNOP00000051198,ENSRNOP00000057815,ENSRNOP00000075739,ENSRNOP00000071002,ENSRNOP00000022419,ENSRNOP00000017692,ENSRNOP00000020717,ENSRNOP00000000696,ENSRNOP00000045637,ENSRNOP00000005845,ENSRNOP00000018620,ENSRNOP00000004741,ENSRNOP00000069954,ENSRNOP00000003921,ENSRNOP00000019393,ENSRNOP00000014502,…
3	GO:0007163	establishment or maintenance of cell polarity	Biological Process	1	ENSRNOP00000017692
3	GO:0007272	ensheathment of neurons	Biological Process	3	ENSRNOP00000045637,ENSRNOP00000072116,ENSRNOP00000002321
3	GO:0008219	cell death	Biological Process	17	ENSRNOP00000007175,ENSRNOP00000045637,ENSRNOP00000071115,ENSRNOP00000018620,ENSRNOP00000003921,ENSRNOP00000072116,ENSRNOP00000017692,ENSRNOP00000070203,ENSRNOP00000075739,ENSRNOP00000001248,ENSRNOP00000034357,ENSRNOP00000002540,ENSRNOP00000036716,ENSRNOP00000071002,ENSRNOP00000002321,ENSRNOP00000041521,ENSRNOP00000000696
3	GO:0008037	cell recognition	Biological Process	3	ENSRNOP00000051504,ENSRNOP00000040760,ENSRNOP00000070203
3	GO:0019835	cytolysis	Biological Process	1	ENSRNOP00000003921
3	GO:0016043	cellular component organization	Biological Process	39	ENSRNOP00000039152,ENSRNOP00000014660,ENSRNOP00000072116,ENSRNOP00000002809,ENSRNOP00000067217,ENSRNOP00000014502,ENSRNOP00000019759,ENSRNOP00000040168,ENSRNOP00000033304,ENSRNOP00000039630,ENSRNOP00000036716,ENSRNOP00000019393,ENSRNOP00000045637,ENSRNOP00000009344,ENSRNOP00000000083,ENSRNOP00000018620,ENSRNOP00000013220,ENSRNOP00000070950,ENSRNOP00000073728,ENSRNOP00000040760,ENSRNOP00000004382,…
3	GO:0016458	gene silencing	Biological Process	2	ENSRNOP00000073728,ENSRNOP00000067217
3	GO:0019725	cellular homeostasis	Biological Process	5	ENSRNOP00000069954,ENSRNOP00000045637,ENSRNOP00000013220,ENSRNOP00000009344,ENSRNOP00000072006
3	GO:0022402	cell cycle process	Biological Process	3	ENSRNOP00000071002,ENSRNOP00000070950,ENSRNOP00000073728
3	GO:0022412	cellular process involved in reproduction in multicellular organism	Biological Process	1	ENSRNOP00000073728
3	GO:0030029	actin filament-based process	Biological Process	8	ENSRNOP00000014502,ENSRNOP00000019759,ENSRNOP00000019393,ENSRNOP00000045637,ENSRNOP00000001607,ENSRNOP00000001315,ENSRNOP00000009344,ENSRNOP00000075739
3	GO:0032196	transposition	Biological Process	1	ENSRNOP00000073728
3	GO:0032940	secretion by cell	Biological Process	8	ENSRNOP00000036716,ENSRNOP00000069954,ENSRNOP00000070203,ENSRNOP00000040760,ENSRNOP00000072006,ENSRNOP00000053831,ENSRNOP00000055942,ENSRNOP00000075739
3	GO:0044764	multi-organism cellular process	Biological Process	1	ENSRNOP00000003921
3	GO:0048522	positive regulation of cellular process	Biological Process	31	ENSRNOP00000001248,ENSRNOP00000075739,ENSRNOP00000071002,ENSRNOP00000045637,ENSRNOP00000007175,ENSRNOP00000072116,ENSRNOP00000070203,ENSRNOP00000040760,ENSRNOP00000007371,ENSRNOP00000019393,ENSRNOP00000053831,ENSRNOP00000018820,ENSRNOP00000002321,ENSRNOP00000069954,ENSRNOP00000014660,ENSRNOP00000001315,ENSRNOP00000033812,ENSRNOP00000041521,ENSRNOP00000036716,ENSRNOP00000000696,ENSRNOP00000034357,…
3	GO:0048523	negative regulation of cellular process	Biological Process	25	ENSRNOP00000033812,ENSRNOP00000014660,ENSRNOP00000053831,ENSRNOP00000054937,ENSRNOP00000071002,ENSRNOP00000003921,ENSRNOP00000072116,ENSRNOP00000017692,ENSRNOP00000070203,ENSRNOP00000075739,ENSRNOP00000001248,ENSRNOP00000007175,ENSRNOP00000073728,ENSRNOP00000009344,ENSRNOP00000051504,ENSRNOP00000056600,ENSRNOP00000040760,ENSRNOP00000023017,ENSRNOP00000019393,ENSRNOP00000069954,ENSRNOP00000036716,…
3	GO:0048869	cellular developmental process	Biological Process	27	ENSRNOP00000072116,ENSRNOP00000001248,ENSRNOP00000073041,ENSRNOP00000073469,ENSRNOP00000073252,ENSRNOP00000036716,ENSRNOP00000040760,ENSRNOP00000004382,ENSRNOP00000075739,ENSRNOP00000071115,ENSRNOP00000007371,ENSRNOP00000019393,ENSRNOP00000023017,ENSRNOP00000002321,ENSRNOP00000073728,ENSRNOP00000018014,ENSRNOP00000045637,ENSRNOP00000011208,ENSRNOP00000070203,ENSRNOP00000053831,ENSRNOP00000009344,…
3	GO:0050794	regulation of cellular process	Biological Process	55	ENSRNOP00000033812,ENSRNOP00000001248,ENSRNOP00000033304,ENSRNOP00000002809,ENSRNOP00000014660,ENSRNOP00000075739,ENSRNOP00000053831,ENSRNOP00000036716,ENSRNOP00000070203,ENSRNOP00000070214,ENSRNOP00000023335,ENSRNOP00000051198,ENSRNOP00000057815,ENSRNOP00000021863,ENSRNOP00000074861,ENSRNOP00000018820,ENSRNOP00000054937,ENSRNOP00000071002,ENSRNOP00000022419,ENSRNOP00000017692,ENSRNOP00000020717,…
3	GO:0051651	maintenance of location in cell	Biological Process	2	ENSRNOP00000019393,ENSRNOP00000003921
3	GO:0051716	cellular response to stimulus	Biological Process	45	ENSRNOP00000001248,ENSRNOP00000036716,ENSRNOP00000070203,ENSRNOP00000070214,ENSRNOP00000023335,ENSRNOP00000051198,ENSRNOP00000057815,ENSRNOP00000075739,ENSRNOP00000033812,ENSRNOP00000071002,ENSRNOP00000022419,ENSRNOP00000017692,ENSRNOP00000020717,ENSRNOP00000000696,ENSRNOP00000045637,ENSRNOP00000005845,ENSRNOP00000003921,ENSRNOP00000014660,ENSRNOP00000014502,ENSRNOP00000021258,ENSRNOP00000053831,…
3	GO:0061919	process utilizing autophagic mechanism	Biological Process	2	ENSRNOP00000069027,ENSRNOP00000062425
3	GO:0140029	exocytic process	Biological Process	1	ENSRNOP00000036716
3	GO:0003006	developmental process involved in reproduction	Biological Process	6	ENSRNOP00000002321,ENSRNOP00000026643,ENSRNOP00000007175,ENSRNOP00000070968,ENSRNOP00000070950,ENSRNOP00000000696
3	GO:0007566	embryo implantation	Biological Process	2	ENSRNOP00000007175,ENSRNOP00000002809
3	GO:0009566	fertilization	Biological Process	3	ENSRNOP00000051504,ENSRNOP00000073728,ENSRNOP00000007371
3	GO:0035036	sperm-egg recognition	Biological Process	1	ENSRNOP00000051504
3	GO:0044703	multi-organism reproductive process	Biological Process	8	ENSRNOP00000073728,ENSRNOP00000019393,ENSRNOP00000072116,ENSRNOP00000007371,ENSRNOP00000051504,ENSRNOP00000001248,ENSRNOP00000007175,ENSRNOP00000002809
3	GO:0048609	multicellular organismal reproductive process	Biological Process	4	ENSRNOP00000073728,ENSRNOP00000019393,ENSRNOP00000072116,ENSRNOP00000007371
3	GO:0051321	meiotic cell cycle	Biological Process	1	ENSRNOP00000073728
3	GO:1903046	meiotic cell cycle process	Biological Process	1	ENSRNOP00000073728
3	GO:0007155	cell adhesion	Biological Process	6	ENSRNOP00000073469,ENSRNOP00000019393,ENSRNOP00000026643,ENSRNOP00000053831,ENSRNOP00000070203,ENSRNOP00000002809
3	GO:0007267	cell-cell signaling	Biological Process	6	ENSRNOP00000018620,ENSRNOP00000004741,ENSRNOP00000069954,ENSRNOP00000072006,ENSRNOP00000054937,ENSRNOP00000019393
3	GO:0023051	regulation of signaling	Biological Process	21	ENSRNOP00000001248,ENSRNOP00000053831,ENSRNOP00000045637,ENSRNOP00000069954,ENSRNOP00000075739,ENSRNOP00000021258,ENSRNOP00000057815,ENSRNOP00000020717,ENSRNOP00000033812,ENSRNOP00000014660,ENSRNOP00000000696,ENSRNOP00000070968,ENSRNOP00000054937,ENSRNOP00000070203,ENSRNOP00000040760,ENSRNOP00000034357,ENSRNOP00000073953,ENSRNOP00000072006,ENSRNOP00000019393,ENSRNOP00000072116,ENSRNOP00000004741
3	GO:0023056	positive regulation of signaling	Biological Process	13	ENSRNOP00000001248,ENSRNOP00000045637,ENSRNOP00000053831,ENSRNOP00000069954,ENSRNOP00000075739,ENSRNOP00000033812,ENSRNOP00000014660,ENSRNOP00000000696,ENSRNOP00000070968,ENSRNOP00000040760,ENSRNOP00000034357,ENSRNOP00000019393,ENSRNOP00000072116
3	GO:0023057	negative regulation of signaling	Biological Process	7	ENSRNOP00000053831,ENSRNOP00000075739,ENSRNOP00000001248,ENSRNOP00000069954,ENSRNOP00000070203,ENSRNOP00000072006,ENSRNOP00000072116
3	GO:0001503	ossification	Biological Process	1	ENSRNOP00000073041
3	GO:0001763	morphogenesis of a branching structure	Biological Process	2	ENSRNOP00000001248,ENSRNOP00000040760
3	GO:0001816	cytokine production	Biological Process	5	ENSRNOP00000023017,ENSRNOP00000036716,ENSRNOP00000072116,ENSRNOP00000075739,ENSRNOP00000001248
3	GO:0002532	production of molecular mediator involved in inflammatory response	Biological Process	1	ENSRNOP00000036716
3	GO:0003008	system process	Biological Process	14	ENSRNOP00000001248,ENSRNOP00000073041,ENSRNOP00000057815,ENSRNOP00000017692,ENSRNOP00000070968,ENSRNOP00000021258,ENSRNOP00000009344,ENSRNOP00000045637,ENSRNOP00000003921,ENSRNOP00000023335,ENSRNOP00000051198,ENSRNOP00000040760,ENSRNOP00000019393,ENSRNOP00000072006
3	GO:0007275	multicellular organism development	Biological Process	31	ENSRNOP00000070203,ENSRNOP00000018620,ENSRNOP00000073041,ENSRNOP00000040760,ENSRNOP00000001248,ENSRNOP00000002321,ENSRNOP00000070968,ENSRNOP00000007175,ENSRNOP00000033304,ENSRNOP00000007371,ENSRNOP00000073469,ENSRNOP00000026643,ENSRNOP00000073252,ENSRNOP00000036716,ENSRNOP00000019393,ENSRNOP00000004382,ENSRNOP00000075739,ENSRNOP00000071115,ENSRNOP00000017692,ENSRNOP00000009344,ENSRNOP00000002809,…
3	GO:0009791	post-embryonic development	Biological Process	2	ENSRNOP00000001248,ENSRNOP00000007371
3	GO:0030431	sleep	Biological Process	2	ENSRNOP00000007175,ENSRNOP00000003921
3	GO:0033555	multicellular organismal response to stress	Biological Process	1	ENSRNOP00000004741
3	GO:0034381	plasma lipoprotein particle clearance	Biological Process	1	ENSRNOP00000007371
3	GO:0035265	organ growth	Biological Process	1	ENSRNOP00000000696
3	GO:0044706	multi-multicellular organism process	Biological Process	3	ENSRNOP00000001248,ENSRNOP00000007175,ENSRNOP00000002809
3	GO:0048771	tissue remodeling	Biological Process	3	ENSRNOP00000007175,ENSRNOP00000075739,ENSRNOP00000045637
3	GO:0048871	multicellular organismal homeostasis	Biological Process	3	ENSRNOP00000073041,ENSRNOP00000075739,ENSRNOP00000045637
3	GO:0050817	coagulation	Biological Process	2	ENSRNOP00000026643,ENSRNOP00000036716
3	GO:0050879	multicellular organismal movement	Biological Process	1	ENSRNOP00000009344
3	GO:0051239	regulation of multicellular organismal process	Biological Process	13	ENSRNOP00000023017,ENSRNOP00000001248,ENSRNOP00000036716,ENSRNOP00000040760,ENSRNOP00000019393,ENSRNOP00000009344,ENSRNOP00000045637,ENSRNOP00000072116,ENSRNOP00000007175,ENSRNOP00000075739,ENSRNOP00000070203,ENSRNOP00000003921,ENSRNOP00000072006
3	GO:0051240	positive regulation of multicellular organismal process	Biological Process	10	ENSRNOP00000023017,ENSRNOP00000040760,ENSRNOP00000019393,ENSRNOP00000045637,ENSRNOP00000036716,ENSRNOP00000072116,ENSRNOP00000075739,ENSRNOP00000070203,ENSRNOP00000001248,ENSRNOP00000003921
3	GO:0051241	negative regulation of multicellular organismal process	Biological Process	6	ENSRNOP00000040760,ENSRNOP00000023017,ENSRNOP00000007175,ENSRNOP00000072006,ENSRNOP00000001248,ENSRNOP00000019393
3	GO:0071827	plasma lipoprotein particle organization	Biological Process	2	ENSRNOP00000007371,ENSRNOP00000022594
3	GO:0090130	tissue migration	Biological Process	1	ENSRNOP00000040760
3	GO:0097242	amyloid-beta clearance	Biological Process	1	ENSRNOP00000072116
3	GO:0009653	anatomical structure morphogenesis	Biological Process	15	ENSRNOP00000072116,ENSRNOP00000040760,ENSRNOP00000001248,ENSRNOP00000070968,ENSRNOP00000004382,ENSRNOP00000075739,ENSRNOP00000071115,ENSRNOP00000033304,ENSRNOP00000009344,ENSRNOP00000070203,ENSRNOP00000019393,ENSRNOP00000073041,ENSRNOP00000073469,ENSRNOP00000007371,ENSRNOP00000007175
3	GO:0007568	aging	Biological Process	5	ENSRNOP00000019393,ENSRNOP00000072116,ENSRNOP00000040760,ENSRNOP00000002321,ENSRNOP00000001248
3	GO:0048646	anatomical structure formation involved in morphogenesis	Biological Process	5	ENSRNOP00000040760,ENSRNOP00000001248,ENSRNOP00000009344,ENSRNOP00000070203,ENSRNOP00000070968
3	GO:0048856	anatomical structure development	Biological Process	33	ENSRNOP00000072116,ENSRNOP00000070203,ENSRNOP00000018620,ENSRNOP00000073041,ENSRNOP00000040760,ENSRNOP00000001248,ENSRNOP00000002321,ENSRNOP00000070968,ENSRNOP00000007175,ENSRNOP00000033304,ENSRNOP00000007371,ENSRNOP00000073469,ENSRNOP00000026643,ENSRNOP00000073252,ENSRNOP00000036716,ENSRNOP00000075739,ENSRNOP00000073728,ENSRNOP00000019393,ENSRNOP00000004382,ENSRNOP00000071115,ENSRNOP00000017692,…
3	GO:0050793	regulation of developmental process	Biological Process	11	ENSRNOP00000075739,ENSRNOP00000007371,ENSRNOP00000019393,ENSRNOP00000040760,ENSRNOP00000023017,ENSRNOP00000045637,ENSRNOP00000072116,ENSRNOP00000021863,ENSRNOP00000070203,ENSRNOP00000001248,ENSRNOP00000007175
3	GO:0051093	negative regulation of developmental process	Biological Process	4	ENSRNOP00000040760,ENSRNOP00000023017,ENSRNOP00000007175,ENSRNOP00000001248
3	GO:0051094	positive regulation of developmental process	Biological Process	8	ENSRNOP00000007371,ENSRNOP00000019393,ENSRNOP00000045637,ENSRNOP00000040760,ENSRNOP00000072116,ENSRNOP00000075739,ENSRNOP00000070203,ENSRNOP00000001248
3	GO:0031987	locomotion involved in locomotory behavior	Biological Process	1	ENSRNOP00000019393
3	GO:0040012	regulation of locomotion	Biological Process	7	ENSRNOP00000040760,ENSRNOP00000075739,ENSRNOP00000001248,ENSRNOP00000053831,ENSRNOP00000070203,ENSRNOP00000019393,ENSRNOP00000045637
3	GO:0040013	negative regulation of locomotion	Biological Process	1	ENSRNOP00000019393
3	GO:0040017	positive regulation of locomotion	Biological Process	6	ENSRNOP00000040760,ENSRNOP00000075739,ENSRNOP00000001248,ENSRNOP00000053831,ENSRNOP00000070203,ENSRNOP00000045637
3	GO:0042330	taxis	Biological Process	6	ENSRNOP00000070203,ENSRNOP00000001248,ENSRNOP00000075739,ENSRNOP00000071115,ENSRNOP00000036716,ENSRNOP00000039630
3	GO:0048870	cell motility	Biological Process	13	ENSRNOP00000073469,ENSRNOP00000070203,ENSRNOP00000001248,ENSRNOP00000040760,ENSRNOP00000014502,ENSRNOP00000017692,ENSRNOP00000022594,ENSRNOP00000007371,ENSRNOP00000075739,ENSRNOP00000053831,ENSRNOP00000036716,ENSRNOP00000039630,ENSRNOP00000045637
3	GO:0007623	circadian rhythm	Biological Process	2	ENSRNOP00000007175,ENSRNOP00000003921
3	GO:0042698	ovulation cycle	Biological Process	1	ENSRNOP00000072116
3	GO:0042753	positive regulation of circadian rhythm	Biological Process	1	ENSRNOP00000003921
3	GO:0044089	positive regulation of cellular component biogenesis	Biological Process	4	ENSRNOP00000072116,ENSRNOP00000001315,ENSRNOP00000070950,ENSRNOP00000014502
3	GO:0045785	positive regulation of cell adhesion	Biological Process	2	ENSRNOP00000019393,ENSRNOP00000053831
3	GO:0048584	positive regulation of response to stimulus	Biological Process	16	ENSRNOP00000001248,ENSRNOP00000036716,ENSRNOP00000023017,ENSRNOP00000045637,ENSRNOP00000053831,ENSRNOP00000002321,ENSRNOP00000040760,ENSRNOP00000075739,ENSRNOP00000033812,ENSRNOP00000014660,ENSRNOP00000000696,ENSRNOP00000070968,ENSRNOP00000070203,ENSRNOP00000034357,ENSRNOP00000019393,ENSRNOP00000072116
3	GO:0051050	positive regulation of transport	Biological Process	12	ENSRNOP00000022594,ENSRNOP00000070203,ENSRNOP00000069954,ENSRNOP00000040760,ENSRNOP00000036716,ENSRNOP00000053831,ENSRNOP00000072116,ENSRNOP00000045637,ENSRNOP00000023017,ENSRNOP00000009344,ENSRNOP00000075739,ENSRNOP00000069027
3	GO:0051091	positive regulation of DNA-binding transcription factor activity	Biological Process	2	ENSRNOP00000072116,ENSRNOP00000014660
3	GO:1903829	positive regulation of cellular protein localization	Biological Process	4	ENSRNOP00000033812,ENSRNOP00000069027,ENSRNOP00000040760,ENSRNOP00000036716
3	GO:1904951	positive regulation of establishment of protein localization	Biological Process	3	ENSRNOP00000069954,ENSRNOP00000075739,ENSRNOP00000069027
3	GO:1905954	positive regulation of lipid localization	Biological Process	2	ENSRNOP00000022594,ENSRNOP00000007371
3	GO:0048585	negative regulation of response to stimulus	Biological Process	8	ENSRNOP00000053831,ENSRNOP00000075739,ENSRNOP00000001248,ENSRNOP00000070203,ENSRNOP00000019393,ENSRNOP00000040760,ENSRNOP00000072116,ENSRNOP00000000696
3	GO:0051051	negative regulation of transport	Biological Process	3	ENSRNOP00000069954,ENSRNOP00000070203,ENSRNOP00000072006
3	GO:1903828	negative regulation of cellular protein localization	Biological Process	1	ENSRNOP00000004741
3	GO:1904950	negative regulation of establishment of protein localization	Biological Process	1	ENSRNOP00000072006
3	GO:0030155	regulation of cell adhesion	Biological Process	3	ENSRNOP00000019393,ENSRNOP00000053831,ENSRNOP00000070203
3	GO:0032879	regulation of localization	Biological Process	20	ENSRNOP00000069954,ENSRNOP00000040760,ENSRNOP00000022594,ENSRNOP00000009344,ENSRNOP00000007371,ENSRNOP00000070203,ENSRNOP00000075739,ENSRNOP00000001248,ENSRNOP00000053831,ENSRNOP00000014502,ENSRNOP00000036716,ENSRNOP00000072116,ENSRNOP00000045637,ENSRNOP00000023017,ENSRNOP00000055942,ENSRNOP00000072006,ENSRNOP00000033812,ENSRNOP00000019393,ENSRNOP00000004741,ENSRNOP00000069027
3	GO:0042752	regulation of circadian rhythm	Biological Process	1	ENSRNOP00000003921
3	GO:0043900	regulation of multi-organism process	Biological Process	1	ENSRNOP00000033812
3	GO:0044087	regulation of cellular component biogenesis	Biological Process	5	ENSRNOP00000019393,ENSRNOP00000072116,ENSRNOP00000001315,ENSRNOP00000070950,ENSRNOP00000014502
3	GO:0048583	regulation of response to stimulus	Biological Process	22	ENSRNOP00000001248,ENSRNOP00000036716,ENSRNOP00000023017,ENSRNOP00000053831,ENSRNOP00000033812,ENSRNOP00000045637,ENSRNOP00000075739,ENSRNOP00000014660,ENSRNOP00000021258,ENSRNOP00000057815,ENSRNOP00000009344,ENSRNOP00000002321,ENSRNOP00000040760,ENSRNOP00000020717,ENSRNOP00000000696,ENSRNOP00000070968,ENSRNOP00000070203,ENSRNOP00000034357,ENSRNOP00000019393,ENSRNOP00000073953,ENSRNOP00000072116,…
3	GO:0097006	regulation of plasma lipoprotein particle levels	Biological Process	2	ENSRNOP00000007371,ENSRNOP00000022594
3	GO:1900046	regulation of hemostasis	Biological Process	1	ENSRNOP00000036716
3	GO:0006950	response to stress	Biological Process	25	ENSRNOP00000004741,ENSRNOP00000007175,ENSRNOP00000045637,ENSRNOP00000001248,ENSRNOP00000053831,ENSRNOP00000072116,ENSRNOP00000036716,ENSRNOP00000033812,ENSRNOP00000026643,ENSRNOP00000075739,ENSRNOP00000071002,ENSRNOP00000003921,ENSRNOP00000009344,ENSRNOP00000002321,ENSRNOP00000002809,ENSRNOP00000014660,ENSRNOP00000002540,ENSRNOP00000004382,ENSRNOP00000069954,ENSRNOP00000070203,ENSRNOP00000017692,…
3	GO:0009605	response to external stimulus	Biological Process	17	ENSRNOP00000036716,ENSRNOP00000033812,ENSRNOP00000023017,ENSRNOP00000070203,ENSRNOP00000001248,ENSRNOP00000072116,ENSRNOP00000007371,ENSRNOP00000075739,ENSRNOP00000071115,ENSRNOP00000003921,ENSRNOP00000007175,ENSRNOP00000026643,ENSRNOP00000069954,ENSRNOP00000070968,ENSRNOP00000040760,ENSRNOP00000019393,ENSRNOP00000039630
3	GO:0009607	response to biotic stimulus	Biological Process	6	ENSRNOP00000033812,ENSRNOP00000023017,ENSRNOP00000036716,ENSRNOP00000072116,ENSRNOP00000007371,ENSRNOP00000026643
3	GO:0009628	response to abiotic stimulus	Biological Process	14	ENSRNOP00000007175,ENSRNOP00000045637,ENSRNOP00000001248,ENSRNOP00000053831,ENSRNOP00000009344,ENSRNOP00000002321,ENSRNOP00000002809,ENSRNOP00000072116,ENSRNOP00000026643,ENSRNOP00000013220,ENSRNOP00000070968,ENSRNOP00000055942,ENSRNOP00000072006,ENSRNOP00000019393
3	GO:0009719	response to endogenous stimulus	Biological Process	16	ENSRNOP00000021863,ENSRNOP00000007175,ENSRNOP00000001315,ENSRNOP00000001248,ENSRNOP00000007371,ENSRNOP00000069954,ENSRNOP00000002809,ENSRNOP00000002321,ENSRNOP00000053831,ENSRNOP00000073953,ENSRNOP00000045637,ENSRNOP00000018820,ENSRNOP00000036716,ENSRNOP00000014493,ENSRNOP00000019393,ENSRNOP00000004741
3	GO:0014823	response to activity	Biological Process	3	ENSRNOP00000019393,ENSRNOP00000040760,ENSRNOP00000001248
3	GO:0014854	response to inactivity	Biological Process	1	ENSRNOP00000009344
3	GO:0014874	response to stimulus involved in regulation of muscle adaptation	Biological Process	1	ENSRNOP00000009344
3	GO:0042221	response to chemical	Biological Process	38	ENSRNOP00000023017,ENSRNOP00000070203,ENSRNOP00000001248,ENSRNOP00000075739,ENSRNOP00000071115,ENSRNOP00000003921,ENSRNOP00000019393,ENSRNOP00000007175,ENSRNOP00000057815,ENSRNOP00000007371,ENSRNOP00000002321,ENSRNOP00000069954,ENSRNOP00000018620,ENSRNOP00000009344,ENSRNOP00000045637,ENSRNOP00000002809,ENSRNOP00000040168,ENSRNOP00000053831,ENSRNOP00000021863,ENSRNOP00000036716,ENSRNOP00000001315,…
3	GO:0043627	response to estrogen	Biological Process	1	ENSRNOP00000001315
3	GO:0051606	detection of stimulus	Biological Process	3	ENSRNOP00000023335,ENSRNOP00000051198,ENSRNOP00000069954
3	GO:0033036	macromolecule localization	Biological Process	23	ENSRNOP00000040168,ENSRNOP00000051330,ENSRNOP00000022594,ENSRNOP00000007371,ENSRNOP00000000083,ENSRNOP00000069954,ENSRNOP00000017692,ENSRNOP00000005845,ENSRNOP00000034357,ENSRNOP00000072116,ENSRNOP00000019393,ENSRNOP00000014502,ENSRNOP00000070968,ENSRNOP00000072006,ENSRNOP00000072503,ENSRNOP00000000696,ENSRNOP00000014660,ENSRNOP00000036716,ENSRNOP00000075739,ENSRNOP00000033812,ENSRNOP00000004741,…
3	GO:0051234	establishment of localization	Biological Process	29	ENSRNOP00000053831,ENSRNOP00000036716,ENSRNOP00000070214,ENSRNOP00000040168,ENSRNOP00000051330,ENSRNOP00000045637,ENSRNOP00000023017,ENSRNOP00000022594,ENSRNOP00000007371,ENSRNOP00000000083,ENSRNOP00000017692,ENSRNOP00000005845,ENSRNOP00000039630,ENSRNOP00000069954,ENSRNOP00000009344,ENSRNOP00000070203,ENSRNOP00000034357,ENSRNOP00000072116,ENSRNOP00000014502,ENSRNOP00000040760,ENSRNOP00000070968,…
3	GO:0051235	maintenance of location	Biological Process	4	ENSRNOP00000009344,ENSRNOP00000007371,ENSRNOP00000019393,ENSRNOP00000003921
3	GO:0051641	cellular localization	Biological Process	16	ENSRNOP00000040168,ENSRNOP00000051330,ENSRNOP00000000083,ENSRNOP00000009344,ENSRNOP00000019393,ENSRNOP00000014502,ENSRNOP00000072006,ENSRNOP00000053831,ENSRNOP00000036716,ENSRNOP00000003921,ENSRNOP00000017692,ENSRNOP00000014660,ENSRNOP00000033812,ENSRNOP00000004741,ENSRNOP00000069027,ENSRNOP00000040760
3	GO:0051674	localization of cell	Biological Process	13	ENSRNOP00000073469,ENSRNOP00000070203,ENSRNOP00000001248,ENSRNOP00000040760,ENSRNOP00000014502,ENSRNOP00000017692,ENSRNOP00000022594,ENSRNOP00000007371,ENSRNOP00000075739,ENSRNOP00000053831,ENSRNOP00000036716,ENSRNOP00000039630,ENSRNOP00000045637
3	GO:0051707	response to other organism	Biological Process	6	ENSRNOP00000033812,ENSRNOP00000023017,ENSRNOP00000036716,ENSRNOP00000072116,ENSRNOP00000007371,ENSRNOP00000026643
3	GO:0044419	interspecies interaction between organisms	Biological Process	1	ENSRNOP00000003921
3	GO:0065008	regulation of biological quality	Biological Process	21	ENSRNOP00000014660,ENSRNOP00000020717,ENSRNOP00000069954,ENSRNOP00000073041,ENSRNOP00000026643,ENSRNOP00000045637,ENSRNOP00000013220,ENSRNOP00000075739,ENSRNOP00000036716,ENSRNOP00000009344,ENSRNOP00000007371,ENSRNOP00000072116,ENSRNOP00000040760,ENSRNOP00000019393,ENSRNOP00000062425,ENSRNOP00000001315,ENSRNOP00000072006,ENSRNOP00000003921,ENSRNOP00000070968,ENSRNOP00000023017,ENSRNOP00000054937
3	GO:0065009	regulation of molecular function	Biological Process	23	ENSRNOP00000001248,ENSRNOP00000054937,ENSRNOP00000045637,ENSRNOP00000007175,ENSRNOP00000051504,ENSRNOP00000056600,ENSRNOP00000017692,ENSRNOP00000023017,ENSRNOP00000018820,ENSRNOP00000020717,ENSRNOP00000075739,ENSRNOP00000033812,ENSRNOP00000000696,ENSRNOP00000041521,ENSRNOP00000034357,ENSRNOP00000071002,ENSRNOP00000069027,ENSRNOP00000072116,ENSRNOP00000014660,ENSRNOP00000009344,ENSRNOP00000058505,…
3	GO:0044085	cellular component biogenesis	Biological Process	19	ENSRNOP00000070538,ENSRNOP00000067217,ENSRNOP00000014502,ENSRNOP00000069027,ENSRNOP00000033304,ENSRNOP00000072116,ENSRNOP00000070950,ENSRNOP00000073469,ENSRNOP00000001607,ENSRNOP00000072503,ENSRNOP00000019393,ENSRNOP00000026492,ENSRNOP00000001315,ENSRNOP00000036716,ENSRNOP00000026643,ENSRNOP00000009344,ENSRNOP00000040760,ENSRNOP00000013220,ENSRNOP00000039630
4	GO:0007276	gamete generation	Biological Process	4	ENSRNOP00000073728,ENSRNOP00000019393,ENSRNOP00000072116,ENSRNOP00000007371
4	GO:0022900	electron transport chain	Biological Process	2	ENSRNOP00000055942,ENSRNOP00000041521
4	GO:0015980	energy derivation by oxidation of organic compounds	Biological Process	3	ENSRNOP00000069954,ENSRNOP00000055942,ENSRNOP00000041521
4	GO:0034440	lipid oxidation	Biological Process	1	ENSRNOP00000040168
4	GO:0034641	cellular nitrogen compound metabolic process	Biological Process	27	ENSRNOP00000033812,ENSRNOP00000033304,ENSRNOP00000070538,ENSRNOP00000014660,ENSRNOP00000018820,ENSRNOP00000014493,ENSRNOP00000024380,ENSRNOP00000069954,ENSRNOP00000055942,ENSRNOP00000041521,ENSRNOP00000057815,ENSRNOP00000058505,ENSRNOP00000021863,ENSRNOP00000074861,ENSRNOP00000069027,ENSRNOP00000073728,ENSRNOP00000070203,ENSRNOP00000033369,ENSRNOP00000002321,ENSRNOP00000026492,ENSRNOP00000072116,…
4	GO:0051171	regulation of nitrogen compound metabolic process	Biological Process	25	ENSRNOP00000033812,ENSRNOP00000001248,ENSRNOP00000033304,ENSRNOP00000014660,ENSRNOP00000075739,ENSRNOP00000021863,ENSRNOP00000074861,ENSRNOP00000018820,ENSRNOP00000054937,ENSRNOP00000045637,ENSRNOP00000007175,ENSRNOP00000051504,ENSRNOP00000056600,ENSRNOP00000002321,ENSRNOP00000072116,ENSRNOP00000041521,ENSRNOP00000000696,ENSRNOP00000071002,ENSRNOP00000069027,ENSRNOP00000069954,ENSRNOP00000018014,…
4	GO:0051172	negative regulation of nitrogen compound metabolic process	Biological Process	9	ENSRNOP00000033812,ENSRNOP00000014660,ENSRNOP00000054937,ENSRNOP00000007175,ENSRNOP00000051504,ENSRNOP00000056600,ENSRNOP00000072116,ENSRNOP00000018014,ENSRNOP00000062425
4	GO:0051173	positive regulation of nitrogen compound metabolic process	Biological Process	17	ENSRNOP00000001248,ENSRNOP00000075739,ENSRNOP00000045637,ENSRNOP00000018820,ENSRNOP00000002321,ENSRNOP00000072116,ENSRNOP00000014660,ENSRNOP00000033812,ENSRNOP00000041521,ENSRNOP00000000696,ENSRNOP00000007175,ENSRNOP00000069954,ENSRNOP00000021863,ENSRNOP00000018014,ENSRNOP00000020717,ENSRNOP00000017692,ENSRNOP00000034357
4	GO:1901564	organonitrogen compound metabolic process	Biological Process	40	ENSRNOP00000001248,ENSRNOP00000013486,ENSRNOP00000014660,ENSRNOP00000075739,ENSRNOP00000018820,ENSRNOP00000014493,ENSRNOP00000024380,ENSRNOP00000019918,ENSRNOP00000021258,ENSRNOP00000069954,ENSRNOP00000055942,ENSRNOP00000041521,ENSRNOP00000057815,ENSRNOP00000033369,ENSRNOP00000002321,ENSRNOP00000070950,ENSRNOP00000054937,ENSRNOP00000018620,ENSRNOP00000017692,ENSRNOP00000033812,ENSRNOP00000017271,…
4	GO:2001057	reactive nitrogen species metabolic process	Biological Process	1	ENSRNOP00000072116
4	GO:0009894	regulation of catabolic process	Biological Process	7	ENSRNOP00000007175,ENSRNOP00000040168,ENSRNOP00000072116,ENSRNOP00000056600,ENSRNOP00000069954,ENSRNOP00000069027,ENSRNOP00000062425
4	GO:0009895	negative regulation of catabolic process	Biological Process	2	ENSRNOP00000007175,ENSRNOP00000062425
4	GO:0009896	positive regulation of catabolic process	Biological Process	2	ENSRNOP00000072116,ENSRNOP00000069954
4	GO:0030574	collagen catabolic process	Biological Process	1	ENSRNOP00000007175
4	GO:0044248	cellular catabolic process	Biological Process	15	ENSRNOP00000069954,ENSRNOP00000057815,ENSRNOP00000062425,ENSRNOP00000013486,ENSRNOP00000040168,ENSRNOP00000053831,ENSRNOP00000007371,ENSRNOP00000026492,ENSRNOP00000072116,ENSRNOP00000071002,ENSRNOP00000058505,ENSRNOP00000007175,ENSRNOP00000002540,ENSRNOP00000069027,ENSRNOP00000013220
4	GO:0044282	small molecule catabolic process	Biological Process	2	ENSRNOP00000040168,ENSRNOP00000058505
4	GO:1901575	organic substance catabolic process	Biological Process	15	ENSRNOP00000069954,ENSRNOP00000057815,ENSRNOP00000062425,ENSRNOP00000013486,ENSRNOP00000040168,ENSRNOP00000053831,ENSRNOP00000007371,ENSRNOP00000026492,ENSRNOP00000072116,ENSRNOP00000056600,ENSRNOP00000071002,ENSRNOP00000058505,ENSRNOP00000007175,ENSRNOP00000002540,ENSRNOP00000013220
4	GO:0009889	regulation of biosynthetic process	Biological Process	15	ENSRNOP00000033812,ENSRNOP00000014660,ENSRNOP00000021863,ENSRNOP00000074861,ENSRNOP00000018820,ENSRNOP00000002809,ENSRNOP00000002321,ENSRNOP00000072116,ENSRNOP00000007371,ENSRNOP00000069954,ENSRNOP00000007175,ENSRNOP00000045637,ENSRNOP00000018014,ENSRNOP00000020717,ENSRNOP00000017692
4	GO:0009890	negative regulation of biosynthetic process	Biological Process	3	ENSRNOP00000033812,ENSRNOP00000069954,ENSRNOP00000018014
4	GO:0009891	positive regulation of biosynthetic process	Biological Process	11	ENSRNOP00000018820,ENSRNOP00000002321,ENSRNOP00000072116,ENSRNOP00000069954,ENSRNOP00000007175,ENSRNOP00000045637,ENSRNOP00000021863,ENSRNOP00000018014,ENSRNOP00000033812,ENSRNOP00000020717,ENSRNOP00000017692
4	GO:0044249	cellular biosynthetic process	Biological Process	24	ENSRNOP00000033812,ENSRNOP00000018820,ENSRNOP00000014493,ENSRNOP00000024380,ENSRNOP00000069954,ENSRNOP00000057815,ENSRNOP00000014660,ENSRNOP00000021863,ENSRNOP00000074861,ENSRNOP00000033369,ENSRNOP00000002321,ENSRNOP00000053831,ENSRNOP00000058505,ENSRNOP00000022594,ENSRNOP00000051330,ENSRNOP00000008062,ENSRNOP00000002540,ENSRNOP00000007371,ENSRNOP00000072116,ENSRNOP00000007175,ENSRNOP00000045637,…
4	GO:0044283	small molecule biosynthetic process	Biological Process	6	ENSRNOP00000069954,ENSRNOP00000057815,ENSRNOP00000058505,ENSRNOP00000022594,ENSRNOP00000008062,ENSRNOP00000007371
4	GO:1901576	organic substance biosynthetic process	Biological Process	25	ENSRNOP00000033812,ENSRNOP00000018820,ENSRNOP00000014493,ENSRNOP00000024380,ENSRNOP00000069954,ENSRNOP00000057815,ENSRNOP00000014660,ENSRNOP00000021863,ENSRNOP00000074861,ENSRNOP00000033369,ENSRNOP00000002321,ENSRNOP00000053831,ENSRNOP00000002809,ENSRNOP00000058505,ENSRNOP00000022594,ENSRNOP00000051330,ENSRNOP00000008062,ENSRNOP00000002540,ENSRNOP00000007371,ENSRNOP00000007175,ENSRNOP00000045637,…
4	GO:1903409	reactive oxygen species biosynthetic process	Biological Process	1	ENSRNOP00000072116
4	GO:0010605	negative regulation of macromolecule metabolic process	Biological Process	12	ENSRNOP00000033812,ENSRNOP00000014660,ENSRNOP00000054937,ENSRNOP00000007175,ENSRNOP00000051504,ENSRNOP00000056600,ENSRNOP00000073728,ENSRNOP00000026492,ENSRNOP00000067217,ENSRNOP00000072116,ENSRNOP00000018014,ENSRNOP00000062425
4	GO:0010713	negative regulation of collagen metabolic process	Biological Process	1	ENSRNOP00000007175
4	GO:0031324	negative regulation of cellular metabolic process	Biological Process	10	ENSRNOP00000033812,ENSRNOP00000014660,ENSRNOP00000054937,ENSRNOP00000007175,ENSRNOP00000051504,ENSRNOP00000056600,ENSRNOP00000069954,ENSRNOP00000072116,ENSRNOP00000018014,ENSRNOP00000062425
4	GO:0045912	negative regulation of carbohydrate metabolic process	Biological Process	1	ENSRNOP00000069954
4	GO:0062014	negative regulation of small molecule metabolic process	Biological Process	1	ENSRNOP00000069954
4	GO:0010604	positive regulation of macromolecule metabolic process	Biological Process	18	ENSRNOP00000001248,ENSRNOP00000075739,ENSRNOP00000045637,ENSRNOP00000072116,ENSRNOP00000007371,ENSRNOP00000018820,ENSRNOP00000002321,ENSRNOP00000014660,ENSRNOP00000033812,ENSRNOP00000041521,ENSRNOP00000000696,ENSRNOP00000069954,ENSRNOP00000007175,ENSRNOP00000021863,ENSRNOP00000018014,ENSRNOP00000020717,ENSRNOP00000017692,ENSRNOP00000034357
4	GO:0031325	positive regulation of cellular metabolic process	Biological Process	17	ENSRNOP00000001248,ENSRNOP00000075739,ENSRNOP00000045637,ENSRNOP00000018820,ENSRNOP00000002321,ENSRNOP00000072116,ENSRNOP00000014660,ENSRNOP00000069954,ENSRNOP00000033812,ENSRNOP00000041521,ENSRNOP00000000696,ENSRNOP00000034357,ENSRNOP00000007175,ENSRNOP00000021863,ENSRNOP00000018014,ENSRNOP00000020717,ENSRNOP00000017692
4	GO:0045834	positive regulation of lipid metabolic process	Biological Process	2	ENSRNOP00000034357,ENSRNOP00000001248
4	GO:0045913	positive regulation of carbohydrate metabolic process	Biological Process	1	ENSRNOP00000069954
4	GO:0062013	positive regulation of small molecule metabolic process	Biological Process	1	ENSRNOP00000069954
4	GO:0010712	regulation of collagen metabolic process	Biological Process	1	ENSRNOP00000007175
4	GO:0031323	regulation of cellular metabolic process	Biological Process	26	ENSRNOP00000033812,ENSRNOP00000001248,ENSRNOP00000033304,ENSRNOP00000014660,ENSRNOP00000075739,ENSRNOP00000021863,ENSRNOP00000074861,ENSRNOP00000018820,ENSRNOP00000054937,ENSRNOP00000045637,ENSRNOP00000007175,ENSRNOP00000051504,ENSRNOP00000056600,ENSRNOP00000002321,ENSRNOP00000040168,ENSRNOP00000072116,ENSRNOP00000069954,ENSRNOP00000041521,ENSRNOP00000000696,ENSRNOP00000034357,ENSRNOP00000071002,…
4	GO:0060255	regulation of macromolecule metabolic process	Biological Process	29	ENSRNOP00000033812,ENSRNOP00000001248,ENSRNOP00000033304,ENSRNOP00000014660,ENSRNOP00000075739,ENSRNOP00000021863,ENSRNOP00000074861,ENSRNOP00000018820,ENSRNOP00000054937,ENSRNOP00000045637,ENSRNOP00000007175,ENSRNOP00000072116,ENSRNOP00000007371,ENSRNOP00000051504,ENSRNOP00000056600,ENSRNOP00000002321,ENSRNOP00000073728,ENSRNOP00000026492,ENSRNOP00000041521,ENSRNOP00000000696,ENSRNOP00000071002,…
4	GO:0062012	regulation of small molecule metabolic process	Biological Process	3	ENSRNOP00000040168,ENSRNOP00000007371,ENSRNOP00000069954
4	GO:0080090	regulation of primary metabolic process	Biological Process	28	ENSRNOP00000033812,ENSRNOP00000001248,ENSRNOP00000033304,ENSRNOP00000014660,ENSRNOP00000075739,ENSRNOP00000021863,ENSRNOP00000074861,ENSRNOP00000018820,ENSRNOP00000054937,ENSRNOP00000045637,ENSRNOP00000002809,ENSRNOP00000007175,ENSRNOP00000051504,ENSRNOP00000056600,ENSRNOP00000002321,ENSRNOP00000000696,ENSRNOP00000034357,ENSRNOP00000040168,ENSRNOP00000072116,ENSRNOP00000041521,ENSRNOP00000071002,…
4	GO:0043414	macromolecule methylation	Biological Process	2	ENSRNOP00000058505,ENSRNOP00000073728
4	GO:0034754	cellular hormone metabolic process	Biological Process	1	ENSRNOP00000070968
4	GO:0006790	sulfur compound metabolic process	Biological Process	1	ENSRNOP00000058505
4	GO:0006082	organic acid metabolic process	Biological Process	6	ENSRNOP00000069954,ENSRNOP00000055942,ENSRNOP00000058505,ENSRNOP00000008062,ENSRNOP00000040168,ENSRNOP00000070968
4	GO:0006091	generation of precursor metabolites and energy	Biological Process	3	ENSRNOP00000069954,ENSRNOP00000055942,ENSRNOP00000041521
4	GO:0006413	translational initiation	Biological Process	1	ENSRNOP00000002321
4	GO:0006575	cellular modified amino acid metabolic process	Biological Process	1	ENSRNOP00000058505
4	GO:0006725	cellular aromatic compound metabolic process	Biological Process	21	ENSRNOP00000033812,ENSRNOP00000033304,ENSRNOP00000070538,ENSRNOP00000014660,ENSRNOP00000069954,ENSRNOP00000055942,ENSRNOP00000041521,ENSRNOP00000057815,ENSRNOP00000058505,ENSRNOP00000021863,ENSRNOP00000074861,ENSRNOP00000069027,ENSRNOP00000073728,ENSRNOP00000070203,ENSRNOP00000026492,ENSRNOP00000007175,ENSRNOP00000045637,ENSRNOP00000018014,ENSRNOP00000020717,ENSRNOP00000017692,ENSRNOP00000072116
4	GO:0006793	phosphorus metabolic process	Biological Process	19	ENSRNOP00000001248,ENSRNOP00000014660,ENSRNOP00000075739,ENSRNOP00000069954,ENSRNOP00000055942,ENSRNOP00000041521,ENSRNOP00000057815,ENSRNOP00000070950,ENSRNOP00000054937,ENSRNOP00000018620,ENSRNOP00000053831,ENSRNOP00000045637,ENSRNOP00000018820,ENSRNOP00000033812,ENSRNOP00000000696,ENSRNOP00000034357,ENSRNOP00000071002,ENSRNOP00000069027,ENSRNOP00000072116
4	GO:0072593	reactive oxygen species metabolic process	Biological Process	2	ENSRNOP00000072116,ENSRNOP00000017692
4	GO:0017144	drug metabolic process	Biological Process	5	ENSRNOP00000069954,ENSRNOP00000055942,ENSRNOP00000041521,ENSRNOP00000058505,ENSRNOP00000072116
4	GO:0042133	neurotransmitter metabolic process	Biological Process	1	ENSRNOP00000072116
4	GO:0042180	cellular ketone metabolic process	Biological Process	1	ENSRNOP00000040168
4	GO:0044255	cellular lipid metabolic process	Biological Process	8	ENSRNOP00000007371,ENSRNOP00000053831,ENSRNOP00000000696,ENSRNOP00000040168,ENSRNOP00000070968,ENSRNOP00000034357,ENSRNOP00000001248,ENSRNOP00000075739
4	GO:0044260	cellular macromolecule metabolic process	Biological Process	44	ENSRNOP00000033812,ENSRNOP00000001248,ENSRNOP00000013486,ENSRNOP00000014660,ENSRNOP00000075739,ENSRNOP00000053831,ENSRNOP00000018820,ENSRNOP00000014493,ENSRNOP00000024380,ENSRNOP00000019918,ENSRNOP00000021258,ENSRNOP00000069954,ENSRNOP00000058505,ENSRNOP00000021863,ENSRNOP00000074861,ENSRNOP00000033369,ENSRNOP00000002321,ENSRNOP00000070950,ENSRNOP00000054937,ENSRNOP00000018620,ENSRNOP00000017692,…
4	GO:0044262	cellular carbohydrate metabolic process	Biological Process	1	ENSRNOP00000069954
4	GO:0046483	heterocycle metabolic process	Biological Process	22	ENSRNOP00000033812,ENSRNOP00000033304,ENSRNOP00000070538,ENSRNOP00000014660,ENSRNOP00000069954,ENSRNOP00000055942,ENSRNOP00000041521,ENSRNOP00000057815,ENSRNOP00000058505,ENSRNOP00000021863,ENSRNOP00000074861,ENSRNOP00000069027,ENSRNOP00000073728,ENSRNOP00000070203,ENSRNOP00000022594,ENSRNOP00000026492,ENSRNOP00000007175,ENSRNOP00000045637,ENSRNOP00000018014,ENSRNOP00000020717,ENSRNOP00000017692,…
4	GO:0051186	cofactor metabolic process	Biological Process	2	ENSRNOP00000069954,ENSRNOP00000058505
4	GO:0005975	carbohydrate metabolic process	Biological Process	3	ENSRNOP00000069954,ENSRNOP00000001215,ENSRNOP00000072503
4	GO:0006099	tricarboxylic acid cycle	Biological Process	1	ENSRNOP00000055942
4	GO:0006139	nucleobase-containing compound metabolic process	Biological Process	21	ENSRNOP00000033812,ENSRNOP00000033304,ENSRNOP00000070538,ENSRNOP00000014660,ENSRNOP00000069954,ENSRNOP00000055942,ENSRNOP00000041521,ENSRNOP00000057815,ENSRNOP00000058505,ENSRNOP00000021863,ENSRNOP00000074861,ENSRNOP00000069027,ENSRNOP00000073728,ENSRNOP00000070203,ENSRNOP00000026492,ENSRNOP00000007175,ENSRNOP00000045637,ENSRNOP00000018014,ENSRNOP00000020717,ENSRNOP00000017692,ENSRNOP00000072116
4	GO:0006520	cellular amino acid metabolic process	Biological Process	2	ENSRNOP00000058505,ENSRNOP00000008062
4	GO:0006629	lipid metabolic process	Biological Process	11	ENSRNOP00000007371,ENSRNOP00000053831,ENSRNOP00000000696,ENSRNOP00000002809,ENSRNOP00000034357,ENSRNOP00000040168,ENSRNOP00000070968,ENSRNOP00000001248,ENSRNOP00000075739,ENSRNOP00000070214,ENSRNOP00000022594
4	GO:0019538	protein metabolic process	Biological Process	35	ENSRNOP00000001248,ENSRNOP00000013486,ENSRNOP00000014660,ENSRNOP00000075739,ENSRNOP00000018820,ENSRNOP00000014493,ENSRNOP00000024380,ENSRNOP00000019918,ENSRNOP00000021258,ENSRNOP00000033369,ENSRNOP00000002321,ENSRNOP00000070950,ENSRNOP00000054937,ENSRNOP00000018620,ENSRNOP00000017692,ENSRNOP00000033812,ENSRNOP00000017271,ENSRNOP00000000120,ENSRNOP00000062425,ENSRNOP00000040168,ENSRNOP00000071002,…
4	GO:0005996	monosaccharide metabolic process	Biological Process	1	ENSRNOP00000069954
4	GO:0006066	alcohol metabolic process	Biological Process	1	ENSRNOP00000007371
4	GO:0006766	vitamin metabolic process	Biological Process	2	ENSRNOP00000022594,ENSRNOP00000058505
4	GO:0055086	nucleobase-containing small molecule metabolic process	Biological Process	5	ENSRNOP00000069954,ENSRNOP00000055942,ENSRNOP00000041521,ENSRNOP00000057815,ENSRNOP00000058505
4	GO:0043413	macromolecule glycosylation	Biological Process	1	ENSRNOP00000002540
4	GO:0097502	mannosylation	Biological Process	1	ENSRNOP00000002540
4	GO:0006482	protein demethylation	Biological Process	1	ENSRNOP00000073953
4	GO:0019637	organophosphate metabolic process	Biological Process	8	ENSRNOP00000069954,ENSRNOP00000055942,ENSRNOP00000041521,ENSRNOP00000057815,ENSRNOP00000053831,ENSRNOP00000034357,ENSRNOP00000001248,ENSRNOP00000075739
4	GO:0043170	macromolecule metabolic process	Biological Process	49	ENSRNOP00000033812,ENSRNOP00000001248,ENSRNOP00000013486,ENSRNOP00000033304,ENSRNOP00000070538,ENSRNOP00000014660,ENSRNOP00000075739,ENSRNOP00000053831,ENSRNOP00000018820,ENSRNOP00000014493,ENSRNOP00000024380,ENSRNOP00000019918,ENSRNOP00000021258,ENSRNOP00000069954,ENSRNOP00000058505,ENSRNOP00000021863,ENSRNOP00000074861,ENSRNOP00000069027,ENSRNOP00000073728,ENSRNOP00000070203,ENSRNOP00000033369,…
4	GO:0046500	S-adenosylmethionine metabolic process	Biological Process	1	ENSRNOP00000058505
4	GO:1901135	carbohydrate derivative metabolic process	Biological Process	8	ENSRNOP00000069954,ENSRNOP00000055942,ENSRNOP00000041521,ENSRNOP00000057815,ENSRNOP00000000120,ENSRNOP00000058505,ENSRNOP00000002540,ENSRNOP00000007175
4	GO:1901360	organic cyclic compound metabolic process	Biological Process	24	ENSRNOP00000033812,ENSRNOP00000033304,ENSRNOP00000070538,ENSRNOP00000014660,ENSRNOP00000069954,ENSRNOP00000055942,ENSRNOP00000041521,ENSRNOP00000057815,ENSRNOP00000058505,ENSRNOP00000021863,ENSRNOP00000074861,ENSRNOP00000069027,ENSRNOP00000073728,ENSRNOP00000070203,ENSRNOP00000002809,ENSRNOP00000007371,ENSRNOP00000022594,ENSRNOP00000026492,ENSRNOP00000007175,ENSRNOP00000045637,ENSRNOP00000018014,…
4	GO:1901615	organic hydroxy compound metabolic process	Biological Process	2	ENSRNOP00000007371,ENSRNOP00000022594
4	GO:0001910	regulation of leukocyte mediated cytotoxicity	Biological Process	1	ENSRNOP00000023017
4	GO:0001912	positive regulation of leukocyte mediated cytotoxicity	Biological Process	1	ENSRNOP00000023017
4	GO:0001913	T cell mediated cytotoxicity	Biological Process	1	ENSRNOP00000023017
4	GO:0051715	cytolysis in other organism	Biological Process	1	ENSRNOP00000003921
4	GO:0051883	killing of cells in other organism involved in symbiotic interaction	Biological Process	1	ENSRNOP00000003921
4	GO:0033023	mast cell homeostasis	Biological Process	1	ENSRNOP00000036716
4	GO:0002263	cell activation involved in immune response	Biological Process	4	ENSRNOP00000036716,ENSRNOP00000014502,ENSRNOP00000053831,ENSRNOP00000070203
4	GO:0002443	leukocyte mediated immunity	Biological Process	4	ENSRNOP00000036716,ENSRNOP00000023017,ENSRNOP00000073953,ENSRNOP00000053831
4	GO:0002697	regulation of immune effector process	Biological Process	5	ENSRNOP00000036716,ENSRNOP00000023017,ENSRNOP00000033812,ENSRNOP00000053831,ENSRNOP00000070203
4	GO:0002698	negative regulation of immune effector process	Biological Process	1	ENSRNOP00000070203
4	GO:0002699	positive regulation of immune effector process	Biological Process	3	ENSRNOP00000036716,ENSRNOP00000023017,ENSRNOP00000053831
4	GO:0043299	leukocyte degranulation	Biological Process	2	ENSRNOP00000036716,ENSRNOP00000053831
4	GO:0051607	defense response to virus	Biological Process	1	ENSRNOP00000033812
4	GO:0002757	immune response-activating signal transduction	Biological Process	3	ENSRNOP00000036716,ENSRNOP00000002321,ENSRNOP00000070203
4	GO:0034101	erythrocyte homeostasis	Biological Process	1	ENSRNOP00000023017
4	GO:0002367	cytokine production involved in immune response	Biological Process	2	ENSRNOP00000023017,ENSRNOP00000036716
4	GO:0002700	regulation of production of molecular mediator of immune response	Biological Process	2	ENSRNOP00000023017,ENSRNOP00000036716
4	GO:0002702	positive regulation of production of molecular mediator of immune response	Biological Process	2	ENSRNOP00000023017,ENSRNOP00000036716
4	GO:0048534	hematopoietic or lymphoid organ development	Biological Process	7	ENSRNOP00000073252,ENSRNOP00000036716,ENSRNOP00000073469,ENSRNOP00000075739,ENSRNOP00000045637,ENSRNOP00000023017,ENSRNOP00000001248
4	GO:0002685	regulation of leukocyte migration	Biological Process	1	ENSRNOP00000070203
4	GO:0002694	regulation of leukocyte activation	Biological Process	3	ENSRNOP00000070203,ENSRNOP00000036716,ENSRNOP00000053831
4	GO:0033025	regulation of mast cell apoptotic process	Biological Process	1	ENSRNOP00000036716
4	GO:0050776	regulation of immune response	Biological Process	6	ENSRNOP00000036716,ENSRNOP00000023017,ENSRNOP00000002321,ENSRNOP00000053831,ENSRNOP00000070203,ENSRNOP00000033812
4	GO:1903706	regulation of hemopoiesis	Biological Process	3	ENSRNOP00000023017,ENSRNOP00000075739,ENSRNOP00000001248
4	GO:0002695	negative regulation of leukocyte activation	Biological Process	1	ENSRNOP00000070203
4	GO:0033026	negative regulation of mast cell apoptotic process	Biological Process	1	ENSRNOP00000036716
4	GO:0050777	negative regulation of immune response	Biological Process	1	ENSRNOP00000070203
4	GO:0050858	negative regulation of antigen receptor-mediated signaling pathway	Biological Process	1	ENSRNOP00000070203
4	GO:0002687	positive regulation of leukocyte migration	Biological Process	1	ENSRNOP00000070203
4	GO:0002696	positive regulation of leukocyte activation	Biological Process	2	ENSRNOP00000036716,ENSRNOP00000053831
4	GO:0050778	positive regulation of immune response	Biological Process	6	ENSRNOP00000036716,ENSRNOP00000023017,ENSRNOP00000002321,ENSRNOP00000053831,ENSRNOP00000070203,ENSRNOP00000033812
4	GO:1903708	positive regulation of hemopoiesis	Biological Process	2	ENSRNOP00000075739,ENSRNOP00000001248
4	GO:0002250	adaptive immune response	Biological Process	3	ENSRNOP00000036716,ENSRNOP00000023017,ENSRNOP00000073953
4	GO:0002437	inflammatory response to antigenic stimulus	Biological Process	1	ENSRNOP00000036716
4	GO:0045087	innate immune response	Biological Process	5	ENSRNOP00000033812,ENSRNOP00000072006,ENSRNOP00000070203,ENSRNOP00000075739,ENSRNOP00000036716
4	GO:0002457	T cell antigen processing and presentation	Biological Process	1	ENSRNOP00000073953
4	GO:0002475	antigen processing and presentation via MHC class Ib	Biological Process	1	ENSRNOP00000023017
4	GO:0002504	antigen processing and presentation of peptide or polysaccharide antigen via MHC class II	Biological Process	1	ENSRNOP00000036716
4	GO:0019883	antigen processing and presentation of endogenous antigen	Biological Process	1	ENSRNOP00000023017
4	GO:0019884	antigen processing and presentation of exogenous antigen	Biological Process	2	ENSRNOP00000023017,ENSRNOP00000036716
4	GO:0048002	antigen processing and presentation of peptide antigen	Biological Process	2	ENSRNOP00000023017,ENSRNOP00000036716
4	GO:0002269	leukocyte activation involved in inflammatory response	Biological Process	1	ENSRNOP00000072116
4	GO:0002274	myeloid leukocyte activation	Biological Process	3	ENSRNOP00000072116,ENSRNOP00000036716,ENSRNOP00000053831
4	GO:0002366	leukocyte activation involved in immune response	Biological Process	4	ENSRNOP00000036716,ENSRNOP00000014502,ENSRNOP00000053831,ENSRNOP00000070203
4	GO:0046649	lymphocyte activation	Biological Process	4	ENSRNOP00000014502,ENSRNOP00000036716,ENSRNOP00000023017,ENSRNOP00000070203
4	GO:0030595	leukocyte chemotaxis	Biological Process	3	ENSRNOP00000070203,ENSRNOP00000001248,ENSRNOP00000036716
4	GO:0071674	mononuclear cell migration	Biological Process	2	ENSRNOP00000070203,ENSRNOP00000001248
4	GO:0097529	myeloid leukocyte migration	Biological Process	3	ENSRNOP00000070203,ENSRNOP00000001248,ENSRNOP00000036716
4	GO:0001558	regulation of cell growth	Biological Process	3	ENSRNOP00000040760,ENSRNOP00000019393,ENSRNOP00000002809
4	GO:0030307	positive regulation of cell growth	Biological Process	2	ENSRNOP00000019393,ENSRNOP00000040760
4	GO:0030308	negative regulation of cell growth	Biological Process	1	ENSRNOP00000040760
4	GO:0048588	developmental cell growth	Biological Process	2	ENSRNOP00000040760,ENSRNOP00000019393
4	GO:0048638	regulation of developmental growth	Biological Process	2	ENSRNOP00000040760,ENSRNOP00000019393
4	GO:0048640	negative regulation of developmental growth	Biological Process	1	ENSRNOP00000040760
4	GO:0048639	positive regulation of developmental growth	Biological Process	2	ENSRNOP00000019393,ENSRNOP00000040760
4	GO:0060560	developmental growth involved in morphogenesis	Biological Process	2	ENSRNOP00000040760,ENSRNOP00000019393
4	GO:0001662	behavioral fear response	Biological Process	1	ENSRNOP00000004741
4	GO:0007612	learning	Biological Process	2	ENSRNOP00000070968,ENSRNOP00000017692
4	GO:0007613	memory	Biological Process	1	ENSRNOP00000021258
4	GO:0098598	learned vocalization behavior or vocal learning	Biological Process	1	ENSRNOP00000070968
4	GO:0048512	circadian behavior	Biological Process	2	ENSRNOP00000007175,ENSRNOP00000003921
4	GO:0031223	auditory behavior	Biological Process	1	ENSRNOP00000070968
4	GO:0045938	positive regulation of circadian sleep/wake cycle, sleep	Biological Process	1	ENSRNOP00000003921
4	GO:0090327	negative regulation of locomotion involved in locomotory behavior	Biological Process	1	ENSRNOP00000019393
4	GO:0042749	regulation of circadian sleep/wake cycle	Biological Process	1	ENSRNOP00000003921
4	GO:0090325	regulation of locomotion involved in locomotory behavior	Biological Process	1	ENSRNOP00000019393
4	GO:0002118	aggressive behavior	Biological Process	1	ENSRNOP00000073469
4	GO:0048661	positive regulation of smooth muscle cell proliferation	Biological Process	1	ENSRNOP00000001248
4	GO:0050679	positive regulation of epithelial cell proliferation	Biological Process	1	ENSRNOP00000040760
4	GO:0060252	positive regulation of glial cell proliferation	Biological Process	1	ENSRNOP00000001248
4	GO:2000179	positive regulation of neural precursor cell proliferation	Biological Process	1	ENSRNOP00000045637
4	GO:0050680	negative regulation of epithelial cell proliferation	Biological Process	1	ENSRNOP00000001248
4	GO:1903769	negative regulation of cell proliferation in bone marrow	Biological Process	1	ENSRNOP00000070203
4	GO:0060251	regulation of glial cell proliferation	Biological Process	1	ENSRNOP00000001248
4	GO:0061518	microglial cell proliferation	Biological Process	1	ENSRNOP00000072116
4	GO:0048659	smooth muscle cell proliferation	Biological Process	1	ENSRNOP00000001248
4	GO:0048660	regulation of smooth muscle cell proliferation	Biological Process	1	ENSRNOP00000001248
4	GO:0050678	regulation of epithelial cell proliferation	Biological Process	2	ENSRNOP00000040760,ENSRNOP00000001248
4	GO:0070663	regulation of leukocyte proliferation	Biological Process	1	ENSRNOP00000070203
4	GO:0071863	regulation of cell proliferation in bone marrow	Biological Process	1	ENSRNOP00000070203
4	GO:2000177	regulation of neural precursor cell proliferation	Biological Process	1	ENSRNOP00000045637
4	GO:0001935	endothelial cell proliferation	Biological Process	1	ENSRNOP00000001248
4	GO:0033598	mammary gland epithelial cell proliferation	Biological Process	1	ENSRNOP00000040760
4	GO:0070444	oligodendrocyte progenitor proliferation	Biological Process	1	ENSRNOP00000045637
4	GO:0032943	mononuclear cell proliferation	Biological Process	1	ENSRNOP00000070203
4	GO:0061517	macrophage proliferation	Biological Process	1	ENSRNOP00000072116
4	GO:0000226	microtubule cytoskeleton organization	Biological Process	2	ENSRNOP00000070950,ENSRNOP00000039152
4	GO:0031023	microtubule organizing center organization	Biological Process	1	ENSRNOP00000070950
4	GO:0032886	regulation of microtubule-based process	Biological Process	1	ENSRNOP00000070950
4	GO:0007093	mitotic cell cycle checkpoint	Biological Process	1	ENSRNOP00000071002
4	GO:0031570	DNA integrity checkpoint	Biological Process	1	ENSRNOP00000071002
4	GO:0072395	signal transduction involved in cell cycle checkpoint	Biological Process	1	ENSRNOP00000071002
4	GO:0030168	platelet activation	Biological Process	2	ENSRNOP00000036716,ENSRNOP00000026643
4	GO:0050865	regulation of cell activation	Biological Process	3	ENSRNOP00000036716,ENSRNOP00000070203,ENSRNOP00000053831
4	GO:0050866	negative regulation of cell activation	Biological Process	1	ENSRNOP00000070203
4	GO:0050867	positive regulation of cell activation	Biological Process	2	ENSRNOP00000036716,ENSRNOP00000053831
4	GO:0061900	glial cell activation	Biological Process	1	ENSRNOP00000072116
4	GO:0042026	protein refolding	Biological Process	1	ENSRNOP00000023017
4	GO:0061077	chaperone-mediated protein folding	Biological Process	1	ENSRNOP00000072116
4	GO:0002764	immune response-regulating signaling pathway	Biological Process	3	ENSRNOP00000036716,ENSRNOP00000002321,ENSRNOP00000070203
4	GO:0035556	intracellular signal transduction	Biological Process	19	ENSRNOP00000001248,ENSRNOP00000071002,ENSRNOP00000045637,ENSRNOP00000005845,ENSRNOP00000020717,ENSRNOP00000014502,ENSRNOP00000021258,ENSRNOP00000057815,ENSRNOP00000053831,ENSRNOP00000009344,ENSRNOP00000069954,ENSRNOP00000034357,ENSRNOP00000075739,ENSRNOP00000033812,ENSRNOP00000014660,ENSRNOP00000000696,ENSRNOP00000070968,ENSRNOP00000040760,ENSRNOP00000072116
4	GO:0007166	cell surface receptor signaling pathway	Biological Process	12	ENSRNOP00000036716,ENSRNOP00000075739,ENSRNOP00000001248,ENSRNOP00000017692,ENSRNOP00000002321,ENSRNOP00000071115,ENSRNOP00000070203,ENSRNOP00000033812,ENSRNOP00000045637,ENSRNOP00000019393,ENSRNOP00000040760,ENSRNOP00000022419
4	GO:0007186	G protein-coupled receptor signaling pathway	Biological Process	4	ENSRNOP00000000696,ENSRNOP00000023335,ENSRNOP00000051198,ENSRNOP00000020717
4	GO:0009755	hormone-mediated signaling pathway	Biological Process	2	ENSRNOP00000021863,ENSRNOP00000073953
4	GO:0009966	regulation of signal transduction	Biological Process	18	ENSRNOP00000001248,ENSRNOP00000053831,ENSRNOP00000045637,ENSRNOP00000075739,ENSRNOP00000021258,ENSRNOP00000057815,ENSRNOP00000020717,ENSRNOP00000033812,ENSRNOP00000014660,ENSRNOP00000000696,ENSRNOP00000070968,ENSRNOP00000070203,ENSRNOP00000040760,ENSRNOP00000034357,ENSRNOP00000073953,ENSRNOP00000019393,ENSRNOP00000072116,ENSRNOP00000004741
4	GO:0009967	positive regulation of signal transduction	Biological Process	12	ENSRNOP00000001248,ENSRNOP00000045637,ENSRNOP00000053831,ENSRNOP00000075739,ENSRNOP00000033812,ENSRNOP00000014660,ENSRNOP00000000696,ENSRNOP00000070968,ENSRNOP00000040760,ENSRNOP00000034357,ENSRNOP00000019393,ENSRNOP00000072116
4	GO:0009968	negative regulation of signal transduction	Biological Process	5	ENSRNOP00000053831,ENSRNOP00000070203,ENSRNOP00000072116,ENSRNOP00000075739,ENSRNOP00000001248
4	GO:0023014	signal transduction by protein phosphorylation	Biological Process	5	ENSRNOP00000001248,ENSRNOP00000045637,ENSRNOP00000000696,ENSRNOP00000075739,ENSRNOP00000034357
4	GO:0023041	neuronal signal transduction	Biological Process	1	ENSRNOP00000072116
4	GO:0030522	intracellular receptor signaling pathway	Biological Process	3	ENSRNOP00000021863,ENSRNOP00000073953,ENSRNOP00000001248
4	GO:0060395	SMAD protein signal transduction	Biological Process	1	ENSRNOP00000045637
4	GO:0097190	apoptotic signaling pathway	Biological Process	3	ENSRNOP00000071002,ENSRNOP00000072116,ENSRNOP00000070203
4	GO:1903831	signal transduction involved in cellular response to ammonium ion	Biological Process	1	ENSRNOP00000004741
4	GO:0030048	actin filament-based movement	Biological Process	1	ENSRNOP00000019393
4	GO:0051270	regulation of cellular component movement	Biological Process	7	ENSRNOP00000040760,ENSRNOP00000075739,ENSRNOP00000001248,ENSRNOP00000053831,ENSRNOP00000070203,ENSRNOP00000019393,ENSRNOP00000045637
4	GO:0051271	negative regulation of cellular component movement	Biological Process	1	ENSRNOP00000019393
4	GO:0051272	positive regulation of cellular component movement	Biological Process	6	ENSRNOP00000040760,ENSRNOP00000075739,ENSRNOP00000001248,ENSRNOP00000053831,ENSRNOP00000070203,ENSRNOP00000045637
4	GO:0097485	neuron projection guidance	Biological Process	2	ENSRNOP00000075739,ENSRNOP00000071115
4	GO:0000278	mitotic cell cycle	Biological Process	2	ENSRNOP00000071002,ENSRNOP00000039152
4	GO:0051726	regulation of cell cycle	Biological Process	2	ENSRNOP00000071002,ENSRNOP00000070950
4	GO:0045786	negative regulation of cell cycle	Biological Process	1	ENSRNOP00000071002
4	GO:0045787	positive regulation of cell cycle	Biological Process	2	ENSRNOP00000071002,ENSRNOP00000070950
4	GO:0010643	cell communication by chemical coupling	Biological Process	1	ENSRNOP00000019393
4	GO:0010644	cell communication by electrical coupling	Biological Process	1	ENSRNOP00000019393
4	GO:0010646	regulation of cell communication	Biological Process	21	ENSRNOP00000001248,ENSRNOP00000053831,ENSRNOP00000045637,ENSRNOP00000069954,ENSRNOP00000075739,ENSRNOP00000021258,ENSRNOP00000057815,ENSRNOP00000020717,ENSRNOP00000033812,ENSRNOP00000014660,ENSRNOP00000000696,ENSRNOP00000070968,ENSRNOP00000054937,ENSRNOP00000070203,ENSRNOP00000040760,ENSRNOP00000034357,ENSRNOP00000073953,ENSRNOP00000072006,ENSRNOP00000019393,ENSRNOP00000072116,ENSRNOP00000004741
4	GO:0010647	positive regulation of cell communication	Biological Process	13	ENSRNOP00000001248,ENSRNOP00000045637,ENSRNOP00000053831,ENSRNOP00000069954,ENSRNOP00000075739,ENSRNOP00000033812,ENSRNOP00000014660,ENSRNOP00000000696,ENSRNOP00000070968,ENSRNOP00000040760,ENSRNOP00000034357,ENSRNOP00000019393,ENSRNOP00000072116
4	GO:0010648	negative regulation of cell communication	Biological Process	7	ENSRNOP00000053831,ENSRNOP00000075739,ENSRNOP00000001248,ENSRNOP00000069954,ENSRNOP00000070203,ENSRNOP00000072006,ENSRNOP00000072116
4	GO:0031668	cellular response to extracellular stimulus	Biological Process	2	ENSRNOP00000003921,ENSRNOP00000069954
4	GO:0061245	establishment or maintenance of bipolar cell polarity	Biological Process	1	ENSRNOP00000017692
4	GO:0008366	axon ensheathment	Biological Process	3	ENSRNOP00000045637,ENSRNOP00000072116,ENSRNOP00000002321
4	GO:0012501	programmed cell death	Biological Process	16	ENSRNOP00000007175,ENSRNOP00000045637,ENSRNOP00000071115,ENSRNOP00000018620,ENSRNOP00000003921,ENSRNOP00000072116,ENSRNOP00000017692,ENSRNOP00000070203,ENSRNOP00000075739,ENSRNOP00000001248,ENSRNOP00000034357,ENSRNOP00000002540,ENSRNOP00000036716,ENSRNOP00000071002,ENSRNOP00000002321,ENSRNOP00000041521
4	GO:0010941	regulation of cell death	Biological Process	13	ENSRNOP00000003921,ENSRNOP00000072116,ENSRNOP00000017692,ENSRNOP00000070203,ENSRNOP00000075739,ENSRNOP00000001248,ENSRNOP00000034357,ENSRNOP00000002540,ENSRNOP00000036716,ENSRNOP00000002321,ENSRNOP00000007175,ENSRNOP00000041521,ENSRNOP00000000696
4	GO:0010942	positive regulation of cell death	Biological Process	3	ENSRNOP00000072116,ENSRNOP00000002321,ENSRNOP00000041521
4	GO:0036473	cell death in response to oxidative stress	Biological Process	1	ENSRNOP00000000696
4	GO:0060548	negative regulation of cell death	Biological Process	9	ENSRNOP00000003921,ENSRNOP00000072116,ENSRNOP00000017692,ENSRNOP00000070203,ENSRNOP00000075739,ENSRNOP00000001248,ENSRNOP00000036716,ENSRNOP00000000696,ENSRNOP00000007175
4	GO:0070997	neuron death	Biological Process	1	ENSRNOP00000072116
4	GO:0008038	neuron recognition	Biological Process	1	ENSRNOP00000040760
4	GO:0009988	cell-cell recognition	Biological Process	2	ENSRNOP00000051504,ENSRNOP00000070203
4	GO:0006325	chromatin organization	Biological Process	2	ENSRNOP00000067217,ENSRNOP00000073953
4	GO:0006996	organelle organization	Biological Process	23	ENSRNOP00000039152,ENSRNOP00000014660,ENSRNOP00000067217,ENSRNOP00000014502,ENSRNOP00000019759,ENSRNOP00000040168,ENSRNOP00000019393,ENSRNOP00000045637,ENSRNOP00000009344,ENSRNOP00000000083,ENSRNOP00000018620,ENSRNOP00000013220,ENSRNOP00000070950,ENSRNOP00000073728,ENSRNOP00000001607,ENSRNOP00000072503,ENSRNOP00000026492,ENSRNOP00000001315,ENSRNOP00000073953,ENSRNOP00000040760,ENSRNOP00000039630,…
4	GO:0010256	endomembrane system organization	Biological Process	5	ENSRNOP00000009344,ENSRNOP00000000083,ENSRNOP00000072116,ENSRNOP00000040760,ENSRNOP00000039630
4	GO:0022607	cellular component assembly	Biological Process	17	ENSRNOP00000067217,ENSRNOP00000014502,ENSRNOP00000033304,ENSRNOP00000072116,ENSRNOP00000070950,ENSRNOP00000073469,ENSRNOP00000001607,ENSRNOP00000072503,ENSRNOP00000019393,ENSRNOP00000026492,ENSRNOP00000001315,ENSRNOP00000036716,ENSRNOP00000026643,ENSRNOP00000009344,ENSRNOP00000040760,ENSRNOP00000013220,ENSRNOP00000039630
4	GO:0022411	cellular component disassembly	Biological Process	3	ENSRNOP00000007175,ENSRNOP00000014502,ENSRNOP00000069027
4	GO:0030030	cell projection organization	Biological Process	11	ENSRNOP00000040760,ENSRNOP00000004382,ENSRNOP00000075739,ENSRNOP00000071115,ENSRNOP00000072503,ENSRNOP00000019393,ENSRNOP00000023017,ENSRNOP00000053831,ENSRNOP00000072116,ENSRNOP00000073469,ENSRNOP00000017692
4	GO:0032535	regulation of cellular component size	Biological Process	3	ENSRNOP00000040760,ENSRNOP00000019393,ENSRNOP00000001315
4	GO:0032989	cellular component morphogenesis	Biological Process	8	ENSRNOP00000072116,ENSRNOP00000040760,ENSRNOP00000004382,ENSRNOP00000075739,ENSRNOP00000071115,ENSRNOP00000009344,ENSRNOP00000019393,ENSRNOP00000073469
4	GO:0034330	cell junction organization	Biological Process	1	ENSRNOP00000075739
4	GO:0043062	extracellular structure organization	Biological Process	7	ENSRNOP00000007175,ENSRNOP00000014502,ENSRNOP00000070203,ENSRNOP00000004382,ENSRNOP00000073041,ENSRNOP00000007371,ENSRNOP00000022594
4	GO:0043933	protein-containing complex subunit organization	Biological Process	18	ENSRNOP00000067217,ENSRNOP00000033304,ENSRNOP00000072116,ENSRNOP00000001607,ENSRNOP00000004382,ENSRNOP00000073041,ENSRNOP00000019393,ENSRNOP00000026492,ENSRNOP00000001315,ENSRNOP00000007371,ENSRNOP00000022594,ENSRNOP00000036716,ENSRNOP00000026643,ENSRNOP00000009344,ENSRNOP00000040760,ENSRNOP00000013220,ENSRNOP00000039630,ENSRNOP00000014502
4	GO:0043954	cellular component maintenance	Biological Process	1	ENSRNOP00000075739
4	GO:0050808	synapse organization	Biological Process	2	ENSRNOP00000073469,ENSRNOP00000019393
4	GO:0051128	regulation of cellular component organization	Biological Process	16	ENSRNOP00000002809,ENSRNOP00000075739,ENSRNOP00000007175,ENSRNOP00000019393,ENSRNOP00000040760,ENSRNOP00000023017,ENSRNOP00000014660,ENSRNOP00000072116,ENSRNOP00000001315,ENSRNOP00000070203,ENSRNOP00000070950,ENSRNOP00000045637,ENSRNOP00000053831,ENSRNOP00000036716,ENSRNOP00000014502,ENSRNOP00000069027
4	GO:0051129	negative regulation of cellular component organization	Biological Process	7	ENSRNOP00000007175,ENSRNOP00000040760,ENSRNOP00000023017,ENSRNOP00000014660,ENSRNOP00000019393,ENSRNOP00000072116,ENSRNOP00000070203
4	GO:0051130	positive regulation of cellular component organization	Biological Process	11	ENSRNOP00000019393,ENSRNOP00000072116,ENSRNOP00000001315,ENSRNOP00000070950,ENSRNOP00000045637,ENSRNOP00000023017,ENSRNOP00000053831,ENSRNOP00000040760,ENSRNOP00000036716,ENSRNOP00000014502,ENSRNOP00000069027
4	GO:0061024	membrane organization	Biological Process	5	ENSRNOP00000039630,ENSRNOP00000036716,ENSRNOP00000072116,ENSRNOP00000019393,ENSRNOP00000040760
4	GO:0097435	supramolecular fiber organization	Biological Process	10	ENSRNOP00000014502,ENSRNOP00000019393,ENSRNOP00000045637,ENSRNOP00000001607,ENSRNOP00000004382,ENSRNOP00000073041,ENSRNOP00000001315,ENSRNOP00000009344,ENSRNOP00000072116,ENSRNOP00000007175
4	GO:0099173	postsynapse organization	Biological Process	1	ENSRNOP00000019393
4	GO:0031047	gene silencing by RNA	Biological Process	1	ENSRNOP00000073728
4	GO:0060968	regulation of gene silencing	Biological Process	1	ENSRNOP00000067217
4	GO:0055082	cellular chemical homeostasis	Biological Process	5	ENSRNOP00000069954,ENSRNOP00000045637,ENSRNOP00000013220,ENSRNOP00000009344,ENSRNOP00000072006
4	GO:0007050	cell cycle arrest	Biological Process	1	ENSRNOP00000071002
4	GO:0007098	centrosome cycle	Biological Process	1	ENSRNOP00000070950
4	GO:0007099	centriole replication	Biological Process	1	ENSRNOP00000070950
4	GO:0010564	regulation of cell cycle process	Biological Process	2	ENSRNOP00000071002,ENSRNOP00000070950
4	GO:0010948	negative regulation of cell cycle process	Biological Process	1	ENSRNOP00000071002
4	GO:0044770	cell cycle phase transition	Biological Process	1	ENSRNOP00000071002
4	GO:0051298	centrosome duplication	Biological Process	1	ENSRNOP00000070950
4	GO:0090068	positive regulation of cell cycle process	Biological Process	2	ENSRNOP00000071002,ENSRNOP00000070950
4	GO:1903047	mitotic cell cycle process	Biological Process	1	ENSRNOP00000071002
4	GO:0007140	male meiotic nuclear division	Biological Process	1	ENSRNOP00000073728
4	GO:0043046	DNA methylation involved in gamete generation	Biological Process	1	ENSRNOP00000073728
4	GO:0030036	actin cytoskeleton organization	Biological Process	8	ENSRNOP00000014502,ENSRNOP00000019393,ENSRNOP00000045637,ENSRNOP00000001607,ENSRNOP00000001315,ENSRNOP00000009344,ENSRNOP00000075739,ENSRNOP00000019759
4	GO:0032970	regulation of actin filament-based process	Biological Process	3	ENSRNOP00000019393,ENSRNOP00000001315,ENSRNOP00000075739
4	GO:0010528	regulation of transposition	Biological Process	1	ENSRNOP00000073728
4	GO:0010529	negative regulation of transposition	Biological Process	1	ENSRNOP00000073728
4	GO:0001820	serotonin secretion	Biological Process	2	ENSRNOP00000036716,ENSRNOP00000070203
4	GO:0023061	signal release	Biological Process	2	ENSRNOP00000069954,ENSRNOP00000072006
4	GO:0006887	exocytosis	Biological Process	3	ENSRNOP00000036716,ENSRNOP00000053831,ENSRNOP00000072006
4	GO:0009306	protein secretion	Biological Process	3	ENSRNOP00000069954,ENSRNOP00000072006,ENSRNOP00000075739
4	GO:0050432	catecholamine secretion	Biological Process	3	ENSRNOP00000069954,ENSRNOP00000040760,ENSRNOP00000055942
4	GO:1903530	regulation of secretion by cell	Biological Process	8	ENSRNOP00000069954,ENSRNOP00000070203,ENSRNOP00000040760,ENSRNOP00000036716,ENSRNOP00000053831,ENSRNOP00000055942,ENSRNOP00000072006,ENSRNOP00000075739
4	GO:1903531	negative regulation of secretion by cell	Biological Process	2	ENSRNOP00000069954,ENSRNOP00000072006
4	GO:1903532	positive regulation of secretion by cell	Biological Process	6	ENSRNOP00000070203,ENSRNOP00000069954,ENSRNOP00000040760,ENSRNOP00000036716,ENSRNOP00000053831,ENSRNOP00000075739
4	GO:0010524	positive regulation of calcium ion transport into cytosol	Biological Process	1	ENSRNOP00000009344
4	GO:0031643	positive regulation of myelination	Biological Process	1	ENSRNOP00000045637
4	GO:0045597	positive regulation of cell differentiation	Biological Process	7	ENSRNOP00000007371,ENSRNOP00000019393,ENSRNOP00000075739,ENSRNOP00000040760,ENSRNOP00000001248,ENSRNOP00000045637,ENSRNOP00000072116
4	GO:2001022	positive regulation of response to DNA damage stimulus	Biological Process	1	ENSRNOP00000033812
4	GO:0007162	negative regulation of cell adhesion	Biological Process	1	ENSRNOP00000070203
4	GO:0045596	negative regulation of cell differentiation	Biological Process	2	ENSRNOP00000040760,ENSRNOP00000023017
4	GO:0051283	negative regulation of sequestering of calcium ion	Biological Process	1	ENSRNOP00000009344
4	GO:1900408	negative regulation of cellular response to oxidative stress	Biological Process	1	ENSRNOP00000000696
4	GO:1903573	negative regulation of response to endoplasmic reticulum stress	Biological Process	1	ENSRNOP00000072116
4	GO:1905892	negative regulation of cellular response to thapsigargin	Biological Process	1	ENSRNOP00000072116
4	GO:1905895	negative regulation of cellular response to tunicamycin	Biological Process	1	ENSRNOP00000072116
4	GO:2001021	negative regulation of response to DNA damage stimulus	Biological Process	1	ENSRNOP00000072116
4	GO:2001039	negative regulation of cellular response to drug	Biological Process	1	ENSRNOP00000000696
4	GO:0030154	cell differentiation	Biological Process	27	ENSRNOP00000001248,ENSRNOP00000073041,ENSRNOP00000073469,ENSRNOP00000073252,ENSRNOP00000036716,ENSRNOP00000040760,ENSRNOP00000004382,ENSRNOP00000075739,ENSRNOP00000071115,ENSRNOP00000007371,ENSRNOP00000019393,ENSRNOP00000023017,ENSRNOP00000002321,ENSRNOP00000018014,ENSRNOP00000045637,ENSRNOP00000011208,ENSRNOP00000070203,ENSRNOP00000053831,ENSRNOP00000072116,ENSRNOP00000009344,ENSRNOP00000033304,…
4	GO:0048468	cell development	Biological Process	15	ENSRNOP00000040760,ENSRNOP00000004382,ENSRNOP00000075739,ENSRNOP00000071115,ENSRNOP00000019393,ENSRNOP00000023017,ENSRNOP00000002321,ENSRNOP00000053831,ENSRNOP00000072116,ENSRNOP00000009344,ENSRNOP00000073469,ENSRNOP00000007175,ENSRNOP00000001248,ENSRNOP00000017692,ENSRNOP00000045637
4	GO:0010522	regulation of calcium ion transport into cytosol	Biological Process	1	ENSRNOP00000009344
4	GO:0031641	regulation of myelination	Biological Process	1	ENSRNOP00000045637
4	GO:0045595	regulation of cell differentiation	Biological Process	9	ENSRNOP00000007371,ENSRNOP00000019393,ENSRNOP00000040760,ENSRNOP00000023017,ENSRNOP00000072116,ENSRNOP00000021863,ENSRNOP00000075739,ENSRNOP00000001248,ENSRNOP00000045637
4	GO:0051282	regulation of sequestering of calcium ion	Biological Process	1	ENSRNOP00000009344
4	GO:0060627	regulation of vesicle-mediated transport	Biological Process	6	ENSRNOP00000036716,ENSRNOP00000053831,ENSRNOP00000070203,ENSRNOP00000072116,ENSRNOP00000045637,ENSRNOP00000023017
4	GO:0080135	regulation of cellular response to stress	Biological Process	6	ENSRNOP00000045637,ENSRNOP00000014660,ENSRNOP00000040760,ENSRNOP00000072116,ENSRNOP00000000696,ENSRNOP00000033812
4	GO:0090287	regulation of cellular response to growth factor stimulus	Biological Process	1	ENSRNOP00000001248
4	GO:1905891	regulation of cellular response to thapsigargin	Biological Process	1	ENSRNOP00000072116
4	GO:1905894	regulation of cellular response to tunicamycin	Biological Process	1	ENSRNOP00000072116
4	GO:2001038	regulation of cellular response to drug	Biological Process	1	ENSRNOP00000000696
4	GO:0032507	maintenance of protein location in cell	Biological Process	1	ENSRNOP00000019393
4	GO:0051657	maintenance of organelle location	Biological Process	1	ENSRNOP00000003921
4	GO:0033554	cellular response to stress	Biological Process	15	ENSRNOP00000033812,ENSRNOP00000071002,ENSRNOP00000045637,ENSRNOP00000003921,ENSRNOP00000014660,ENSRNOP00000007175,ENSRNOP00000002540,ENSRNOP00000002321,ENSRNOP00000069954,ENSRNOP00000040760,ENSRNOP00000026643,ENSRNOP00000055942,ENSRNOP00000001248,ENSRNOP00000072116,ENSRNOP00000000696
4	GO:0070887	cellular response to chemical stimulus	Biological Process	26	ENSRNOP00000070203,ENSRNOP00000001248,ENSRNOP00000075739,ENSRNOP00000021863,ENSRNOP00000036716,ENSRNOP00000069954,ENSRNOP00000002809,ENSRNOP00000007175,ENSRNOP00000057815,ENSRNOP00000072006,ENSRNOP00000013220,ENSRNOP00000039630,ENSRNOP00000033812,ENSRNOP00000073953,ENSRNOP00000002540,ENSRNOP00000026643,ENSRNOP00000045637,ENSRNOP00000023017,ENSRNOP00000000696,ENSRNOP00000018820,ENSRNOP00000019393,…
4	GO:0071216	cellular response to biotic stimulus	Biological Process	1	ENSRNOP00000026643
4	GO:0071402	cellular response to lipoprotein particle stimulus	Biological Process	1	ENSRNOP00000036716
4	GO:0104004	cellular response to environmental stimulus	Biological Process	2	ENSRNOP00000072006,ENSRNOP00000019393
4	GO:0006914	autophagy	Biological Process	2	ENSRNOP00000069027,ENSRNOP00000062425
4	GO:0002554	serotonin secretion by platelet	Biological Process	1	ENSRNOP00000036716
4	GO:0001892	embryonic placenta development	Biological Process	1	ENSRNOP00000070950
4	GO:0007548	sex differentiation	Biological Process	3	ENSRNOP00000002321,ENSRNOP00000007175,ENSRNOP00000070968
4	GO:0045137	development of primary sexual characteristics	Biological Process	2	ENSRNOP00000002321,ENSRNOP00000007175
4	GO:0048608	reproductive structure development	Biological Process	6	ENSRNOP00000002321,ENSRNOP00000026643,ENSRNOP00000007175,ENSRNOP00000070968,ENSRNOP00000070950,ENSRNOP00000000696
4	GO:0060008	Sertoli cell differentiation	Biological Process	1	ENSRNOP00000007175
4	GO:0060009	Sertoli cell development	Biological Process	1	ENSRNOP00000007175
4	GO:0060706	cell differentiation involved in embryonic placenta development	Biological Process	1	ENSRNOP00000070950
4	GO:0060736	prostate gland growth	Biological Process	1	ENSRNOP00000000696
4	GO:0060742	epithelial cell differentiation involved in prostate gland development	Biological Process	1	ENSRNOP00000000696
4	GO:0061038	uterus morphogenesis	Biological Process	1	ENSRNOP00000070968
4	GO:0061205	paramesonephric duct development	Biological Process	1	ENSRNOP00000070968
4	GO:0007338	single fertilization	Biological Process	1	ENSRNOP00000051504
4	GO:0007339	binding of sperm to zona pellucida	Biological Process	1	ENSRNOP00000051504
4	GO:0007565	female pregnancy	Biological Process	3	ENSRNOP00000007175,ENSRNOP00000002809,ENSRNOP00000001248
4	GO:0061982	meiosis I cell cycle process	Biological Process	1	ENSRNOP00000073728
4	GO:0140013	meiotic nuclear division	Biological Process	1	ENSRNOP00000073728
4	GO:0031589	cell-substrate adhesion	Biological Process	2	ENSRNOP00000019393,ENSRNOP00000026643
4	GO:0098609	cell-cell adhesion	Biological Process	2	ENSRNOP00000073469,ENSRNOP00000070203
4	GO:0099536	synaptic signaling	Biological Process	4	ENSRNOP00000018620,ENSRNOP00000004741,ENSRNOP00000054937,ENSRNOP00000019393
4	GO:1905114	cell surface receptor signaling pathway involved in cell-cell signaling	Biological Process	1	ENSRNOP00000019393
4	GO:0046883	regulation of hormone secretion	Biological Process	2	ENSRNOP00000069954,ENSRNOP00000072006
4	GO:0099177	regulation of trans-synaptic signaling	Biological Process	2	ENSRNOP00000054937,ENSRNOP00000019393
4	GO:0046887	positive regulation of hormone secretion	Biological Process	1	ENSRNOP00000069954
4	GO:0050806	positive regulation of synaptic transmission	Biological Process	1	ENSRNOP00000019393
4	GO:0046888	negative regulation of hormone secretion	Biological Process	2	ENSRNOP00000069954,ENSRNOP00000072006
4	GO:0001649	osteoblast differentiation	Biological Process	1	ENSRNOP00000073041
4	GO:0048755	branching morphogenesis of a nerve	Biological Process	1	ENSRNOP00000040760
4	GO:0060688	regulation of morphogenesis of a branching structure	Biological Process	1	ENSRNOP00000040760
4	GO:0061138	morphogenesis of a branching epithelium	Biological Process	1	ENSRNOP00000001248
4	GO:0001817	regulation of cytokine production	Biological Process	5	ENSRNOP00000023017,ENSRNOP00000036716,ENSRNOP00000072116,ENSRNOP00000075739,ENSRNOP00000001248
4	GO:0001818	negative regulation of cytokine production	Biological Process	1	ENSRNOP00000001248
4	GO:0001819	positive regulation of cytokine production	Biological Process	4	ENSRNOP00000023017,ENSRNOP00000036716,ENSRNOP00000072116,ENSRNOP00000075739
4	GO:0010573	vascular endothelial growth factor production	Biological Process	1	ENSRNOP00000001248
4	GO:0032602	chemokine production	Biological Process	1	ENSRNOP00000075739
4	GO:0032613	interleukin-10 production	Biological Process	1	ENSRNOP00000036716
4	GO:0032623	interleukin-2 production	Biological Process	1	ENSRNOP00000036716
4	GO:0032635	interleukin-6 production	Biological Process	1	ENSRNOP00000036716
4	GO:0050663	cytokine secretion	Biological Process	1	ENSRNOP00000075739
4	GO:0071706	tumor necrosis factor superfamily cytokine production	Biological Process	2	ENSRNOP00000072116,ENSRNOP00000036716
4	GO:0002351	serotonin production involved in inflammatory response	Biological Process	1	ENSRNOP00000036716
4	GO:0003012	muscle system process	Biological Process	3	ENSRNOP00000001248,ENSRNOP00000009344,ENSRNOP00000019393
4	GO:0003013	circulatory system process	Biological Process	1	ENSRNOP00000003921
4	GO:0050877	nervous system process	Biological Process	10	ENSRNOP00000073041,ENSRNOP00000057815,ENSRNOP00000017692,ENSRNOP00000070968,ENSRNOP00000021258,ENSRNOP00000045637,ENSRNOP00000023335,ENSRNOP00000051198,ENSRNOP00000040760,ENSRNOP00000019393
4	GO:0044057	regulation of system process	Biological Process	6	ENSRNOP00000001248,ENSRNOP00000009344,ENSRNOP00000045637,ENSRNOP00000040760,ENSRNOP00000072006,ENSRNOP00000019393
4	GO:0050886	endocrine process	Biological Process	1	ENSRNOP00000072006
4	GO:0009790	embryo development	Biological Process	5	ENSRNOP00000033304,ENSRNOP00000007371,ENSRNOP00000070968,ENSRNOP00000001248,ENSRNOP00000070950
4	GO:0035295	tube development	Biological Process	6	ENSRNOP00000040760,ENSRNOP00000001248,ENSRNOP00000070968,ENSRNOP00000070203,ENSRNOP00000019393,ENSRNOP00000007371
4	GO:0046660	female sex differentiation	Biological Process	2	ENSRNOP00000002321,ENSRNOP00000070968
4	GO:0046661	male sex differentiation	Biological Process	1	ENSRNOP00000007175
4	GO:0048731	system development	Biological Process	30	ENSRNOP00000070203,ENSRNOP00000018620,ENSRNOP00000073041,ENSRNOP00000040760,ENSRNOP00000001248,ENSRNOP00000002321,ENSRNOP00000070968,ENSRNOP00000007175,ENSRNOP00000073469,ENSRNOP00000026643,ENSRNOP00000073252,ENSRNOP00000036716,ENSRNOP00000019393,ENSRNOP00000033304,ENSRNOP00000007371,ENSRNOP00000004382,ENSRNOP00000075739,ENSRNOP00000071115,ENSRNOP00000017692,ENSRNOP00000009344,ENSRNOP00000023017,…
4	GO:0048736	appendage development	Biological Process	1	ENSRNOP00000033304
4	GO:2000026	regulation of multicellular organismal development	Biological Process	7	ENSRNOP00000019393,ENSRNOP00000040760,ENSRNOP00000023017,ENSRNOP00000045637,ENSRNOP00000075739,ENSRNOP00000070203,ENSRNOP00000001248
4	GO:0009886	post-embryonic animal morphogenesis	Biological Process	1	ENSRNOP00000001248
4	GO:0031077	post-embryonic camera-type eye development	Biological Process	1	ENSRNOP00000001248
4	GO:0050802	circadian sleep/wake cycle, sleep	Biological Process	2	ENSRNOP00000007175,ENSRNOP00000003921
4	GO:0042596	fear response	Biological Process	1	ENSRNOP00000004741
4	GO:0034383	low-density lipoprotein particle clearance	Biological Process	1	ENSRNOP00000007371
4	GO:0001974	blood vessel remodeling	Biological Process	1	ENSRNOP00000007175
4	GO:0034103	regulation of tissue remodeling	Biological Process	3	ENSRNOP00000075739,ENSRNOP00000045637,ENSRNOP00000007175
4	GO:0034104	negative regulation of tissue remodeling	Biological Process	1	ENSRNOP00000007175
4	GO:0034105	positive regulation of tissue remodeling	Biological Process	1	ENSRNOP00000045637
4	GO:0046849	bone remodeling	Biological Process	2	ENSRNOP00000075739,ENSRNOP00000045637
4	GO:0001894	tissue homeostasis	Biological Process	3	ENSRNOP00000075739,ENSRNOP00000045637,ENSRNOP00000073041
4	GO:0007596	blood coagulation	Biological Process	2	ENSRNOP00000036716,ENSRNOP00000026643
4	GO:0050818	regulation of coagulation	Biological Process	1	ENSRNOP00000036716
4	GO:0050881	musculoskeletal movement	Biological Process	1	ENSRNOP00000009344
4	GO:0010632	regulation of epithelial cell migration	Biological Process	1	ENSRNOP00000040760
4	GO:1900221	regulation of amyloid-beta clearance	Biological Process	1	ENSRNOP00000072116
4	GO:0010634	positive regulation of epithelial cell migration	Biological Process	1	ENSRNOP00000040760
4	GO:0031646	positive regulation of neurological system process	Biological Process	2	ENSRNOP00000045637,ENSRNOP00000019393
4	GO:0033601	positive regulation of mammary gland epithelial cell proliferation	Biological Process	1	ENSRNOP00000040760
4	GO:0051962	positive regulation of nervous system development	Biological Process	4	ENSRNOP00000019393,ENSRNOP00000045637,ENSRNOP00000040760,ENSRNOP00000001248
4	GO:1904018	positive regulation of vasculature development	Biological Process	2	ENSRNOP00000070203,ENSRNOP00000001248
4	GO:0045932	negative regulation of muscle contraction	Biological Process	1	ENSRNOP00000019393
4	GO:0051961	negative regulation of nervous system development	Biological Process	2	ENSRNOP00000040760,ENSRNOP00000023017
4	GO:0070164	negative regulation of adiponectin secretion	Biological Process	1	ENSRNOP00000072006
4	GO:1901343	negative regulation of vasculature development	Biological Process	1	ENSRNOP00000001248
4	GO:0034369	plasma lipoprotein particle remodeling	Biological Process	2	ENSRNOP00000007371,ENSRNOP00000022594
4	GO:0090132	epithelium migration	Biological Process	1	ENSRNOP00000040760
4	GO:0003179	heart valve morphogenesis	Biological Process	1	ENSRNOP00000070968
4	GO:0009887	animal organ morphogenesis	Biological Process	5	ENSRNOP00000004382,ENSRNOP00000070968,ENSRNOP00000001248,ENSRNOP00000073041,ENSRNOP00000040760
4	GO:0010171	body morphogenesis	Biological Process	1	ENSRNOP00000070968
4	GO:0022603	regulation of anatomical structure morphogenesis	Biological Process	6	ENSRNOP00000075739,ENSRNOP00000040760,ENSRNOP00000070203,ENSRNOP00000001248,ENSRNOP00000019393,ENSRNOP00000007175
4	GO:0035107	appendage morphogenesis	Biological Process	1	ENSRNOP00000033304
4	GO:0035239	tube morphogenesis	Biological Process	5	ENSRNOP00000040760,ENSRNOP00000001248,ENSRNOP00000070203,ENSRNOP00000070968,ENSRNOP00000007371
4	GO:0048598	embryonic morphogenesis	Biological Process	3	ENSRNOP00000033304,ENSRNOP00000070968,ENSRNOP00000001248
4	GO:0048729	tissue morphogenesis	Biological Process	1	ENSRNOP00000001248
4	GO:0060323	head morphogenesis	Biological Process	1	ENSRNOP00000070968
4	GO:0060325	face morphogenesis	Biological Process	1	ENSRNOP00000070968
4	GO:0072102	glomerulus morphogenesis	Biological Process	1	ENSRNOP00000073469
4	GO:0001525	angiogenesis	Biological Process	3	ENSRNOP00000001248,ENSRNOP00000070203,ENSRNOP00000040760
4	GO:0010927	cellular component assembly involved in morphogenesis	Biological Process	1	ENSRNOP00000009344
4	GO:0060900	embryonic camera-type eye formation	Biological Process	1	ENSRNOP00000070968
4	GO:0001568	blood vessel development	Biological Process	5	ENSRNOP00000040760,ENSRNOP00000001248,ENSRNOP00000070203,ENSRNOP00000070968,ENSRNOP00000007371
4	GO:0003170	heart valve development	Biological Process	1	ENSRNOP00000070968
4	GO:0003205	cardiac chamber development	Biological Process	1	ENSRNOP00000070968
4	GO:0003279	cardiac septum development	Biological Process	1	ENSRNOP00000070968
4	GO:0009888	tissue development	Biological Process	12	ENSRNOP00000001248,ENSRNOP00000073041,ENSRNOP00000075739,ENSRNOP00000009344,ENSRNOP00000033304,ENSRNOP00000011208,ENSRNOP00000070203,ENSRNOP00000040760,ENSRNOP00000070968,ENSRNOP00000007175,ENSRNOP00000000696,ENSRNOP00000070950
4	GO:0016358	dendrite development	Biological Process	2	ENSRNOP00000017692,ENSRNOP00000019393
4	GO:0021537	telencephalon development	Biological Process	4	ENSRNOP00000073469,ENSRNOP00000002321,ENSRNOP00000075739,ENSRNOP00000040760
4	GO:0021543	pallium development	Biological Process	3	ENSRNOP00000073469,ENSRNOP00000002321,ENSRNOP00000040760
4	GO:0021675	nerve development	Biological Process	1	ENSRNOP00000040760
4	GO:0021766	hippocampus development	Biological Process	2	ENSRNOP00000073469,ENSRNOP00000002321
4	GO:0021772	olfactory bulb development	Biological Process	1	ENSRNOP00000075739
4	GO:0021987	cerebral cortex development	Biological Process	1	ENSRNOP00000040760
4	GO:0021988	olfactory lobe development	Biological Process	1	ENSRNOP00000075739
4	GO:0030900	forebrain development	Biological Process	4	ENSRNOP00000073469,ENSRNOP00000002321,ENSRNOP00000075739,ENSRNOP00000040760
4	GO:0031018	endocrine pancreas development	Biological Process	1	ENSRNOP00000072116
4	GO:0031099	regeneration	Biological Process	5	ENSRNOP00000014502,ENSRNOP00000040760,ENSRNOP00000014493,ENSRNOP00000001248,ENSRNOP00000026643
4	GO:0032835	glomerulus development	Biological Process	1	ENSRNOP00000073469
4	GO:0048286	lung alveolus development	Biological Process	2	ENSRNOP00000070968,ENSRNOP00000019393
4	GO:0048513	animal organ development	Biological Process	24	ENSRNOP00000002321,ENSRNOP00000007175,ENSRNOP00000070968,ENSRNOP00000026643,ENSRNOP00000073041,ENSRNOP00000073252,ENSRNOP00000036716,ENSRNOP00000019393,ENSRNOP00000017692,ENSRNOP00000075739,ENSRNOP00000009344,ENSRNOP00000033304,ENSRNOP00000073469,ENSRNOP00000040760,ENSRNOP00000045637,ENSRNOP00000072116,ENSRNOP00000014502,ENSRNOP00000023017,ENSRNOP00000004382,ENSRNOP00000001248,ENSRNOP00000002809,…
4	GO:0048839	inner ear development	Biological Process	1	ENSRNOP00000002809
4	GO:0048857	neural nucleus development	Biological Process	1	ENSRNOP00000073469
4	GO:0060021	roof of mouth development	Biological Process	1	ENSRNOP00000073041
4	GO:0060023	soft palate development	Biological Process	1	ENSRNOP00000073041
4	GO:0060322	head development	Biological Process	8	ENSRNOP00000019393,ENSRNOP00000007175,ENSRNOP00000017692,ENSRNOP00000073469,ENSRNOP00000002321,ENSRNOP00000075739,ENSRNOP00000040760,ENSRNOP00000070968
4	GO:0060324	face development	Biological Process	1	ENSRNOP00000070968
4	GO:0060430	lung saccule development	Biological Process	1	ENSRNOP00000070968
4	GO:0060996	dendritic spine development	Biological Process	2	ENSRNOP00000019393,ENSRNOP00000017692
4	GO:0061029	eyelid development in camera-type eye	Biological Process	1	ENSRNOP00000070968
4	GO:0061061	muscle structure development	Biological Process	5	ENSRNOP00000075739,ENSRNOP00000009344,ENSRNOP00000033304,ENSRNOP00000021863,ENSRNOP00000070968
4	GO:0072006	nephron development	Biological Process	1	ENSRNOP00000073469
4	GO:0060313	negative regulation of blood vessel remodeling	Biological Process	1	ENSRNOP00000007175
4	GO:2000145	regulation of cell motility	Biological Process	6	ENSRNOP00000040760,ENSRNOP00000075739,ENSRNOP00000001248,ENSRNOP00000053831,ENSRNOP00000070203,ENSRNOP00000045637
4	GO:2000147	positive regulation of cell motility	Biological Process	6	ENSRNOP00000040760,ENSRNOP00000075739,ENSRNOP00000001248,ENSRNOP00000053831,ENSRNOP00000070203,ENSRNOP00000045637
4	GO:0006935	chemotaxis	Biological Process	6	ENSRNOP00000070203,ENSRNOP00000001248,ENSRNOP00000075739,ENSRNOP00000071115,ENSRNOP00000036716,ENSRNOP00000039630
4	GO:0016477	cell migration	Biological Process	10	ENSRNOP00000073469,ENSRNOP00000070203,ENSRNOP00000001248,ENSRNOP00000040760,ENSRNOP00000075739,ENSRNOP00000053831,ENSRNOP00000036716,ENSRNOP00000039630,ENSRNOP00000014502,ENSRNOP00000017692
4	GO:0097722	sperm motility	Biological Process	2	ENSRNOP00000022594,ENSRNOP00000007371
4	GO:0044849	estrous cycle	Biological Process	1	ENSRNOP00000072116
4	GO:0031334	positive regulation of protein complex assembly	Biological Process	3	ENSRNOP00000072116,ENSRNOP00000001315,ENSRNOP00000014502
4	GO:0090261	positive regulation of inclusion body assembly	Biological Process	1	ENSRNOP00000072116
4	GO:1902117	positive regulation of organelle assembly	Biological Process	2	ENSRNOP00000070950,ENSRNOP00000014502
4	GO:0010811	positive regulation of cell-substrate adhesion	Biological Process	1	ENSRNOP00000019393
4	GO:0031349	positive regulation of defense response	Biological Process	2	ENSRNOP00000036716,ENSRNOP00000033812
4	GO:0032103	positive regulation of response to external stimulus	Biological Process	2	ENSRNOP00000036716,ENSRNOP00000040760
4	GO:0060760	positive regulation of response to cytokine stimulus	Biological Process	1	ENSRNOP00000033812
4	GO:0070572	positive regulation of neuron projection regeneration	Biological Process	1	ENSRNOP00000040760
4	GO:1903036	positive regulation of response to wounding	Biological Process	1	ENSRNOP00000040760
4	GO:2001025	positive regulation of response to drug	Biological Process	1	ENSRNOP00000040760
4	GO:0032370	positive regulation of lipid transport	Biological Process	1	ENSRNOP00000022594
4	GO:0032388	positive regulation of intracellular transport	Biological Process	3	ENSRNOP00000036716,ENSRNOP00000053831,ENSRNOP00000069027
4	GO:0032411	positive regulation of transporter activity	Biological Process	1	ENSRNOP00000009344
4	GO:0034764	positive regulation of transmembrane transport	Biological Process	1	ENSRNOP00000009344
4	GO:0043270	positive regulation of ion transport	Biological Process	3	ENSRNOP00000070203,ENSRNOP00000040760,ENSRNOP00000009344
4	GO:0045807	positive regulation of endocytosis	Biological Process	5	ENSRNOP00000072116,ENSRNOP00000045637,ENSRNOP00000023017,ENSRNOP00000053831,ENSRNOP00000036716
4	GO:0051047	positive regulation of secretion	Biological Process	6	ENSRNOP00000070203,ENSRNOP00000069954,ENSRNOP00000040760,ENSRNOP00000036716,ENSRNOP00000053831,ENSRNOP00000075739
4	GO:0051222	positive regulation of protein transport	Biological Process	3	ENSRNOP00000069954,ENSRNOP00000075739,ENSRNOP00000069027
4	GO:0051590	positive regulation of neurotransmitter transport	Biological Process	1	ENSRNOP00000070203
4	GO:0051954	positive regulation of amine transport	Biological Process	1	ENSRNOP00000040760
4	GO:0051092	positive regulation of NF-kappaB transcription factor activity	Biological Process	2	ENSRNOP00000072116,ENSRNOP00000014660
4	GO:0090316	positive regulation of intracellular protein transport	Biological Process	1	ENSRNOP00000069027
4	GO:1900182	positive regulation of protein localization to nucleus	Biological Process	1	ENSRNOP00000033812
4	GO:1903749	positive regulation of establishment of protein localization to mitochondrion	Biological Process	1	ENSRNOP00000069027
4	GO:1905552	positive regulation of protein localization to endoplasmic reticulum	Biological Process	1	ENSRNOP00000040760
4	GO:2000010	positive regulation of protein localization to cell surface	Biological Process	1	ENSRNOP00000036716
4	GO:0010884	positive regulation of lipid storage	Biological Process	1	ENSRNOP00000007371
4	GO:0032102	negative regulation of response to external stimulus	Biological Process	2	ENSRNOP00000019393,ENSRNOP00000040760
4	GO:0070571	negative regulation of neuron projection regeneration	Biological Process	1	ENSRNOP00000040760
4	GO:1902883	negative regulation of response to oxidative stress	Biological Process	1	ENSRNOP00000000696
4	GO:1903035	negative regulation of response to wounding	Biological Process	1	ENSRNOP00000040760
4	GO:2001024	negative regulation of response to drug	Biological Process	1	ENSRNOP00000000696
4	GO:0045806	negative regulation of endocytosis	Biological Process	1	ENSRNOP00000070203
4	GO:0051048	negative regulation of secretion	Biological Process	2	ENSRNOP00000069954,ENSRNOP00000072006
4	GO:0051224	negative regulation of protein transport	Biological Process	1	ENSRNOP00000072006
4	GO:0051953	negative regulation of amine transport	Biological Process	1	ENSRNOP00000069954
4	GO:1904376	negative regulation of protein localization to cell periphery	Biological Process	1	ENSRNOP00000004741
4	GO:1905476	negative regulation of protein localization to membrane	Biological Process	1	ENSRNOP00000004741
4	GO:0010810	regulation of cell-substrate adhesion	Biological Process	1	ENSRNOP00000019393
4	GO:0022407	regulation of cell-cell adhesion	Biological Process	1	ENSRNOP00000070203
4	GO:0032880	regulation of protein localization	Biological Process	10	ENSRNOP00000069954,ENSRNOP00000014502,ENSRNOP00000072006,ENSRNOP00000075739,ENSRNOP00000033812,ENSRNOP00000019393,ENSRNOP00000004741,ENSRNOP00000069027,ENSRNOP00000040760,ENSRNOP00000036716
4	GO:0051049	regulation of transport	Biological Process	16	ENSRNOP00000069954,ENSRNOP00000022594,ENSRNOP00000009344,ENSRNOP00000070203,ENSRNOP00000014502,ENSRNOP00000040760,ENSRNOP00000036716,ENSRNOP00000053831,ENSRNOP00000072116,ENSRNOP00000045637,ENSRNOP00000023017,ENSRNOP00000055942,ENSRNOP00000072006,ENSRNOP00000075739,ENSRNOP00000069027,ENSRNOP00000019393
4	GO:0060341	regulation of cellular localization	Biological Process	10	ENSRNOP00000009344,ENSRNOP00000014502,ENSRNOP00000036716,ENSRNOP00000053831,ENSRNOP00000033812,ENSRNOP00000019393,ENSRNOP00000004741,ENSRNOP00000069027,ENSRNOP00000040760,ENSRNOP00000072006
4	GO:1905952	regulation of lipid localization	Biological Process	2	ENSRNOP00000022594,ENSRNOP00000007371
4	GO:0050688	regulation of defense response to virus	Biological Process	1	ENSRNOP00000033812
4	GO:0032231	regulation of actin filament bundle assembly	Biological Process	1	ENSRNOP00000019393
4	GO:0043254	regulation of protein complex assembly	Biological Process	4	ENSRNOP00000019393,ENSRNOP00000072116,ENSRNOP00000001315,ENSRNOP00000014502
4	GO:0060491	regulation of cell projection assembly	Biological Process	1	ENSRNOP00000019393
4	GO:0090083	regulation of inclusion body assembly	Biological Process	1	ENSRNOP00000072116
4	GO:1902115	regulation of organelle assembly	Biological Process	2	ENSRNOP00000070950,ENSRNOP00000014502
4	GO:0002831	regulation of response to biotic stimulus	Biological Process	1	ENSRNOP00000033812
4	GO:0032101	regulation of response to external stimulus	Biological Process	4	ENSRNOP00000036716,ENSRNOP00000033812,ENSRNOP00000040760,ENSRNOP00000019393
4	GO:0043502	regulation of muscle adaptation	Biological Process	1	ENSRNOP00000009344
4	GO:0060759	regulation of response to cytokine stimulus	Biological Process	1	ENSRNOP00000033812
4	GO:0080134	regulation of response to stress	Biological Process	7	ENSRNOP00000036716,ENSRNOP00000033812,ENSRNOP00000045637,ENSRNOP00000014660,ENSRNOP00000040760,ENSRNOP00000072116,ENSRNOP00000000696
4	GO:2001023	regulation of response to drug	Biological Process	2	ENSRNOP00000040760,ENSRNOP00000000696
4	GO:0030193	regulation of blood coagulation	Biological Process	1	ENSRNOP00000036716
4	GO:0001666	response to hypoxia	Biological Process	5	ENSRNOP00000055942,ENSRNOP00000001248,ENSRNOP00000007175,ENSRNOP00000045637,ENSRNOP00000053831
4	GO:0006952	defense response	Biological Process	9	ENSRNOP00000004741,ENSRNOP00000072116,ENSRNOP00000036716,ENSRNOP00000033812,ENSRNOP00000045637,ENSRNOP00000075739,ENSRNOP00000070203,ENSRNOP00000072006,ENSRNOP00000007175
4	GO:0006979	response to oxidative stress	Biological Process	3	ENSRNOP00000007175,ENSRNOP00000053831,ENSRNOP00000000696
4	GO:0009408	response to heat	Biological Process	3	ENSRNOP00000009344,ENSRNOP00000002321,ENSRNOP00000002809
4	GO:0009409	response to cold	Biological Process	1	ENSRNOP00000026643
4	GO:0009611	response to wounding	Biological Process	7	ENSRNOP00000026643,ENSRNOP00000036716,ENSRNOP00000004382,ENSRNOP00000007175,ENSRNOP00000017692,ENSRNOP00000040760,ENSRNOP00000072116
4	GO:0035902	response to immobilization stress	Biological Process	1	ENSRNOP00000026643
4	GO:0035966	response to topologically incorrect protein	Biological Process	2	ENSRNOP00000072116,ENSRNOP00000002540
4	GO:0042594	response to starvation	Biological Process	2	ENSRNOP00000003921,ENSRNOP00000069954
4	GO:0001964	startle response	Biological Process	1	ENSRNOP00000019393
4	GO:0009612	response to mechanical stimulus	Biological Process	1	ENSRNOP00000070968
4	GO:0009991	response to extracellular stimulus	Biological Process	4	ENSRNOP00000003921,ENSRNOP00000007175,ENSRNOP00000026643,ENSRNOP00000069954
4	GO:0043207	response to external biotic stimulus	Biological Process	6	ENSRNOP00000033812,ENSRNOP00000023017,ENSRNOP00000036716,ENSRNOP00000072116,ENSRNOP00000007371,ENSRNOP00000026643
4	GO:0071496	cellular response to external stimulus	Biological Process	2	ENSRNOP00000003921,ENSRNOP00000069954
4	GO:0009266	response to temperature stimulus	Biological Process	4	ENSRNOP00000009344,ENSRNOP00000002321,ENSRNOP00000002809,ENSRNOP00000026643
4	GO:0009268	response to pH	Biological Process	1	ENSRNOP00000072006
4	GO:0009314	response to radiation	Biological Process	3	ENSRNOP00000072116,ENSRNOP00000026643,ENSRNOP00000019393
4	GO:0070482	response to oxygen levels	Biological Process	6	ENSRNOP00000007175,ENSRNOP00000045637,ENSRNOP00000001248,ENSRNOP00000053831,ENSRNOP00000013220,ENSRNOP00000055942
4	GO:0071214	cellular response to abiotic stimulus	Biological Process	2	ENSRNOP00000072006,ENSRNOP00000019393
4	GO:0009725	response to hormone	Biological Process	13	ENSRNOP00000021863,ENSRNOP00000007175,ENSRNOP00000001315,ENSRNOP00000001248,ENSRNOP00000007371,ENSRNOP00000069954,ENSRNOP00000002809,ENSRNOP00000002321,ENSRNOP00000053831,ENSRNOP00000073953,ENSRNOP00000045637,ENSRNOP00000014493,ENSRNOP00000004741
4	GO:0055094	response to lipoprotein particle	Biological Process	1	ENSRNOP00000036716
4	GO:0071495	cellular response to endogenous stimulus	Biological Process	10	ENSRNOP00000021863,ENSRNOP00000069954,ENSRNOP00000002809,ENSRNOP00000073953,ENSRNOP00000045637,ENSRNOP00000018820,ENSRNOP00000007371,ENSRNOP00000014493,ENSRNOP00000019393,ENSRNOP00000004741
4	GO:0071559	response to transforming growth factor beta	Biological Process	1	ENSRNOP00000019393
4	GO:0014870	response to muscle inactivity	Biological Process	1	ENSRNOP00000009344
4	GO:0014877	response to muscle inactivity involved in regulation of muscle adaptation	Biological Process	1	ENSRNOP00000009344
4	GO:0001101	response to acid chemical	Biological Process	4	ENSRNOP00000070968,ENSRNOP00000002809,ENSRNOP00000026643,ENSRNOP00000007371
4	GO:0007584	response to nutrient	Biological Process	2	ENSRNOP00000026643,ENSRNOP00000003921
4	GO:0042493	response to drug	Biological Process	12	ENSRNOP00000040760,ENSRNOP00000004741,ENSRNOP00000057815,ENSRNOP00000053831,ENSRNOP00000001248,ENSRNOP00000002809,ENSRNOP00000007175,ENSRNOP00000014493,ENSRNOP00000070968,ENSRNOP00000000696,ENSRNOP00000019393,ENSRNOP00000023017
4	GO:0009636	response to toxic substance	Biological Process	5	ENSRNOP00000004741,ENSRNOP00000053831,ENSRNOP00000001248,ENSRNOP00000007175,ENSRNOP00000000696
4	GO:0009410	response to xenobiotic stimulus	Biological Process	1	ENSRNOP00000014493
4	GO:0009593	detection of chemical stimulus	Biological Process	3	ENSRNOP00000023335,ENSRNOP00000051198,ENSRNOP00000069954
4	GO:0010033	response to organic substance	Biological Process	29	ENSRNOP00000023017,ENSRNOP00000007175,ENSRNOP00000007371,ENSRNOP00000002321,ENSRNOP00000069954,ENSRNOP00000045637,ENSRNOP00000002809,ENSRNOP00000040168,ENSRNOP00000053831,ENSRNOP00000075739,ENSRNOP00000021863,ENSRNOP00000001248,ENSRNOP00000001315,ENSRNOP00000070968,ENSRNOP00000026643,ENSRNOP00000072006,ENSRNOP00000072116,ENSRNOP00000033812,ENSRNOP00000073953,ENSRNOP00000002540,ENSRNOP00000000696,…
4	GO:0010035	response to inorganic substance	Biological Process	9	ENSRNOP00000002321,ENSRNOP00000007371,ENSRNOP00000045637,ENSRNOP00000023017,ENSRNOP00000003921,ENSRNOP00000072116,ENSRNOP00000053831,ENSRNOP00000007175,ENSRNOP00000000696
4	GO:0046677	response to antibiotic	Biological Process	5	ENSRNOP00000053831,ENSRNOP00000001248,ENSRNOP00000007175,ENSRNOP00000000696,ENSRNOP00000072116
4	GO:1901698	response to nitrogen compound	Biological Process	8	ENSRNOP00000069954,ENSRNOP00000002321,ENSRNOP00000053831,ENSRNOP00000045637,ENSRNOP00000018820,ENSRNOP00000036716,ENSRNOP00000002540,ENSRNOP00000004741
4	GO:1901700	response to oxygen-containing compound	Biological Process	17	ENSRNOP00000007175,ENSRNOP00000007371,ENSRNOP00000002321,ENSRNOP00000069954,ENSRNOP00000001315,ENSRNOP00000001248,ENSRNOP00000070968,ENSRNOP00000002809,ENSRNOP00000026643,ENSRNOP00000072006,ENSRNOP00000053831,ENSRNOP00000045637,ENSRNOP00000018820,ENSRNOP00000014493,ENSRNOP00000004741,ENSRNOP00000000696,ENSRNOP00000072116
4	GO:0050906	detection of stimulus involved in sensory perception	Biological Process	2	ENSRNOP00000023335,ENSRNOP00000051198
4	GO:0008104	protein localization	Biological Process	19	ENSRNOP00000040168,ENSRNOP00000051330,ENSRNOP00000000083,ENSRNOP00000069954,ENSRNOP00000017692,ENSRNOP00000005845,ENSRNOP00000072116,ENSRNOP00000019393,ENSRNOP00000014502,ENSRNOP00000072006,ENSRNOP00000072503,ENSRNOP00000007371,ENSRNOP00000014660,ENSRNOP00000036716,ENSRNOP00000075739,ENSRNOP00000033812,ENSRNOP00000004741,ENSRNOP00000069027,ENSRNOP00000040760
4	GO:0010876	lipid localization	Biological Process	5	ENSRNOP00000022594,ENSRNOP00000007371,ENSRNOP00000034357,ENSRNOP00000070968,ENSRNOP00000000696
4	GO:0070727	cellular macromolecule localization	Biological Process	13	ENSRNOP00000040168,ENSRNOP00000051330,ENSRNOP00000000083,ENSRNOP00000019393,ENSRNOP00000014502,ENSRNOP00000017692,ENSRNOP00000014660,ENSRNOP00000036716,ENSRNOP00000033812,ENSRNOP00000004741,ENSRNOP00000069027,ENSRNOP00000040760,ENSRNOP00000072006
4	GO:0006810	transport	Biological Process	29	ENSRNOP00000053831,ENSRNOP00000036716,ENSRNOP00000070214,ENSRNOP00000040168,ENSRNOP00000051330,ENSRNOP00000045637,ENSRNOP00000023017,ENSRNOP00000022594,ENSRNOP00000007371,ENSRNOP00000000083,ENSRNOP00000017692,ENSRNOP00000005845,ENSRNOP00000039630,ENSRNOP00000069954,ENSRNOP00000009344,ENSRNOP00000070203,ENSRNOP00000034357,ENSRNOP00000072116,ENSRNOP00000014502,ENSRNOP00000040760,ENSRNOP00000070968,…
4	GO:0045184	establishment of protein localization	Biological Process	13	ENSRNOP00000040168,ENSRNOP00000051330,ENSRNOP00000000083,ENSRNOP00000069954,ENSRNOP00000017692,ENSRNOP00000005845,ENSRNOP00000072116,ENSRNOP00000014502,ENSRNOP00000072006,ENSRNOP00000072503,ENSRNOP00000007371,ENSRNOP00000075739,ENSRNOP00000069027
4	GO:0051649	establishment of localization in cell	Biological Process	10	ENSRNOP00000040168,ENSRNOP00000051330,ENSRNOP00000000083,ENSRNOP00000009344,ENSRNOP00000014502,ENSRNOP00000072006,ENSRNOP00000053831,ENSRNOP00000036716,ENSRNOP00000069027,ENSRNOP00000019393
4	GO:0051656	establishment of organelle localization	Biological Process	2	ENSRNOP00000036716,ENSRNOP00000053831
4	GO:0051208	sequestering of calcium ion	Biological Process	1	ENSRNOP00000009344
4	GO:0019915	lipid storage	Biological Process	1	ENSRNOP00000007371
4	GO:0045185	maintenance of protein location	Biological Process	1	ENSRNOP00000019393
4	GO:0046907	intracellular transport	Biological Process	8	ENSRNOP00000040168,ENSRNOP00000051330,ENSRNOP00000000083,ENSRNOP00000014502,ENSRNOP00000036716,ENSRNOP00000053831,ENSRNOP00000069027,ENSRNOP00000019393
4	GO:0051640	organelle localization	Biological Process	3	ENSRNOP00000036716,ENSRNOP00000053831,ENSRNOP00000003921
4	GO:0009615	response to virus	Biological Process	3	ENSRNOP00000033812,ENSRNOP00000072116,ENSRNOP00000007371
4	GO:0009617	response to bacterium	Biological Process	4	ENSRNOP00000023017,ENSRNOP00000036716,ENSRNOP00000007371,ENSRNOP00000026643
4	GO:0098542	defense response to other organism	Biological Process	2	ENSRNOP00000033812,ENSRNOP00000036716
4	GO:0044403	symbiont process	Biological Process	1	ENSRNOP00000003921
4	GO:0035821	modification of morphology or physiology of other organism	Biological Process	1	ENSRNOP00000003921
4	GO:0051701	interaction with host	Biological Process	1	ENSRNOP00000003921
4	GO:0001505	regulation of neurotransmitter levels	Biological Process	2	ENSRNOP00000072116,ENSRNOP00000020717
4	GO:0008360	regulation of cell shape	Biological Process	1	ENSRNOP00000075739
4	GO:0010817	regulation of hormone levels	Biological Process	3	ENSRNOP00000069954,ENSRNOP00000072006,ENSRNOP00000070968
4	GO:0010883	regulation of lipid storage	Biological Process	1	ENSRNOP00000007371
4	GO:0031647	regulation of protein stability	Biological Process	3	ENSRNOP00000072116,ENSRNOP00000040760,ENSRNOP00000062425
4	GO:0032204	regulation of telomere maintenance	Biological Process	1	ENSRNOP00000014660
4	GO:0042391	regulation of membrane potential	Biological Process	1	ENSRNOP00000019393
4	GO:0042592	homeostatic process	Biological Process	11	ENSRNOP00000014660,ENSRNOP00000069954,ENSRNOP00000073041,ENSRNOP00000045637,ENSRNOP00000013220,ENSRNOP00000009344,ENSRNOP00000036716,ENSRNOP00000072006,ENSRNOP00000007371,ENSRNOP00000075739,ENSRNOP00000023017
4	GO:0045124	regulation of bone resorption	Biological Process	2	ENSRNOP00000045637,ENSRNOP00000075739
4	GO:0045646	regulation of erythrocyte differentiation	Biological Process	1	ENSRNOP00000023017
4	GO:0048167	regulation of synaptic plasticity	Biological Process	1	ENSRNOP00000054937
4	GO:0050803	regulation of synapse structure or activity	Biological Process	1	ENSRNOP00000019393
4	GO:0050878	regulation of body fluid levels	Biological Process	2	ENSRNOP00000026643,ENSRNOP00000036716
4	GO:0090066	regulation of anatomical structure size	Biological Process	4	ENSRNOP00000040760,ENSRNOP00000019393,ENSRNOP00000001315,ENSRNOP00000003921
4	GO:0010469	regulation of signaling receptor activity	Biological Process	1	ENSRNOP00000004741
4	GO:0032409	regulation of transporter activity	Biological Process	1	ENSRNOP00000009344
4	GO:0044092	negative regulation of molecular function	Biological Process	9	ENSRNOP00000054937,ENSRNOP00000007175,ENSRNOP00000051504,ENSRNOP00000056600,ENSRNOP00000033812,ENSRNOP00000023017,ENSRNOP00000058505,ENSRNOP00000019393,ENSRNOP00000004741
4	GO:0044093	positive regulation of molecular function	Biological Process	14	ENSRNOP00000001248,ENSRNOP00000045637,ENSRNOP00000017692,ENSRNOP00000023017,ENSRNOP00000018820,ENSRNOP00000020717,ENSRNOP00000075739,ENSRNOP00000033812,ENSRNOP00000000696,ENSRNOP00000041521,ENSRNOP00000034357,ENSRNOP00000072116,ENSRNOP00000014660,ENSRNOP00000009344
4	GO:0050790	regulation of catalytic activity	Biological Process	19	ENSRNOP00000001248,ENSRNOP00000054937,ENSRNOP00000045637,ENSRNOP00000007175,ENSRNOP00000051504,ENSRNOP00000056600,ENSRNOP00000017692,ENSRNOP00000018820,ENSRNOP00000020717,ENSRNOP00000075739,ENSRNOP00000000696,ENSRNOP00000033812,ENSRNOP00000041521,ENSRNOP00000034357,ENSRNOP00000071002,ENSRNOP00000069027,ENSRNOP00000072116,ENSRNOP00000058505,ENSRNOP00000019393
4	GO:0051090	regulation of DNA-binding transcription factor activity	Biological Process	2	ENSRNOP00000072116,ENSRNOP00000014660
4	GO:0051098	regulation of binding	Biological Process	2	ENSRNOP00000023017,ENSRNOP00000033812
4	GO:0022613	ribonucleoprotein complex biogenesis	Biological Process	4	ENSRNOP00000070538,ENSRNOP00000069027,ENSRNOP00000033304,ENSRNOP00000026492
5	GO:0048232	male gamete generation	Biological Process	4	ENSRNOP00000073728,ENSRNOP00000019393,ENSRNOP00000072116,ENSRNOP00000007371
5	GO:0022904	respiratory electron transport chain	Biological Process	2	ENSRNOP00000055942,ENSRNOP00000041521
5	GO:0006112	energy reserve metabolic process	Biological Process	1	ENSRNOP00000069954
5	GO:0045333	cellular respiration	Biological Process	2	ENSRNOP00000055942,ENSRNOP00000041521
5	GO:0019395	fatty acid oxidation	Biological Process	1	ENSRNOP00000040168
5	GO:0043603	cellular amide metabolic process	Biological Process	8	ENSRNOP00000018820,ENSRNOP00000014493,ENSRNOP00000024380,ENSRNOP00000033369,ENSRNOP00000002321,ENSRNOP00000058505,ENSRNOP00000072116,ENSRNOP00000062425
5	GO:0044270	cellular nitrogen compound catabolic process	Biological Process	3	ENSRNOP00000069954,ENSRNOP00000057815,ENSRNOP00000026492
5	GO:0044271	cellular nitrogen compound biosynthetic process	Biological Process	16	ENSRNOP00000033812,ENSRNOP00000018820,ENSRNOP00000014493,ENSRNOP00000024380,ENSRNOP00000069954,ENSRNOP00000057815,ENSRNOP00000014660,ENSRNOP00000021863,ENSRNOP00000074861,ENSRNOP00000033369,ENSRNOP00000002321,ENSRNOP00000072116,ENSRNOP00000045637,ENSRNOP00000018014,ENSRNOP00000020717,ENSRNOP00000017692
5	GO:0072521	purine-containing compound metabolic process	Biological Process	5	ENSRNOP00000069954,ENSRNOP00000055942,ENSRNOP00000041521,ENSRNOP00000057815,ENSRNOP00000058505
5	GO:0072524	pyridine-containing compound metabolic process	Biological Process	1	ENSRNOP00000069954
5	GO:0019219	regulation of nucleobase-containing compound metabolic process	Biological Process	12	ENSRNOP00000033812,ENSRNOP00000033304,ENSRNOP00000014660,ENSRNOP00000021863,ENSRNOP00000074861,ENSRNOP00000007175,ENSRNOP00000069954,ENSRNOP00000045637,ENSRNOP00000018014,ENSRNOP00000020717,ENSRNOP00000017692,ENSRNOP00000072116
5	GO:0034248	regulation of cellular amide metabolic process	Biological Process	4	ENSRNOP00000018820,ENSRNOP00000002321,ENSRNOP00000072116,ENSRNOP00000062425
5	GO:0045428	regulation of nitric oxide biosynthetic process	Biological Process	1	ENSRNOP00000072116
5	GO:0051246	regulation of protein metabolic process	Biological Process	18	ENSRNOP00000001248,ENSRNOP00000014660,ENSRNOP00000075739,ENSRNOP00000018820,ENSRNOP00000054937,ENSRNOP00000045637,ENSRNOP00000007175,ENSRNOP00000051504,ENSRNOP00000056600,ENSRNOP00000002321,ENSRNOP00000072116,ENSRNOP00000033812,ENSRNOP00000041521,ENSRNOP00000000696,ENSRNOP00000071002,ENSRNOP00000069027,ENSRNOP00000034357,ENSRNOP00000062425
5	GO:0034249	negative regulation of cellular amide metabolic process	Biological Process	2	ENSRNOP00000072116,ENSRNOP00000062425
5	GO:0045934	negative regulation of nucleobase-containing compound metabolic process	Biological Process	3	ENSRNOP00000033812,ENSRNOP00000014660,ENSRNOP00000018014
5	GO:0051248	negative regulation of protein metabolic process	Biological Process	7	ENSRNOP00000014660,ENSRNOP00000054937,ENSRNOP00000007175,ENSRNOP00000051504,ENSRNOP00000056600,ENSRNOP00000072116,ENSRNOP00000062425
5	GO:0045935	positive regulation of nucleobase-containing compound metabolic process	Biological Process	8	ENSRNOP00000007175,ENSRNOP00000069954,ENSRNOP00000045637,ENSRNOP00000021863,ENSRNOP00000018014,ENSRNOP00000033812,ENSRNOP00000020717,ENSRNOP00000017692
5	GO:0034250	positive regulation of cellular amide metabolic process	Biological Process	3	ENSRNOP00000018820,ENSRNOP00000002321,ENSRNOP00000072116
5	GO:0051247	positive regulation of protein metabolic process	Biological Process	11	ENSRNOP00000001248,ENSRNOP00000075739,ENSRNOP00000045637,ENSRNOP00000018820,ENSRNOP00000002321,ENSRNOP00000072116,ENSRNOP00000014660,ENSRNOP00000033812,ENSRNOP00000041521,ENSRNOP00000000696,ENSRNOP00000034357
5	GO:1904407	positive regulation of nitric oxide metabolic process	Biological Process	1	ENSRNOP00000072116
5	GO:0006518	peptide metabolic process	Biological Process	7	ENSRNOP00000018820,ENSRNOP00000014493,ENSRNOP00000024380,ENSRNOP00000033369,ENSRNOP00000002321,ENSRNOP00000072116,ENSRNOP00000062425
5	GO:0006665	sphingolipid metabolic process	Biological Process	1	ENSRNOP00000000696
5	GO:0009116	nucleoside metabolic process	Biological Process	1	ENSRNOP00000058505
5	GO:0042558	pteridine-containing compound metabolic process	Biological Process	1	ENSRNOP00000058505
5	GO:1901565	organonitrogen compound catabolic process	Biological Process	12	ENSRNOP00000057815,ENSRNOP00000062425,ENSRNOP00000013486,ENSRNOP00000040168,ENSRNOP00000072116,ENSRNOP00000007371,ENSRNOP00000056600,ENSRNOP00000071002,ENSRNOP00000058505,ENSRNOP00000007175,ENSRNOP00000002540,ENSRNOP00000013220
5	GO:1901566	organonitrogen compound biosynthetic process	Biological Process	11	ENSRNOP00000018820,ENSRNOP00000014493,ENSRNOP00000024380,ENSRNOP00000069954,ENSRNOP00000033369,ENSRNOP00000002321,ENSRNOP00000058505,ENSRNOP00000051330,ENSRNOP00000008062,ENSRNOP00000002540,ENSRNOP00000007371
5	GO:0046209	nitric oxide metabolic process	Biological Process	1	ENSRNOP00000072116
5	GO:0010710	regulation of collagen catabolic process	Biological Process	1	ENSRNOP00000007175
5	GO:0031329	regulation of cellular catabolic process	Biological Process	6	ENSRNOP00000040168,ENSRNOP00000072116,ENSRNOP00000069954,ENSRNOP00000007175,ENSRNOP00000069027,ENSRNOP00000062425
5	GO:0042176	regulation of protein catabolic process	Biological Process	4	ENSRNOP00000072116,ENSRNOP00000007175,ENSRNOP00000062425,ENSRNOP00000056600
5	GO:0043470	regulation of carbohydrate catabolic process	Biological Process	1	ENSRNOP00000069954
5	GO:0050994	regulation of lipid catabolic process	Biological Process	1	ENSRNOP00000040168
5	GO:0010711	negative regulation of collagen catabolic process	Biological Process	1	ENSRNOP00000007175
5	GO:0031330	negative regulation of cellular catabolic process	Biological Process	2	ENSRNOP00000007175,ENSRNOP00000062425
5	GO:0042177	negative regulation of protein catabolic process	Biological Process	2	ENSRNOP00000007175,ENSRNOP00000062425
5	GO:0031331	positive regulation of cellular catabolic process	Biological Process	2	ENSRNOP00000072116,ENSRNOP00000069954
5	GO:0045732	positive regulation of protein catabolic process	Biological Process	1	ENSRNOP00000072116
5	GO:0016054	organic acid catabolic process	Biological Process	2	ENSRNOP00000040168,ENSRNOP00000058505
5	GO:0019439	aromatic compound catabolic process	Biological Process	3	ENSRNOP00000069954,ENSRNOP00000057815,ENSRNOP00000026492
5	GO:0044242	cellular lipid catabolic process	Biological Process	3	ENSRNOP00000053831,ENSRNOP00000007371,ENSRNOP00000040168
5	GO:0044265	cellular macromolecule catabolic process	Biological Process	9	ENSRNOP00000062425,ENSRNOP00000013486,ENSRNOP00000040168,ENSRNOP00000026492,ENSRNOP00000072116,ENSRNOP00000071002,ENSRNOP00000007175,ENSRNOP00000002540,ENSRNOP00000013220
5	GO:0044273	sulfur compound catabolic process	Biological Process	1	ENSRNOP00000058505
5	GO:0046700	heterocycle catabolic process	Biological Process	3	ENSRNOP00000069954,ENSRNOP00000057815,ENSRNOP00000026492
5	GO:0009057	macromolecule catabolic process	Biological Process	11	ENSRNOP00000062425,ENSRNOP00000013486,ENSRNOP00000040168,ENSRNOP00000026492,ENSRNOP00000072116,ENSRNOP00000007371,ENSRNOP00000056600,ENSRNOP00000071002,ENSRNOP00000007175,ENSRNOP00000002540,ENSRNOP00000013220
5	GO:0016042	lipid catabolic process	Biological Process	3	ENSRNOP00000053831,ENSRNOP00000007371,ENSRNOP00000040168
5	GO:0016052	carbohydrate catabolic process	Biological Process	1	ENSRNOP00000069954
5	GO:0046434	organophosphate catabolic process	Biological Process	3	ENSRNOP00000069954,ENSRNOP00000057815,ENSRNOP00000053831
5	GO:1901136	carbohydrate derivative catabolic process	Biological Process	2	ENSRNOP00000057815,ENSRNOP00000007175
5	GO:1901361	organic cyclic compound catabolic process	Biological Process	3	ENSRNOP00000069954,ENSRNOP00000057815,ENSRNOP00000026492
5	GO:0010556	regulation of macromolecule biosynthetic process	Biological Process	13	ENSRNOP00000033812,ENSRNOP00000014660,ENSRNOP00000021863,ENSRNOP00000074861,ENSRNOP00000018820,ENSRNOP00000002321,ENSRNOP00000069954,ENSRNOP00000007175,ENSRNOP00000045637,ENSRNOP00000018014,ENSRNOP00000020717,ENSRNOP00000017692,ENSRNOP00000072116
5	GO:0031326	regulation of cellular biosynthetic process	Biological Process	13	ENSRNOP00000033812,ENSRNOP00000014660,ENSRNOP00000021863,ENSRNOP00000074861,ENSRNOP00000018820,ENSRNOP00000002321,ENSRNOP00000072116,ENSRNOP00000069954,ENSRNOP00000007175,ENSRNOP00000045637,ENSRNOP00000018014,ENSRNOP00000020717,ENSRNOP00000017692
5	GO:0043255	regulation of carbohydrate biosynthetic process	Biological Process	1	ENSRNOP00000069954
5	GO:0046890	regulation of lipid biosynthetic process	Biological Process	2	ENSRNOP00000002809,ENSRNOP00000007371
5	GO:1902930	regulation of alcohol biosynthetic process	Biological Process	1	ENSRNOP00000007371
5	GO:1903426	regulation of reactive oxygen species biosynthetic process	Biological Process	1	ENSRNOP00000072116
5	GO:0010558	negative regulation of macromolecule biosynthetic process	Biological Process	2	ENSRNOP00000033812,ENSRNOP00000018014
5	GO:0031327	negative regulation of cellular biosynthetic process	Biological Process	3	ENSRNOP00000033812,ENSRNOP00000069954,ENSRNOP00000018014
5	GO:0010557	positive regulation of macromolecule biosynthetic process	Biological Process	10	ENSRNOP00000018820,ENSRNOP00000002321,ENSRNOP00000069954,ENSRNOP00000007175,ENSRNOP00000045637,ENSRNOP00000021863,ENSRNOP00000018014,ENSRNOP00000033812,ENSRNOP00000020717,ENSRNOP00000017692
5	GO:0031328	positive regulation of cellular biosynthetic process	Biological Process	11	ENSRNOP00000018820,ENSRNOP00000002321,ENSRNOP00000072116,ENSRNOP00000069954,ENSRNOP00000007175,ENSRNOP00000045637,ENSRNOP00000021863,ENSRNOP00000018014,ENSRNOP00000033812,ENSRNOP00000020717,ENSRNOP00000017692
5	GO:1903428	positive regulation of reactive oxygen species biosynthetic process	Biological Process	1	ENSRNOP00000072116
5	GO:0042136	neurotransmitter biosynthetic process	Biological Process	1	ENSRNOP00000072116
5	GO:0008654	phospholipid biosynthetic process	Biological Process	1	ENSRNOP00000053831
5	GO:0009110	vitamin biosynthetic process	Biological Process	1	ENSRNOP00000022594
5	GO:0016053	organic acid biosynthetic process	Biological Process	3	ENSRNOP00000069954,ENSRNOP00000058505,ENSRNOP00000008062
5	GO:0018130	heterocycle biosynthetic process	Biological Process	12	ENSRNOP00000033812,ENSRNOP00000069954,ENSRNOP00000057815,ENSRNOP00000014660,ENSRNOP00000021863,ENSRNOP00000074861,ENSRNOP00000022594,ENSRNOP00000045637,ENSRNOP00000018014,ENSRNOP00000020717,ENSRNOP00000017692,ENSRNOP00000072116
5	GO:0019438	aromatic compound biosynthetic process	Biological Process	11	ENSRNOP00000033812,ENSRNOP00000069954,ENSRNOP00000057815,ENSRNOP00000014660,ENSRNOP00000021863,ENSRNOP00000074861,ENSRNOP00000045637,ENSRNOP00000018014,ENSRNOP00000020717,ENSRNOP00000017692,ENSRNOP00000072116
5	GO:0034637	cellular carbohydrate biosynthetic process	Biological Process	1	ENSRNOP00000069954
5	GO:0034645	cellular macromolecule biosynthetic process	Biological Process	19	ENSRNOP00000033812,ENSRNOP00000018820,ENSRNOP00000014493,ENSRNOP00000024380,ENSRNOP00000069954,ENSRNOP00000014660,ENSRNOP00000021863,ENSRNOP00000074861,ENSRNOP00000033369,ENSRNOP00000002321,ENSRNOP00000051330,ENSRNOP00000002540,ENSRNOP00000007371,ENSRNOP00000007175,ENSRNOP00000045637,ENSRNOP00000018014,ENSRNOP00000020717,ENSRNOP00000017692,ENSRNOP00000072116
5	GO:0044272	sulfur compound biosynthetic process	Biological Process	1	ENSRNOP00000058505
5	GO:0045017	glycerolipid biosynthetic process	Biological Process	1	ENSRNOP00000053831
5	GO:0051188	cofactor biosynthetic process	Biological Process	1	ENSRNOP00000069954
5	GO:0034404	nucleobase-containing small molecule biosynthetic process	Biological Process	2	ENSRNOP00000069954,ENSRNOP00000057815
5	GO:0046165	alcohol biosynthetic process	Biological Process	1	ENSRNOP00000007371
5	GO:0046364	monosaccharide biosynthetic process	Biological Process	1	ENSRNOP00000069954
5	GO:0008610	lipid biosynthetic process	Biological Process	3	ENSRNOP00000053831,ENSRNOP00000002809,ENSRNOP00000007371
5	GO:0009059	macromolecule biosynthetic process	Biological Process	19	ENSRNOP00000033812,ENSRNOP00000018820,ENSRNOP00000014493,ENSRNOP00000024380,ENSRNOP00000069954,ENSRNOP00000014660,ENSRNOP00000021863,ENSRNOP00000074861,ENSRNOP00000033369,ENSRNOP00000002321,ENSRNOP00000051330,ENSRNOP00000002540,ENSRNOP00000007371,ENSRNOP00000007175,ENSRNOP00000045637,ENSRNOP00000018014,ENSRNOP00000020717,ENSRNOP00000017692,ENSRNOP00000072116
5	GO:0016051	carbohydrate biosynthetic process	Biological Process	1	ENSRNOP00000069954
5	GO:0090407	organophosphate biosynthetic process	Biological Process	2	ENSRNOP00000069954,ENSRNOP00000053831
5	GO:1901137	carbohydrate derivative biosynthetic process	Biological Process	2	ENSRNOP00000069954,ENSRNOP00000002540
5	GO:1901362	organic cyclic compound biosynthetic process	Biological Process	14	ENSRNOP00000033812,ENSRNOP00000069954,ENSRNOP00000057815,ENSRNOP00000014660,ENSRNOP00000021863,ENSRNOP00000074861,ENSRNOP00000002809,ENSRNOP00000022594,ENSRNOP00000007371,ENSRNOP00000045637,ENSRNOP00000018014,ENSRNOP00000020717,ENSRNOP00000017692,ENSRNOP00000072116
5	GO:1901617	organic hydroxy compound biosynthetic process	Biological Process	2	ENSRNOP00000022594,ENSRNOP00000007371
5	GO:0006809	nitric oxide biosynthetic process	Biological Process	1	ENSRNOP00000072116
5	GO:0010629	negative regulation of gene expression	Biological Process	4	ENSRNOP00000033812,ENSRNOP00000073728,ENSRNOP00000026492,ENSRNOP00000067217
5	GO:0051053	negative regulation of DNA metabolic process	Biological Process	1	ENSRNOP00000014660
5	GO:0051253	negative regulation of RNA metabolic process	Biological Process	2	ENSRNOP00000033812,ENSRNOP00000018014
5	GO:0010563	negative regulation of phosphorus metabolic process	Biological Process	2	ENSRNOP00000014660,ENSRNOP00000054937
5	GO:0010677	negative regulation of cellular carbohydrate metabolic process	Biological Process	1	ENSRNOP00000069954
5	GO:0032269	negative regulation of cellular protein metabolic process	Biological Process	5	ENSRNOP00000014660,ENSRNOP00000054937,ENSRNOP00000007175,ENSRNOP00000051504,ENSRNOP00000056600
5	GO:1903019	negative regulation of glycoprotein metabolic process	Biological Process	1	ENSRNOP00000007175
5	GO:0045721	negative regulation of gluconeogenesis	Biological Process	1	ENSRNOP00000069954
5	GO:0010628	positive regulation of gene expression	Biological Process	10	ENSRNOP00000018820,ENSRNOP00000002321,ENSRNOP00000045637,ENSRNOP00000021863,ENSRNOP00000018014,ENSRNOP00000033812,ENSRNOP00000020717,ENSRNOP00000017692,ENSRNOP00000072116,ENSRNOP00000007371
5	GO:0051054	positive regulation of DNA metabolic process	Biological Process	2	ENSRNOP00000007175,ENSRNOP00000033812
5	GO:0051254	positive regulation of RNA metabolic process	Biological Process	6	ENSRNOP00000045637,ENSRNOP00000021863,ENSRNOP00000018014,ENSRNOP00000033812,ENSRNOP00000020717,ENSRNOP00000017692
5	GO:0070875	positive regulation of glycogen metabolic process	Biological Process	1	ENSRNOP00000069954
5	GO:0010562	positive regulation of phosphorus metabolic process	Biological Process	10	ENSRNOP00000001248,ENSRNOP00000075739,ENSRNOP00000045637,ENSRNOP00000018820,ENSRNOP00000014660,ENSRNOP00000069954,ENSRNOP00000033812,ENSRNOP00000000696,ENSRNOP00000034357,ENSRNOP00000072116
5	GO:2000379	positive regulation of reactive oxygen species metabolic process	Biological Process	1	ENSRNOP00000072116
5	GO:0010676	positive regulation of cellular carbohydrate metabolic process	Biological Process	1	ENSRNOP00000069954
5	GO:0032270	positive regulation of cellular protein metabolic process	Biological Process	11	ENSRNOP00000001248,ENSRNOP00000075739,ENSRNOP00000045637,ENSRNOP00000018820,ENSRNOP00000002321,ENSRNOP00000072116,ENSRNOP00000014660,ENSRNOP00000033812,ENSRNOP00000041521,ENSRNOP00000000696,ENSRNOP00000034357
5	GO:0051194	positive regulation of cofactor metabolic process	Biological Process	1	ENSRNOP00000069954
5	GO:0090218	positive regulation of lipid kinase activity	Biological Process	2	ENSRNOP00000034357,ENSRNOP00000001248
5	GO:1903727	positive regulation of phospholipid metabolic process	Biological Process	2	ENSRNOP00000034357,ENSRNOP00000001248
5	GO:0045821	positive regulation of glycolytic process	Biological Process	1	ENSRNOP00000069954
5	GO:0010907	positive regulation of glucose metabolic process	Biological Process	1	ENSRNOP00000069954
5	GO:0045981	positive regulation of nucleotide metabolic process	Biological Process	1	ENSRNOP00000069954
5	GO:0010565	regulation of cellular ketone metabolic process	Biological Process	1	ENSRNOP00000040168
5	GO:0010675	regulation of cellular carbohydrate metabolic process	Biological Process	1	ENSRNOP00000069954
5	GO:0032268	regulation of cellular protein metabolic process	Biological Process	17	ENSRNOP00000001248,ENSRNOP00000014660,ENSRNOP00000075739,ENSRNOP00000018820,ENSRNOP00000054937,ENSRNOP00000045637,ENSRNOP00000007175,ENSRNOP00000051504,ENSRNOP00000056600,ENSRNOP00000002321,ENSRNOP00000072116,ENSRNOP00000033812,ENSRNOP00000041521,ENSRNOP00000000696,ENSRNOP00000071002,ENSRNOP00000069027,ENSRNOP00000034357
5	GO:0043467	regulation of generation of precursor metabolites and energy	Biological Process	1	ENSRNOP00000069954
5	GO:0051174	regulation of phosphorus metabolic process	Biological Process	13	ENSRNOP00000001248,ENSRNOP00000014660,ENSRNOP00000075739,ENSRNOP00000054937,ENSRNOP00000045637,ENSRNOP00000018820,ENSRNOP00000069954,ENSRNOP00000033812,ENSRNOP00000000696,ENSRNOP00000034357,ENSRNOP00000071002,ENSRNOP00000069027,ENSRNOP00000072116
5	GO:0051193	regulation of cofactor metabolic process	Biological Process	1	ENSRNOP00000069954
5	GO:2000377	regulation of reactive oxygen species metabolic process	Biological Process	2	ENSRNOP00000072116,ENSRNOP00000017692
5	GO:1903018	regulation of glycoprotein metabolic process	Biological Process	1	ENSRNOP00000007175
5	GO:0010468	regulation of gene expression	Biological Process	16	ENSRNOP00000033812,ENSRNOP00000033304,ENSRNOP00000014660,ENSRNOP00000021863,ENSRNOP00000074861,ENSRNOP00000018820,ENSRNOP00000072116,ENSRNOP00000007371,ENSRNOP00000002321,ENSRNOP00000073728,ENSRNOP00000026492,ENSRNOP00000045637,ENSRNOP00000018014,ENSRNOP00000020717,ENSRNOP00000017692,ENSRNOP00000067217
5	GO:0032881	regulation of polysaccharide metabolic process	Biological Process	1	ENSRNOP00000069954
5	GO:0051052	regulation of DNA metabolic process	Biological Process	3	ENSRNOP00000014660,ENSRNOP00000007175,ENSRNOP00000033812
5	GO:0051252	regulation of RNA metabolic process	Biological Process	10	ENSRNOP00000033812,ENSRNOP00000033304,ENSRNOP00000014660,ENSRNOP00000021863,ENSRNOP00000074861,ENSRNOP00000045637,ENSRNOP00000018014,ENSRNOP00000020717,ENSRNOP00000017692,ENSRNOP00000072116
5	GO:0006140	regulation of nucleotide metabolic process	Biological Process	1	ENSRNOP00000069954
5	GO:0010906	regulation of glucose metabolic process	Biological Process	1	ENSRNOP00000069954
5	GO:0090181	regulation of cholesterol metabolic process	Biological Process	1	ENSRNOP00000007371
5	GO:0006109	regulation of carbohydrate metabolic process	Biological Process	1	ENSRNOP00000069954
5	GO:0019216	regulation of lipid metabolic process	Biological Process	6	ENSRNOP00000002809,ENSRNOP00000040168,ENSRNOP00000034357,ENSRNOP00000001248,ENSRNOP00000007371,ENSRNOP00000000696
5	GO:0006306	DNA methylation	Biological Process	2	ENSRNOP00000073728,ENSRNOP00000058505
5	GO:0042573	retinoic acid metabolic process	Biological Process	1	ENSRNOP00000070968
5	GO:0000096	sulfur amino acid metabolic process	Biological Process	1	ENSRNOP00000058505
5	GO:0046498	S-adenosylhomocysteine metabolic process	Biological Process	1	ENSRNOP00000058505
5	GO:0043436	oxoacid metabolic process	Biological Process	6	ENSRNOP00000069954,ENSRNOP00000055942,ENSRNOP00000058505,ENSRNOP00000008062,ENSRNOP00000040168,ENSRNOP00000070968
5	GO:0006119	oxidative phosphorylation	Biological Process	2	ENSRNOP00000055942,ENSRNOP00000041521
5	GO:0006757	ATP generation from ADP	Biological Process	1	ENSRNOP00000069954
5	GO:0006446	regulation of translational initiation	Biological Process	1	ENSRNOP00000002321
5	GO:0045948	positive regulation of translational initiation	Biological Process	1	ENSRNOP00000002321
5	GO:0006760	folic acid-containing compound metabolic process	Biological Process	1	ENSRNOP00000058505
5	GO:0006796	phosphate-containing compound metabolic process	Biological Process	19	ENSRNOP00000001248,ENSRNOP00000014660,ENSRNOP00000075739,ENSRNOP00000069954,ENSRNOP00000055942,ENSRNOP00000041521,ENSRNOP00000057815,ENSRNOP00000070950,ENSRNOP00000054937,ENSRNOP00000018620,ENSRNOP00000053831,ENSRNOP00000045637,ENSRNOP00000018820,ENSRNOP00000033812,ENSRNOP00000000696,ENSRNOP00000034357,ENSRNOP00000071002,ENSRNOP00000069027,ENSRNOP00000072116
5	GO:0016999	antibiotic metabolic process	Biological Process	1	ENSRNOP00000055942
5	GO:0046034	ATP metabolic process	Biological Process	3	ENSRNOP00000069954,ENSRNOP00000055942,ENSRNOP00000041521
5	GO:0046655	folic acid metabolic process	Biological Process	1	ENSRNOP00000058505
5	GO:0006631	fatty acid metabolic process	Biological Process	1	ENSRNOP00000040168
5	GO:0006638	neutral lipid metabolic process	Biological Process	1	ENSRNOP00000007371
5	GO:0006643	membrane lipid metabolic process	Biological Process	1	ENSRNOP00000000696
5	GO:0006644	phospholipid metabolic process	Biological Process	4	ENSRNOP00000053831,ENSRNOP00000034357,ENSRNOP00000001248,ENSRNOP00000075739
5	GO:0006720	isoprenoid metabolic process	Biological Process	1	ENSRNOP00000070968
5	GO:0030258	lipid modification	Biological Process	1	ENSRNOP00000040168
5	GO:0046486	glycerolipid metabolic process	Biological Process	3	ENSRNOP00000007371,ENSRNOP00000053831,ENSRNOP00000075739
5	GO:0006259	DNA metabolic process	Biological Process	5	ENSRNOP00000014660,ENSRNOP00000033812,ENSRNOP00000058505,ENSRNOP00000073728,ENSRNOP00000007175
5	GO:0009100	glycoprotein metabolic process	Biological Process	3	ENSRNOP00000000120,ENSRNOP00000002540,ENSRNOP00000007175
5	GO:0043112	receptor metabolic process	Biological Process	2	ENSRNOP00000053831,ENSRNOP00000036716
5	GO:0044264	cellular polysaccharide metabolic process	Biological Process	1	ENSRNOP00000069954
5	GO:0044267	cellular protein metabolic process	Biological Process	33	ENSRNOP00000001248,ENSRNOP00000013486,ENSRNOP00000014660,ENSRNOP00000075739,ENSRNOP00000018820,ENSRNOP00000014493,ENSRNOP00000024380,ENSRNOP00000019918,ENSRNOP00000021258,ENSRNOP00000033369,ENSRNOP00000002321,ENSRNOP00000070950,ENSRNOP00000054937,ENSRNOP00000018620,ENSRNOP00000017692,ENSRNOP00000033812,ENSRNOP00000062425,ENSRNOP00000040168,ENSRNOP00000000120,ENSRNOP00000045637,ENSRNOP00000007175,…
5	GO:0046835	carbohydrate phosphorylation	Biological Process	1	ENSRNOP00000069954
5	GO:0042360	vitamin E metabolic process	Biological Process	1	ENSRNOP00000022594
5	GO:0006732	coenzyme metabolic process	Biological Process	2	ENSRNOP00000069954,ENSRNOP00000058505
5	GO:0005976	polysaccharide metabolic process	Biological Process	1	ENSRNOP00000069954
5	GO:0034654	nucleobase-containing compound biosynthetic process	Biological Process	11	ENSRNOP00000033812,ENSRNOP00000069954,ENSRNOP00000057815,ENSRNOP00000014660,ENSRNOP00000021863,ENSRNOP00000074861,ENSRNOP00000045637,ENSRNOP00000018014,ENSRNOP00000020717,ENSRNOP00000017692,ENSRNOP00000072116
5	GO:0034655	nucleobase-containing compound catabolic process	Biological Process	3	ENSRNOP00000069954,ENSRNOP00000057815,ENSRNOP00000026492
5	GO:0090304	nucleic acid metabolic process	Biological Process	17	ENSRNOP00000033812,ENSRNOP00000033304,ENSRNOP00000070538,ENSRNOP00000014660,ENSRNOP00000058505,ENSRNOP00000021863,ENSRNOP00000074861,ENSRNOP00000069027,ENSRNOP00000073728,ENSRNOP00000070203,ENSRNOP00000026492,ENSRNOP00000007175,ENSRNOP00000045637,ENSRNOP00000018014,ENSRNOP00000020717,ENSRNOP00000017692,ENSRNOP00000072116
5	GO:0008652	cellular amino acid biosynthetic process	Biological Process	2	ENSRNOP00000058505,ENSRNOP00000008062
5	GO:0009063	cellular amino acid catabolic process	Biological Process	1	ENSRNOP00000058505
5	GO:1901605	alpha-amino acid metabolic process	Biological Process	2	ENSRNOP00000058505,ENSRNOP00000008062
5	GO:0008202	steroid metabolic process	Biological Process	2	ENSRNOP00000002809,ENSRNOP00000007371
5	GO:0006508	proteolysis	Biological Process	12	ENSRNOP00000071002,ENSRNOP00000040168,ENSRNOP00000062425,ENSRNOP00000013486,ENSRNOP00000007175,ENSRNOP00000051504,ENSRNOP00000056600,ENSRNOP00000072116,ENSRNOP00000041521,ENSRNOP00000002540,ENSRNOP00000017271,ENSRNOP00000000120
5	GO:0030163	protein catabolic process	Biological Process	10	ENSRNOP00000062425,ENSRNOP00000013486,ENSRNOP00000040168,ENSRNOP00000072116,ENSRNOP00000007371,ENSRNOP00000056600,ENSRNOP00000071002,ENSRNOP00000007175,ENSRNOP00000002540,ENSRNOP00000013220
5	GO:0036211	protein modification process	Biological Process	22	ENSRNOP00000001248,ENSRNOP00000013486,ENSRNOP00000014660,ENSRNOP00000075739,ENSRNOP00000019918,ENSRNOP00000021258,ENSRNOP00000070950,ENSRNOP00000054937,ENSRNOP00000018620,ENSRNOP00000017692,ENSRNOP00000033812,ENSRNOP00000000120,ENSRNOP00000045637,ENSRNOP00000051330,ENSRNOP00000018820,ENSRNOP00000073953,ENSRNOP00000002540,ENSRNOP00000000696,ENSRNOP00000071002,ENSRNOP00000069027,ENSRNOP00000034357,…
5	GO:0042157	lipoprotein metabolic process	Biological Process	2	ENSRNOP00000051330,ENSRNOP00000007371
5	GO:0042982	amyloid precursor protein metabolic process	Biological Process	1	ENSRNOP00000072116
5	GO:0051604	protein maturation	Biological Process	3	ENSRNOP00000071002,ENSRNOP00000040168,ENSRNOP00000000120
5	GO:1990000	amyloid fibril formation	Biological Process	1	ENSRNOP00000072116
5	GO:0019318	hexose metabolic process	Biological Process	1	ENSRNOP00000069954
5	GO:1902652	secondary alcohol metabolic process	Biological Process	1	ENSRNOP00000007371
5	GO:0006767	water-soluble vitamin metabolic process	Biological Process	1	ENSRNOP00000058505
5	GO:0006775	fat-soluble vitamin metabolic process	Biological Process	1	ENSRNOP00000022594
5	GO:0006753	nucleoside phosphate metabolic process	Biological Process	4	ENSRNOP00000069954,ENSRNOP00000055942,ENSRNOP00000041521,ENSRNOP00000057815
5	GO:0006486	protein glycosylation	Biological Process	1	ENSRNOP00000002540
5	GO:0035268	protein mannosylation	Biological Process	1	ENSRNOP00000002540
5	GO:0016577	histone demethylation	Biological Process	1	ENSRNOP00000073953
5	GO:0006003	fructose 2,6-bisphosphate metabolic process	Biological Process	1	ENSRNOP00000069954
5	GO:0019693	ribose phosphate metabolic process	Biological Process	4	ENSRNOP00000069954,ENSRNOP00000055942,ENSRNOP00000041521,ENSRNOP00000057815
5	GO:0051156	glucose 6-phosphate metabolic process	Biological Process	1	ENSRNOP00000069954
5	GO:0010467	gene expression	Biological Process	24	ENSRNOP00000033812,ENSRNOP00000033304,ENSRNOP00000070538,ENSRNOP00000018820,ENSRNOP00000014493,ENSRNOP00000024380,ENSRNOP00000014660,ENSRNOP00000021863,ENSRNOP00000074861,ENSRNOP00000069027,ENSRNOP00000073728,ENSRNOP00000070203,ENSRNOP00000033369,ENSRNOP00000002321,ENSRNOP00000071002,ENSRNOP00000040168,ENSRNOP00000072116,ENSRNOP00000007371,ENSRNOP00000045637,ENSRNOP00000018014,ENSRNOP00000020717,…
5	GO:0043412	macromolecule modification	Biological Process	24	ENSRNOP00000001248,ENSRNOP00000013486,ENSRNOP00000014660,ENSRNOP00000075739,ENSRNOP00000019918,ENSRNOP00000021258,ENSRNOP00000058505,ENSRNOP00000070950,ENSRNOP00000054937,ENSRNOP00000018620,ENSRNOP00000017692,ENSRNOP00000033812,ENSRNOP00000000120,ENSRNOP00000045637,ENSRNOP00000051330,ENSRNOP00000018820,ENSRNOP00000073953,ENSRNOP00000002540,ENSRNOP00000073728,ENSRNOP00000000696,ENSRNOP00000071002,…
5	GO:0033353	S-adenosylmethionine cycle	Biological Process	1	ENSRNOP00000058505
5	GO:1901657	glycosyl compound metabolic process	Biological Process	1	ENSRNOP00000058505
5	GO:0016125	sterol metabolic process	Biological Process	1	ENSRNOP00000007371
5	GO:0001914	regulation of T cell mediated cytotoxicity	Biological Process	1	ENSRNOP00000023017
5	GO:0001916	positive regulation of T cell mediated cytotoxicity	Biological Process	1	ENSRNOP00000023017
5	GO:0044179	hemolysis in other organism	Biological Process	1	ENSRNOP00000003921
5	GO:0051801	cytolysis in other organism involved in symbiotic interaction	Biological Process	1	ENSRNOP00000003921
5	GO:0001907	killing by symbiont of host cells	Biological Process	1	ENSRNOP00000003921
5	GO:0033024	mast cell apoptotic process	Biological Process	1	ENSRNOP00000036716
5	GO:0002444	myeloid leukocyte mediated immunity	Biological Process	2	ENSRNOP00000036716,ENSRNOP00000053831
5	GO:0002449	lymphocyte mediated immunity	Biological Process	3	ENSRNOP00000036716,ENSRNOP00000023017,ENSRNOP00000073953
5	GO:0002703	regulation of leukocyte mediated immunity	Biological Process	3	ENSRNOP00000036716,ENSRNOP00000023017,ENSRNOP00000053831
5	GO:0002705	positive regulation of leukocyte mediated immunity	Biological Process	3	ENSRNOP00000036716,ENSRNOP00000023017,ENSRNOP00000053831
5	GO:0043300	regulation of leukocyte degranulation	Biological Process	2	ENSRNOP00000036716,ENSRNOP00000053831
5	GO:2001188	regulation of T cell activation via T cell receptor contact with antigen bound to MHC molecule on antigen presenting cell	Biological Process	1	ENSRNOP00000070203
5	GO:2001189	negative regulation of T cell activation via T cell receptor contact with antigen bound to MHC molecule on antigen presenting cell	Biological Process	1	ENSRNOP00000070203
5	GO:0033006	regulation of mast cell activation involved in immune response	Biological Process	2	ENSRNOP00000036716,ENSRNOP00000053831
5	GO:0043302	positive regulation of leukocyte degranulation	Biological Process	2	ENSRNOP00000036716,ENSRNOP00000053831
5	GO:0043303	mast cell degranulation	Biological Process	2	ENSRNOP00000036716,ENSRNOP00000053831
5	GO:0002429	immune response-activating cell surface receptor signaling pathway	Biological Process	3	ENSRNOP00000036716,ENSRNOP00000002321,ENSRNOP00000070203
5	GO:0030218	erythrocyte differentiation	Biological Process	1	ENSRNOP00000023017
5	GO:0002369	T cell cytokine production	Biological Process	1	ENSRNOP00000023017
5	GO:0002718	regulation of cytokine production involved in immune response	Biological Process	2	ENSRNOP00000023017,ENSRNOP00000036716
5	GO:0002720	positive regulation of cytokine production involved in immune response	Biological Process	2	ENSRNOP00000023017,ENSRNOP00000036716
5	GO:0061082	myeloid leukocyte cytokine production	Biological Process	1	ENSRNOP00000036716
5	GO:0030097	hemopoiesis	Biological Process	7	ENSRNOP00000073252,ENSRNOP00000036716,ENSRNOP00000045637,ENSRNOP00000075739,ENSRNOP00000023017,ENSRNOP00000001248,ENSRNOP00000073469
5	GO:0071675	regulation of mononuclear cell migration	Biological Process	1	ENSRNOP00000070203
5	GO:0033003	regulation of mast cell activation	Biological Process	2	ENSRNOP00000036716,ENSRNOP00000053831
5	GO:0051249	regulation of lymphocyte activation	Biological Process	1	ENSRNOP00000070203
5	GO:0002819	regulation of adaptive immune response	Biological Process	2	ENSRNOP00000036716,ENSRNOP00000023017
5	GO:0002861	regulation of inflammatory response to antigenic stimulus	Biological Process	1	ENSRNOP00000036716
5	GO:0045088	regulation of innate immune response	Biological Process	1	ENSRNOP00000033812
5	GO:0050854	regulation of antigen receptor-mediated signaling pathway	Biological Process	1	ENSRNOP00000070203
5	GO:0045637	regulation of myeloid cell differentiation	Biological Process	2	ENSRNOP00000023017,ENSRNOP00000075739
5	GO:1901532	regulation of hematopoietic progenitor cell differentiation	Biological Process	1	ENSRNOP00000001248
5	GO:1902105	regulation of leukocyte differentiation	Biological Process	1	ENSRNOP00000075739
5	GO:0051250	negative regulation of lymphocyte activation	Biological Process	1	ENSRNOP00000070203
5	GO:0050860	negative regulation of T cell receptor signaling pathway	Biological Process	1	ENSRNOP00000070203
5	GO:0071677	positive regulation of mononuclear cell migration	Biological Process	1	ENSRNOP00000070203
5	GO:0033005	positive regulation of mast cell activation	Biological Process	2	ENSRNOP00000036716,ENSRNOP00000053831
5	GO:0002821	positive regulation of adaptive immune response	Biological Process	2	ENSRNOP00000036716,ENSRNOP00000023017
5	GO:0002863	positive regulation of inflammatory response to antigenic stimulus	Biological Process	1	ENSRNOP00000036716
5	GO:0033008	positive regulation of mast cell activation involved in immune response	Biological Process	2	ENSRNOP00000036716,ENSRNOP00000053831
5	GO:0045089	positive regulation of innate immune response	Biological Process	1	ENSRNOP00000033812
5	GO:0045639	positive regulation of myeloid cell differentiation	Biological Process	1	ENSRNOP00000075739
5	GO:1901534	positive regulation of hematopoietic progenitor cell differentiation	Biological Process	1	ENSRNOP00000001248
5	GO:1902107	positive regulation of leukocyte differentiation	Biological Process	1	ENSRNOP00000075739
5	GO:0002460	adaptive immune response based on somatic recombination of immune receptors built from immunoglobulin superfamily domains	Biological Process	3	ENSRNOP00000036716,ENSRNOP00000023017,ENSRNOP00000073953
5	GO:0002438	acute inflammatory response to antigenic stimulus	Biological Process	1	ENSRNOP00000036716
5	GO:0034341	response to interferon-gamma	Biological Process	2	ENSRNOP00000033812,ENSRNOP00000072006
5	GO:0002428	antigen processing and presentation of peptide antigen via MHC class Ib	Biological Process	1	ENSRNOP00000023017
5	GO:0002495	antigen processing and presentation of peptide antigen via MHC class II	Biological Process	1	ENSRNOP00000036716
5	GO:0002483	antigen processing and presentation of endogenous peptide antigen	Biological Process	1	ENSRNOP00000023017
5	GO:0002478	antigen processing and presentation of exogenous peptide antigen	Biological Process	2	ENSRNOP00000023017,ENSRNOP00000036716
5	GO:0002474	antigen processing and presentation of peptide antigen via MHC class I	Biological Process	2	ENSRNOP00000023017,ENSRNOP00000036716
5	GO:0001774	microglial cell activation	Biological Process	1	ENSRNOP00000072116
5	GO:0002275	myeloid cell activation involved in immune response	Biological Process	2	ENSRNOP00000036716,ENSRNOP00000053831
5	GO:0036230	granulocyte activation	Biological Process	1	ENSRNOP00000036716
5	GO:0042116	macrophage activation	Biological Process	1	ENSRNOP00000072116
5	GO:0045576	mast cell activation	Biological Process	2	ENSRNOP00000036716,ENSRNOP00000053831
5	GO:0002285	lymphocyte activation involved in immune response	Biological Process	3	ENSRNOP00000014502,ENSRNOP00000036716,ENSRNOP00000070203
5	GO:0001771	immunological synapse formation	Biological Process	1	ENSRNOP00000070203
5	GO:0030098	lymphocyte differentiation	Biological Process	2	ENSRNOP00000036716,ENSRNOP00000023017
5	GO:0042110	T cell activation	Biological Process	4	ENSRNOP00000014502,ENSRNOP00000036716,ENSRNOP00000023017,ENSRNOP00000070203
5	GO:0046651	lymphocyte proliferation	Biological Process	1	ENSRNOP00000070203
5	GO:0002548	monocyte chemotaxis	Biological Process	2	ENSRNOP00000070203,ENSRNOP00000001248
5	GO:0048246	macrophage chemotaxis	Biological Process	1	ENSRNOP00000070203
5	GO:0071621	granulocyte chemotaxis	Biological Process	2	ENSRNOP00000070203,ENSRNOP00000036716
5	GO:0097530	granulocyte migration	Biological Process	2	ENSRNOP00000070203,ENSRNOP00000036716
5	GO:1905517	macrophage migration	Biological Process	1	ENSRNOP00000070203
5	GO:0061387	regulation of extent of cell growth	Biological Process	2	ENSRNOP00000040760,ENSRNOP00000019393
5	GO:1903859	regulation of dendrite extension	Biological Process	1	ENSRNOP00000040760
5	GO:0045773	positive regulation of axon extension	Biological Process	1	ENSRNOP00000019393
5	GO:0048672	positive regulation of collateral sprouting	Biological Process	1	ENSRNOP00000040760
5	GO:0048687	positive regulation of sprouting of injured axon	Biological Process	1	ENSRNOP00000040760
5	GO:0030517	negative regulation of axon extension	Biological Process	1	ENSRNOP00000040760
5	GO:0048688	negative regulation of sprouting of injured axon	Biological Process	1	ENSRNOP00000040760
5	GO:1903860	negative regulation of dendrite extension	Biological Process	1	ENSRNOP00000040760
5	GO:0048668	collateral sprouting	Biological Process	1	ENSRNOP00000040760
5	GO:0048682	sprouting of injured axon	Biological Process	1	ENSRNOP00000040760
5	GO:1990138	neuron projection extension	Biological Process	2	ENSRNOP00000040760,ENSRNOP00000019393
5	GO:0030516	regulation of axon extension	Biological Process	2	ENSRNOP00000040760,ENSRNOP00000019393
5	GO:0048670	regulation of collateral sprouting	Biological Process	1	ENSRNOP00000040760
5	GO:0048686	regulation of sprouting of injured axon	Biological Process	1	ENSRNOP00000040760
5	GO:0098597	observational learning	Biological Process	1	ENSRNOP00000070968
5	GO:0007616	long-term memory	Biological Process	1	ENSRNOP00000021258
5	GO:0042297	vocal learning	Biological Process	1	ENSRNOP00000070968
5	GO:0022410	circadian sleep/wake cycle process	Biological Process	2	ENSRNOP00000007175,ENSRNOP00000003921
5	GO:0042745	circadian sleep/wake cycle	Biological Process	2	ENSRNOP00000007175,ENSRNOP00000003921
5	GO:0046010	positive regulation of circadian sleep/wake cycle, non-REM sleep	Biological Process	1	ENSRNOP00000003921
5	GO:0045187	regulation of circadian sleep/wake cycle, sleep	Biological Process	1	ENSRNOP00000003921
5	GO:0002121	inter-male aggressive behavior	Biological Process	1	ENSRNOP00000073469
5	GO:0070447	positive regulation of oligodendrocyte progenitor proliferation	Biological Process	1	ENSRNOP00000045637
5	GO:0001937	negative regulation of endothelial cell proliferation	Biological Process	1	ENSRNOP00000001248
5	GO:0001936	regulation of endothelial cell proliferation	Biological Process	1	ENSRNOP00000001248
5	GO:0033599	regulation of mammary gland epithelial cell proliferation	Biological Process	1	ENSRNOP00000040760
5	GO:0032944	regulation of mononuclear cell proliferation	Biological Process	1	ENSRNOP00000070203
5	GO:0070445	regulation of oligodendrocyte progenitor proliferation	Biological Process	1	ENSRNOP00000045637
5	GO:0101023	vascular endothelial cell proliferation	Biological Process	1	ENSRNOP00000001248
5	GO:0070507	regulation of microtubule cytoskeleton organization	Biological Process	1	ENSRNOP00000070950
5	GO:0098534	centriole assembly	Biological Process	1	ENSRNOP00000070950
5	GO:0044774	mitotic DNA integrity checkpoint	Biological Process	1	ENSRNOP00000071002
5	GO:0044819	mitotic G1/S transition checkpoint	Biological Process	1	ENSRNOP00000071002
5	GO:0072413	signal transduction involved in mitotic cell cycle checkpoint	Biological Process	1	ENSRNOP00000071002
5	GO:0000077	DNA damage checkpoint	Biological Process	1	ENSRNOP00000071002
5	GO:0072401	signal transduction involved in DNA integrity checkpoint	Biological Process	1	ENSRNOP00000071002
5	GO:0010543	regulation of platelet activation	Biological Process	1	ENSRNOP00000036716
5	GO:0002768	immune response-regulating cell surface receptor signaling pathway	Biological Process	3	ENSRNOP00000036716,ENSRNOP00000002321,ENSRNOP00000070203
5	GO:0000165	MAPK cascade	Biological Process	5	ENSRNOP00000001248,ENSRNOP00000045637,ENSRNOP00000000696,ENSRNOP00000075739,ENSRNOP00000034357
5	GO:0007249	I-kappaB kinase/NF-kappaB signaling	Biological Process	1	ENSRNOP00000014660
5	GO:0007264	small GTPase mediated signal transduction	Biological Process	2	ENSRNOP00000020717,ENSRNOP00000005845
5	GO:0010737	protein kinase A signaling	Biological Process	3	ENSRNOP00000021258,ENSRNOP00000057815,ENSRNOP00000014502
5	GO:0019932	second-messenger-mediated signaling	Biological Process	3	ENSRNOP00000009344,ENSRNOP00000057815,ENSRNOP00000069954
5	GO:0048017	inositol lipid-mediated signaling	Biological Process	4	ENSRNOP00000001248,ENSRNOP00000053831,ENSRNOP00000075739,ENSRNOP00000034357
5	GO:0031098	stress-activated protein kinase signaling cascade	Biological Process	1	ENSRNOP00000045637
5	GO:0035329	hippo signaling	Biological Process	1	ENSRNOP00000021258
5	GO:0038061	NIK/NF-kappaB signaling	Biological Process	1	ENSRNOP00000014660
5	GO:0042770	signal transduction in response to DNA damage	Biological Process	1	ENSRNOP00000071002
5	GO:0043491	protein kinase B signaling	Biological Process	2	ENSRNOP00000040760,ENSRNOP00000034357
5	GO:0072331	signal transduction by p53 class mediator	Biological Process	1	ENSRNOP00000071002
5	GO:0097193	intrinsic apoptotic signaling pathway	Biological Process	2	ENSRNOP00000071002,ENSRNOP00000072116
5	GO:0097696	STAT cascade	Biological Process	3	ENSRNOP00000075739,ENSRNOP00000033812,ENSRNOP00000070968
5	GO:1902531	regulation of intracellular signal transduction	Biological Process	14	ENSRNOP00000001248,ENSRNOP00000045637,ENSRNOP00000021258,ENSRNOP00000057815,ENSRNOP00000053831,ENSRNOP00000020717,ENSRNOP00000075739,ENSRNOP00000033812,ENSRNOP00000014660,ENSRNOP00000000696,ENSRNOP00000070968,ENSRNOP00000040760,ENSRNOP00000034357,ENSRNOP00000072116
5	GO:1902532	negative regulation of intracellular signal transduction	Biological Process	1	ENSRNOP00000072116
5	GO:1902533	positive regulation of intracellular signal transduction	Biological Process	11	ENSRNOP00000001248,ENSRNOP00000045637,ENSRNOP00000053831,ENSRNOP00000075739,ENSRNOP00000033812,ENSRNOP00000014660,ENSRNOP00000000696,ENSRNOP00000070968,ENSRNOP00000040760,ENSRNOP00000034357,ENSRNOP00000072116
5	GO:0007167	enzyme linked receptor protein signaling pathway	Biological Process	5	ENSRNOP00000075739,ENSRNOP00000001248,ENSRNOP00000017692,ENSRNOP00000045637,ENSRNOP00000040760
5	GO:0007229	integrin-mediated signaling pathway	Biological Process	1	ENSRNOP00000036716
5	GO:0019221	cytokine-mediated signaling pathway	Biological Process	2	ENSRNOP00000075739,ENSRNOP00000033812
5	GO:0038007	netrin-activated signaling pathway	Biological Process	1	ENSRNOP00000071115
5	GO:0097191	extrinsic apoptotic signaling pathway	Biological Process	1	ENSRNOP00000070203
5	GO:0007187	G protein-coupled receptor signaling pathway, coupled to cyclic nucleotide second messenger	Biological Process	1	ENSRNOP00000000696
5	GO:0008277	regulation of G protein-coupled receptor signaling pathway	Biological Process	1	ENSRNOP00000053831
5	GO:0045744	negative regulation of G protein-coupled receptor signaling pathway	Biological Process	1	ENSRNOP00000053831
5	GO:0043401	steroid hormone mediated signaling pathway	Biological Process	2	ENSRNOP00000021863,ENSRNOP00000073953
5	GO:0001959	regulation of cytokine-mediated signaling pathway	Biological Process	1	ENSRNOP00000033812
5	GO:0023058	adaptation of signaling pathway	Biological Process	1	ENSRNOP00000053831
5	GO:0030947	regulation of vascular endothelial growth factor receptor signaling pathway	Biological Process	1	ENSRNOP00000001248
5	GO:0033143	regulation of intracellular steroid hormone receptor signaling pathway	Biological Process	1	ENSRNOP00000073953
5	GO:0098815	modulation of excitatory postsynaptic potential	Biological Process	1	ENSRNOP00000019393
5	GO:0098828	modulation of inhibitory postsynaptic potential	Biological Process	1	ENSRNOP00000019393
5	GO:1901184	regulation of ERBB signaling pathway	Biological Process	1	ENSRNOP00000040760
5	GO:1902847	regulation of neuronal signal transduction	Biological Process	1	ENSRNOP00000072116
5	GO:2001233	regulation of apoptotic signaling pathway	Biological Process	2	ENSRNOP00000070203,ENSRNOP00000072116
5	GO:0001961	positive regulation of cytokine-mediated signaling pathway	Biological Process	1	ENSRNOP00000033812
5	GO:0030949	positive regulation of vascular endothelial growth factor receptor signaling pathway	Biological Process	1	ENSRNOP00000001248
5	GO:1901186	positive regulation of ERBB signaling pathway	Biological Process	1	ENSRNOP00000040760
5	GO:2000463	positive regulation of excitatory postsynaptic potential	Biological Process	1	ENSRNOP00000019393
5	GO:2001235	positive regulation of apoptotic signaling pathway	Biological Process	1	ENSRNOP00000072116
5	GO:0022401	negative adaptation of signaling pathway	Biological Process	1	ENSRNOP00000053831
5	GO:2001234	negative regulation of apoptotic signaling pathway	Biological Process	2	ENSRNOP00000072116,ENSRNOP00000070203
5	GO:0030518	intracellular steroid hormone receptor signaling pathway	Biological Process	2	ENSRNOP00000021863,ENSRNOP00000073953
5	GO:0095500	acetylcholine receptor signaling pathway	Biological Process	1	ENSRNOP00000004741
5	GO:0070252	actin-mediated cell contraction	Biological Process	1	ENSRNOP00000019393
5	GO:1903115	regulation of actin filament-based movement	Biological Process	1	ENSRNOP00000019393
5	GO:1904113	negative regulation of muscle filament sliding	Biological Process	1	ENSRNOP00000019393
5	GO:0007411	axon guidance	Biological Process	2	ENSRNOP00000071115,ENSRNOP00000075739
5	GO:0007346	regulation of mitotic cell cycle	Biological Process	1	ENSRNOP00000071002
5	GO:0045930	negative regulation of mitotic cell cycle	Biological Process	1	ENSRNOP00000071002
5	GO:0031669	cellular response to nutrient levels	Biological Process	2	ENSRNOP00000003921,ENSRNOP00000069954
5	GO:0035088	establishment or maintenance of apical/basal cell polarity	Biological Process	1	ENSRNOP00000017692
5	GO:0032291	axon ensheathment in central nervous system	Biological Process	1	ENSRNOP00000072116
5	GO:0042552	myelination	Biological Process	3	ENSRNOP00000045637,ENSRNOP00000072116,ENSRNOP00000002321
5	GO:0006915	apoptotic process	Biological Process	15	ENSRNOP00000003921,ENSRNOP00000072116,ENSRNOP00000017692,ENSRNOP00000070203,ENSRNOP00000075739,ENSRNOP00000001248,ENSRNOP00000034357,ENSRNOP00000002540,ENSRNOP00000036716,ENSRNOP00000071002,ENSRNOP00000002321,ENSRNOP00000041521,ENSRNOP00000007175,ENSRNOP00000045637,ENSRNOP00000071115
5	GO:0048102	autophagic cell death	Biological Process	1	ENSRNOP00000018620
5	GO:0043067	regulation of programmed cell death	Biological Process	12	ENSRNOP00000003921,ENSRNOP00000072116,ENSRNOP00000017692,ENSRNOP00000070203,ENSRNOP00000075739,ENSRNOP00000001248,ENSRNOP00000034357,ENSRNOP00000002540,ENSRNOP00000036716,ENSRNOP00000002321,ENSRNOP00000041521,ENSRNOP00000007175
5	GO:0043068	positive regulation of programmed cell death	Biological Process	3	ENSRNOP00000072116,ENSRNOP00000002321,ENSRNOP00000041521
5	GO:0043069	negative regulation of programmed cell death	Biological Process	7	ENSRNOP00000003921,ENSRNOP00000072116,ENSRNOP00000017692,ENSRNOP00000070203,ENSRNOP00000075739,ENSRNOP00000001248,ENSRNOP00000036716
5	GO:1901214	regulation of neuron death	Biological Process	1	ENSRNOP00000072116
5	GO:1903201	regulation of oxidative stress-induced cell death	Biological Process	1	ENSRNOP00000000696
5	GO:1901216	positive regulation of neuron death	Biological Process	1	ENSRNOP00000072116
5	GO:0036474	cell death in response to hydrogen peroxide	Biological Process	1	ENSRNOP00000000696
5	GO:1903202	negative regulation of oxidative stress-induced cell death	Biological Process	1	ENSRNOP00000000696
5	GO:0007413	axonal fasciculation	Biological Process	1	ENSRNOP00000040760
5	GO:0006333	chromatin assembly or disassembly	Biological Process	1	ENSRNOP00000067217
5	GO:0034728	nucleosome organization	Biological Process	1	ENSRNOP00000067217
5	GO:0016569	covalent chromatin modification	Biological Process	1	ENSRNOP00000073953
5	GO:0051276	chromosome organization	Biological Process	3	ENSRNOP00000014660,ENSRNOP00000067217,ENSRNOP00000073953
5	GO:0007010	cytoskeleton organization	Biological Process	10	ENSRNOP00000039152,ENSRNOP00000014502,ENSRNOP00000019759,ENSRNOP00000019393,ENSRNOP00000045637,ENSRNOP00000070950,ENSRNOP00000001607,ENSRNOP00000001315,ENSRNOP00000009344,ENSRNOP00000075739
5	GO:0007033	vacuole organization	Biological Process	2	ENSRNOP00000018620,ENSRNOP00000013220
5	GO:0006997	nucleus organization	Biological Process	1	ENSRNOP00000040760
5	GO:0007005	mitochondrion organization	Biological Process	1	ENSRNOP00000069027
5	GO:0007029	endoplasmic reticulum organization	Biological Process	2	ENSRNOP00000040760,ENSRNOP00000009344
5	GO:0007030	Golgi organization	Biological Process	1	ENSRNOP00000000083
5	GO:0007031	peroxisome organization	Biological Process	1	ENSRNOP00000040168
5	GO:0010638	positive regulation of organelle organization	Biological Process	4	ENSRNOP00000001315,ENSRNOP00000070950,ENSRNOP00000014502,ENSRNOP00000069027
5	GO:0010639	negative regulation of organelle organization	Biological Process	2	ENSRNOP00000014660,ENSRNOP00000019393
5	GO:0033043	regulation of organelle organization	Biological Process	7	ENSRNOP00000019393,ENSRNOP00000014660,ENSRNOP00000001315,ENSRNOP00000070950,ENSRNOP00000014502,ENSRNOP00000069027,ENSRNOP00000075739
5	GO:0044782	cilium organization	Biological Process	1	ENSRNOP00000072503
5	GO:0048285	organelle fission	Biological Process	1	ENSRNOP00000073728
5	GO:0070925	organelle assembly	Biological Process	6	ENSRNOP00000070950,ENSRNOP00000072503,ENSRNOP00000026492,ENSRNOP00000009344,ENSRNOP00000039630,ENSRNOP00000014502
5	GO:0099084	postsynaptic specialization organization	Biological Process	1	ENSRNOP00000019393
5	GO:1903008	organelle disassembly	Biological Process	1	ENSRNOP00000069027
5	GO:0007009	plasma membrane organization	Biological Process	2	ENSRNOP00000072116,ENSRNOP00000039630
5	GO:0051017	actin filament bundle assembly	Biological Process	2	ENSRNOP00000019393,ENSRNOP00000014502
5	GO:0031497	chromatin assembly	Biological Process	1	ENSRNOP00000067217
5	GO:0007416	synapse assembly	Biological Process	1	ENSRNOP00000073469
5	GO:0030031	cell projection assembly	Biological Process	2	ENSRNOP00000072503,ENSRNOP00000019393
5	GO:0065003	protein-containing complex assembly	Biological Process	14	ENSRNOP00000067217,ENSRNOP00000033304,ENSRNOP00000072116,ENSRNOP00000001607,ENSRNOP00000019393,ENSRNOP00000026492,ENSRNOP00000001315,ENSRNOP00000036716,ENSRNOP00000026643,ENSRNOP00000009344,ENSRNOP00000040760,ENSRNOP00000013220,ENSRNOP00000039630,ENSRNOP00000014502
5	GO:0070841	inclusion body assembly	Biological Process	1	ENSRNOP00000072116
5	GO:0071787	endoplasmic reticulum tubular network formation	Biological Process	1	ENSRNOP00000040760
5	GO:0022617	extracellular matrix disassembly	Biological Process	2	ENSRNOP00000007175,ENSRNOP00000014502
5	GO:0031344	regulation of cell projection organization	Biological Process	3	ENSRNOP00000019393,ENSRNOP00000040760,ENSRNOP00000023017
5	GO:0031345	negative regulation of cell projection organization	Biological Process	2	ENSRNOP00000040760,ENSRNOP00000023017
5	GO:0031346	positive regulation of cell projection organization	Biological Process	2	ENSRNOP00000019393,ENSRNOP00000040760
5	GO:0048858	cell projection morphogenesis	Biological Process	7	ENSRNOP00000040760,ENSRNOP00000004382,ENSRNOP00000075739,ENSRNOP00000071115,ENSRNOP00000019393,ENSRNOP00000072116,ENSRNOP00000073469
5	GO:0120036	plasma membrane bounded cell projection organization	Biological Process	11	ENSRNOP00000040760,ENSRNOP00000004382,ENSRNOP00000075739,ENSRNOP00000071115,ENSRNOP00000072503,ENSRNOP00000019393,ENSRNOP00000023017,ENSRNOP00000053831,ENSRNOP00000072116,ENSRNOP00000073469,ENSRNOP00000017692
5	GO:0030832	regulation of actin filament length	Biological Process	2	ENSRNOP00000019393,ENSRNOP00000001315
5	GO:0008361	regulation of cell size	Biological Process	2	ENSRNOP00000040760,ENSRNOP00000019393
5	GO:0000902	cell morphogenesis	Biological Process	7	ENSRNOP00000040760,ENSRNOP00000004382,ENSRNOP00000075739,ENSRNOP00000071115,ENSRNOP00000019393,ENSRNOP00000072116,ENSRNOP00000073469
5	GO:0032990	cell part morphogenesis	Biological Process	7	ENSRNOP00000040760,ENSRNOP00000004382,ENSRNOP00000075739,ENSRNOP00000071115,ENSRNOP00000019393,ENSRNOP00000072116,ENSRNOP00000073469
5	GO:0034331	cell junction maintenance	Biological Process	1	ENSRNOP00000075739
5	GO:0045216	cell-cell junction organization	Biological Process	1	ENSRNOP00000075739
5	GO:0030198	extracellular matrix organization	Biological Process	5	ENSRNOP00000007175,ENSRNOP00000014502,ENSRNOP00000004382,ENSRNOP00000073041,ENSRNOP00000070203
5	GO:0006999	nuclear pore organization	Biological Process	1	ENSRNOP00000040760
5	GO:0030199	collagen fibril organization	Biological Process	2	ENSRNOP00000004382,ENSRNOP00000073041
5	GO:0034367	protein-containing complex remodeling	Biological Process	2	ENSRNOP00000007371,ENSRNOP00000022594
5	GO:0071824	protein-DNA complex subunit organization	Biological Process	1	ENSRNOP00000067217
5	GO:0071825	protein-lipid complex subunit organization	Biological Process	2	ENSRNOP00000007371,ENSRNOP00000022594
5	GO:0071826	ribonucleoprotein complex subunit organization	Biological Process	2	ENSRNOP00000033304,ENSRNOP00000026492
5	GO:0050807	regulation of synapse organization	Biological Process	1	ENSRNOP00000019393
5	GO:0022604	regulation of cell morphogenesis	Biological Process	3	ENSRNOP00000075739,ENSRNOP00000040760,ENSRNOP00000019393
5	GO:0030100	regulation of endocytosis	Biological Process	6	ENSRNOP00000070203,ENSRNOP00000072116,ENSRNOP00000045637,ENSRNOP00000023017,ENSRNOP00000053831,ENSRNOP00000036716
5	GO:1902903	regulation of supramolecular fiber organization	Biological Process	3	ENSRNOP00000019393,ENSRNOP00000001315,ENSRNOP00000072116
5	GO:1903053	regulation of extracellular matrix organization	Biological Process	1	ENSRNOP00000007175
5	GO:0010771	negative regulation of cell morphogenesis involved in differentiation	Biological Process	1	ENSRNOP00000040760
5	GO:0031333	negative regulation of protein complex assembly	Biological Process	1	ENSRNOP00000072116
5	GO:1902904	negative regulation of supramolecular fiber organization	Biological Process	2	ENSRNOP00000019393,ENSRNOP00000072116
5	GO:1903054	negative regulation of extracellular matrix organization	Biological Process	1	ENSRNOP00000007175
5	GO:0010770	positive regulation of cell morphogenesis involved in differentiation	Biological Process	2	ENSRNOP00000019393,ENSRNOP00000040760
5	GO:1902905	positive regulation of supramolecular fiber organization	Biological Process	1	ENSRNOP00000001315
5	GO:0001941	postsynaptic membrane organization	Biological Process	1	ENSRNOP00000019393
5	GO:0010324	membrane invagination	Biological Process	2	ENSRNOP00000039630,ENSRNOP00000036716
5	GO:0090158	endoplasmic reticulum membrane organization	Biological Process	1	ENSRNOP00000040760
5	GO:0007015	actin filament organization	Biological Process	5	ENSRNOP00000014502,ENSRNOP00000001607,ENSRNOP00000019393,ENSRNOP00000001315,ENSRNOP00000045637
5	GO:0030239	myofibril assembly	Biological Process	1	ENSRNOP00000009344
5	GO:0097061	dendritic spine organization	Biological Process	1	ENSRNOP00000019393
5	GO:0099175	regulation of postsynapse organization	Biological Process	1	ENSRNOP00000019393
5	GO:0001678	cellular glucose homeostasis	Biological Process	2	ENSRNOP00000072006,ENSRNOP00000069954
5	GO:0006873	cellular ion homeostasis	Biological Process	4	ENSRNOP00000045637,ENSRNOP00000013220,ENSRNOP00000069954,ENSRNOP00000009344
5	GO:0071156	regulation of cell cycle arrest	Biological Process	1	ENSRNOP00000071002
5	GO:0071158	positive regulation of cell cycle arrest	Biological Process	1	ENSRNOP00000071002
5	GO:0046605	regulation of centrosome cycle	Biological Process	1	ENSRNOP00000070950
5	GO:0046607	positive regulation of centrosome cycle	Biological Process	1	ENSRNOP00000070950
5	GO:0046599	regulation of centriole replication	Biological Process	1	ENSRNOP00000070950
5	GO:0046601	positive regulation of centriole replication	Biological Process	1	ENSRNOP00000070950
5	GO:1901987	regulation of cell cycle phase transition	Biological Process	1	ENSRNOP00000071002
5	GO:1901988	negative regulation of cell cycle phase transition	Biological Process	1	ENSRNOP00000071002
5	GO:0044772	mitotic cell cycle phase transition	Biological Process	1	ENSRNOP00000071002
5	GO:0044843	cell cycle G1/S phase transition	Biological Process	1	ENSRNOP00000071002
5	GO:0010824	regulation of centrosome duplication	Biological Process	1	ENSRNOP00000070950
5	GO:0010825	positive regulation of centrosome duplication	Biological Process	1	ENSRNOP00000070950
5	GO:0007141	male meiosis I	Biological Process	1	ENSRNOP00000073728
5	GO:0031032	actomyosin structure organization	Biological Process	1	ENSRNOP00000009344
5	GO:0031532	actin cytoskeleton reorganization	Biological Process	1	ENSRNOP00000075739
5	GO:0032956	regulation of actin cytoskeleton organization	Biological Process	3	ENSRNOP00000019393,ENSRNOP00000001315,ENSRNOP00000075739
5	GO:0002442	serotonin secretion involved in inflammatory response	Biological Process	1	ENSRNOP00000036716
5	GO:0014062	regulation of serotonin secretion	Biological Process	1	ENSRNOP00000070203
5	GO:0014064	positive regulation of serotonin secretion	Biological Process	1	ENSRNOP00000070203
5	GO:0046879	hormone secretion	Biological Process	2	ENSRNOP00000069954,ENSRNOP00000072006
5	GO:0017157	regulation of exocytosis	Biological Process	2	ENSRNOP00000036716,ENSRNOP00000053831
5	GO:0045055	regulated exocytosis	Biological Process	3	ENSRNOP00000036716,ENSRNOP00000053831,ENSRNOP00000072006
5	GO:0045921	positive regulation of exocytosis	Biological Process	2	ENSRNOP00000036716,ENSRNOP00000053831
5	GO:0030073	insulin secretion	Biological Process	2	ENSRNOP00000069954,ENSRNOP00000072006
5	GO:0050708	regulation of protein secretion	Biological Process	3	ENSRNOP00000069954,ENSRNOP00000072006,ENSRNOP00000075739
5	GO:0050709	negative regulation of protein secretion	Biological Process	1	ENSRNOP00000072006
5	GO:0050714	positive regulation of protein secretion	Biological Process	2	ENSRNOP00000069954,ENSRNOP00000075739
5	GO:0070162	adiponectin secretion	Biological Process	1	ENSRNOP00000072006
5	GO:0014046	dopamine secretion	Biological Process	1	ENSRNOP00000040760
5	GO:0033604	negative regulation of catecholamine secretion	Biological Process	1	ENSRNOP00000069954
5	GO:0033605	positive regulation of catecholamine secretion	Biological Process	1	ENSRNOP00000040760
5	GO:0048242	epinephrine secretion	Biological Process	1	ENSRNOP00000069954
5	GO:0050433	regulation of catecholamine secretion	Biological Process	3	ENSRNOP00000069954,ENSRNOP00000040760,ENSRNOP00000055942
5	GO:0051281	positive regulation of release of sequestered calcium ion into cytosol	Biological Process	1	ENSRNOP00000009344
5	GO:0010720	positive regulation of cell development	Biological Process	4	ENSRNOP00000019393,ENSRNOP00000040760,ENSRNOP00000001248,ENSRNOP00000045637
5	GO:0010744	positive regulation of macrophage derived foam cell differentiation	Biological Process	1	ENSRNOP00000007371
5	GO:0045739	positive regulation of DNA repair	Biological Process	1	ENSRNOP00000033812
5	GO:0022408	negative regulation of cell-cell adhesion	Biological Process	1	ENSRNOP00000070203
5	GO:0010721	negative regulation of cell development	Biological Process	2	ENSRNOP00000040760,ENSRNOP00000023017
5	GO:0051209	release of sequestered calcium ion into cytosol	Biological Process	1	ENSRNOP00000009344
5	GO:1902230	negative regulation of intrinsic apoptotic signaling pathway in response to DNA damage	Biological Process	1	ENSRNOP00000072116
5	GO:1903206	negative regulation of hydrogen peroxide-induced cell death	Biological Process	1	ENSRNOP00000000696
5	GO:0001570	vasculogenesis	Biological Process	1	ENSRNOP00000001248
5	GO:0002062	chondrocyte differentiation	Biological Process	1	ENSRNOP00000073041
5	GO:0002244	hematopoietic progenitor cell differentiation	Biological Process	2	ENSRNOP00000001248,ENSRNOP00000073252
5	GO:0002521	leukocyte differentiation	Biological Process	4	ENSRNOP00000036716,ENSRNOP00000045637,ENSRNOP00000075739,ENSRNOP00000023017
5	GO:0010001	glial cell differentiation	Biological Process	3	ENSRNOP00000002321,ENSRNOP00000072116,ENSRNOP00000040760
5	GO:0022008	neurogenesis	Biological Process	14	ENSRNOP00000073469,ENSRNOP00000040760,ENSRNOP00000004382,ENSRNOP00000075739,ENSRNOP00000071115,ENSRNOP00000019393,ENSRNOP00000023017,ENSRNOP00000002321,ENSRNOP00000018014,ENSRNOP00000053831,ENSRNOP00000072116,ENSRNOP00000001248,ENSRNOP00000017692,ENSRNOP00000045637
5	GO:0030099	myeloid cell differentiation	Biological Process	4	ENSRNOP00000045637,ENSRNOP00000075739,ENSRNOP00000036716,ENSRNOP00000023017
5	GO:0030182	neuron differentiation	Biological Process	11	ENSRNOP00000040760,ENSRNOP00000004382,ENSRNOP00000075739,ENSRNOP00000071115,ENSRNOP00000019393,ENSRNOP00000023017,ENSRNOP00000053831,ENSRNOP00000072116,ENSRNOP00000073469,ENSRNOP00000017692,ENSRNOP00000018014
5	GO:0030855	epithelial cell differentiation	Biological Process	5	ENSRNOP00000007175,ENSRNOP00000000696,ENSRNOP00000070950,ENSRNOP00000011208,ENSRNOP00000070203
5	GO:0042692	muscle cell differentiation	Biological Process	1	ENSRNOP00000009344
5	GO:0045445	myoblast differentiation	Biological Process	2	ENSRNOP00000021863,ENSRNOP00000033304
5	GO:0048762	mesenchymal cell differentiation	Biological Process	1	ENSRNOP00000040760
5	GO:0090077	foam cell differentiation	Biological Process	1	ENSRNOP00000007371
5	GO:0000904	cell morphogenesis involved in differentiation	Biological Process	5	ENSRNOP00000040760,ENSRNOP00000004382,ENSRNOP00000075739,ENSRNOP00000071115,ENSRNOP00000019393
5	GO:0002064	epithelial cell development	Biological Process	1	ENSRNOP00000007175
5	GO:0021782	glial cell development	Biological Process	2	ENSRNOP00000002321,ENSRNOP00000072116
5	GO:0048666	neuron development	Biological Process	10	ENSRNOP00000040760,ENSRNOP00000004382,ENSRNOP00000075739,ENSRNOP00000071115,ENSRNOP00000019393,ENSRNOP00000023017,ENSRNOP00000053831,ENSRNOP00000072116,ENSRNOP00000073469,ENSRNOP00000017692
5	GO:0055001	muscle cell development	Biological Process	1	ENSRNOP00000009344
5	GO:0060284	regulation of cell development	Biological Process	5	ENSRNOP00000019393,ENSRNOP00000040760,ENSRNOP00000023017,ENSRNOP00000001248,ENSRNOP00000045637
5	GO:0051279	regulation of release of sequestered calcium ion into cytosol	Biological Process	1	ENSRNOP00000009344
5	GO:0010743	regulation of macrophage derived foam cell differentiation	Biological Process	1	ENSRNOP00000007371
5	GO:0045661	regulation of myoblast differentiation	Biological Process	1	ENSRNOP00000021863
5	GO:0070302	regulation of stress-activated protein kinase signaling cascade	Biological Process	1	ENSRNOP00000045637
5	GO:0070570	regulation of neuron projection regeneration	Biological Process	1	ENSRNOP00000040760
5	GO:1900407	regulation of cellular response to oxidative stress	Biological Process	1	ENSRNOP00000000696
5	GO:1905897	regulation of response to endoplasmic reticulum stress	Biological Process	1	ENSRNOP00000072116
5	GO:2001020	regulation of response to DNA damage stimulus	Biological Process	3	ENSRNOP00000014660,ENSRNOP00000072116,ENSRNOP00000033812
5	GO:1903205	regulation of hydrogen peroxide-induced cell death	Biological Process	1	ENSRNOP00000000696
5	GO:0051659	maintenance of mitochondrion location	Biological Process	1	ENSRNOP00000003921
5	GO:0006974	cellular response to DNA damage stimulus	Biological Process	4	ENSRNOP00000033812,ENSRNOP00000071002,ENSRNOP00000014660,ENSRNOP00000072116
5	GO:0009267	cellular response to starvation	Biological Process	2	ENSRNOP00000069954,ENSRNOP00000003921
5	GO:0031102	neuron projection regeneration	Biological Process	1	ENSRNOP00000040760
5	GO:0034599	cellular response to oxidative stress	Biological Process	2	ENSRNOP00000007175,ENSRNOP00000000696
5	GO:0034976	response to endoplasmic reticulum stress	Biological Process	3	ENSRNOP00000002540,ENSRNOP00000072116,ENSRNOP00000002321
5	GO:0035967	cellular response to topologically incorrect protein	Biological Process	1	ENSRNOP00000002540
5	GO:0070417	cellular response to cold	Biological Process	1	ENSRNOP00000026643
5	GO:0071456	cellular response to hypoxia	Biological Process	2	ENSRNOP00000055942,ENSRNOP00000001248
5	GO:0035690	cellular response to drug	Biological Process	5	ENSRNOP00000007175,ENSRNOP00000014493,ENSRNOP00000004741,ENSRNOP00000000696,ENSRNOP00000057815
5	GO:0060326	cell chemotaxis	Biological Process	4	ENSRNOP00000070203,ENSRNOP00000001248,ENSRNOP00000036716,ENSRNOP00000039630
5	GO:0071229	cellular response to acid chemical	Biological Process	1	ENSRNOP00000007371
5	GO:0071236	cellular response to antibiotic	Biological Process	3	ENSRNOP00000007175,ENSRNOP00000000696,ENSRNOP00000072116
5	GO:0071241	cellular response to inorganic substance	Biological Process	2	ENSRNOP00000045637,ENSRNOP00000023017
5	GO:0071310	cellular response to organic substance	Biological Process	18	ENSRNOP00000075739,ENSRNOP00000021863,ENSRNOP00000001248,ENSRNOP00000069954,ENSRNOP00000002809,ENSRNOP00000072006,ENSRNOP00000033812,ENSRNOP00000073953,ENSRNOP00000002540,ENSRNOP00000026643,ENSRNOP00000045637,ENSRNOP00000018820,ENSRNOP00000019393,ENSRNOP00000007371,ENSRNOP00000072116,ENSRNOP00000014493,ENSRNOP00000004741,ENSRNOP00000000696
5	GO:0071453	cellular response to oxygen levels	Biological Process	3	ENSRNOP00000013220,ENSRNOP00000055942,ENSRNOP00000001248
5	GO:0071466	cellular response to xenobiotic stimulus	Biological Process	1	ENSRNOP00000014493
5	GO:0097237	cellular response to toxic substance	Biological Process	2	ENSRNOP00000007175,ENSRNOP00000000696
5	GO:1901699	cellular response to nitrogen compound	Biological Process	4	ENSRNOP00000069954,ENSRNOP00000045637,ENSRNOP00000018820,ENSRNOP00000004741
5	GO:1901701	cellular response to oxygen-containing compound	Biological Process	11	ENSRNOP00000069954,ENSRNOP00000072006,ENSRNOP00000007175,ENSRNOP00000026643,ENSRNOP00000045637,ENSRNOP00000018820,ENSRNOP00000007371,ENSRNOP00000014493,ENSRNOP00000004741,ENSRNOP00000000696,ENSRNOP00000072116
5	GO:0071219	cellular response to molecule of bacterial origin	Biological Process	1	ENSRNOP00000026643
5	GO:0071404	cellular response to low-density lipoprotein particle stimulus	Biological Process	1	ENSRNOP00000036716
5	GO:0000422	autophagy of mitochondrion	Biological Process	1	ENSRNOP00000069027
5	GO:0010506	regulation of autophagy	Biological Process	2	ENSRNOP00000069027,ENSRNOP00000062425
5	GO:0010507	negative regulation of autophagy	Biological Process	1	ENSRNOP00000062425
5	GO:0061684	chaperone-mediated autophagy	Biological Process	1	ENSRNOP00000062425
5	GO:0048806	genitalia development	Biological Process	1	ENSRNOP00000070968
5	GO:0008406	gonad development	Biological Process	2	ENSRNOP00000002321,ENSRNOP00000007175
5	GO:0046545	development of primary female sexual characteristics	Biological Process	1	ENSRNOP00000002321
5	GO:0046546	development of primary male sexual characteristics	Biological Process	1	ENSRNOP00000007175
5	GO:0001541	ovarian follicle development	Biological Process	1	ENSRNOP00000002321
5	GO:0001890	placenta development	Biological Process	2	ENSRNOP00000070950,ENSRNOP00000026643
5	GO:0030850	prostate gland development	Biological Process	1	ENSRNOP00000000696
5	GO:0060065	uterus development	Biological Process	1	ENSRNOP00000070968
5	GO:0060707	trophoblast giant cell differentiation	Biological Process	1	ENSRNOP00000070950
5	GO:0007127	meiosis I	Biological Process	1	ENSRNOP00000073728
5	GO:0034446	substrate adhesion-dependent cell spreading	Biological Process	1	ENSRNOP00000019393
5	GO:0007159	leukocyte cell-cell adhesion	Biological Process	1	ENSRNOP00000070203
5	GO:0098742	cell-cell adhesion via plasma-membrane adhesion molecules	Biological Process	1	ENSRNOP00000073469
5	GO:0099537	trans-synaptic signaling	Biological Process	4	ENSRNOP00000018620,ENSRNOP00000004741,ENSRNOP00000054937,ENSRNOP00000019393
5	GO:0099565	chemical synaptic transmission, postsynaptic	Biological Process	1	ENSRNOP00000019393
5	GO:0014060	regulation of epinephrine secretion	Biological Process	1	ENSRNOP00000069954
5	GO:0070163	regulation of adiponectin secretion	Biological Process	1	ENSRNOP00000072006
5	GO:0090276	regulation of peptide hormone secretion	Biological Process	1	ENSRNOP00000069954
5	GO:0050804	modulation of chemical synaptic transmission	Biological Process	2	ENSRNOP00000054937,ENSRNOP00000019393
5	GO:0090277	positive regulation of peptide hormone secretion	Biological Process	1	ENSRNOP00000069954
5	GO:0032811	negative regulation of epinephrine secretion	Biological Process	1	ENSRNOP00000069954
5	GO:2000172	regulation of branching morphogenesis of a nerve	Biological Process	1	ENSRNOP00000040760
5	GO:0048754	branching morphogenesis of an epithelial tube	Biological Process	1	ENSRNOP00000001248
5	GO:0010574	regulation of vascular endothelial growth factor production	Biological Process	1	ENSRNOP00000001248
5	GO:0032642	regulation of chemokine production	Biological Process	1	ENSRNOP00000075739
5	GO:0032653	regulation of interleukin-10 production	Biological Process	1	ENSRNOP00000036716
5	GO:0032675	regulation of interleukin-6 production	Biological Process	1	ENSRNOP00000036716
5	GO:0050707	regulation of cytokine secretion	Biological Process	1	ENSRNOP00000075739
5	GO:1903555	regulation of tumor necrosis factor superfamily cytokine production	Biological Process	2	ENSRNOP00000072116,ENSRNOP00000036716
5	GO:1904046	negative regulation of vascular endothelial growth factor production	Biological Process	1	ENSRNOP00000001248
5	GO:0032722	positive regulation of chemokine production	Biological Process	1	ENSRNOP00000075739
5	GO:0032733	positive regulation of interleukin-10 production	Biological Process	1	ENSRNOP00000036716
5	GO:0032755	positive regulation of interleukin-6 production	Biological Process	1	ENSRNOP00000036716
5	GO:0050715	positive regulation of cytokine secretion	Biological Process	1	ENSRNOP00000075739
5	GO:1903557	positive regulation of tumor necrosis factor superfamily cytokine production	Biological Process	2	ENSRNOP00000072116,ENSRNOP00000036716
5	GO:0090195	chemokine secretion	Biological Process	1	ENSRNOP00000075739
5	GO:0032640	tumor necrosis factor production	Biological Process	2	ENSRNOP00000072116,ENSRNOP00000036716
5	GO:0006936	muscle contraction	Biological Process	3	ENSRNOP00000001248,ENSRNOP00000009344,ENSRNOP00000019393
5	GO:0090257	regulation of muscle system process	Biological Process	3	ENSRNOP00000001248,ENSRNOP00000009344,ENSRNOP00000019393
5	GO:0003018	vascular process in circulatory system	Biological Process	1	ENSRNOP00000003921
5	GO:0008015	blood circulation	Biological Process	1	ENSRNOP00000003921
5	GO:0007600	sensory perception	Biological Process	5	ENSRNOP00000073041,ENSRNOP00000057815,ENSRNOP00000023335,ENSRNOP00000051198,ENSRNOP00000040760
5	GO:0031644	regulation of neurological system process	Biological Process	3	ENSRNOP00000045637,ENSRNOP00000040760,ENSRNOP00000019393
5	GO:0050890	cognition	Biological Process	3	ENSRNOP00000017692,ENSRNOP00000070968,ENSRNOP00000021258
5	GO:0050905	neuromuscular process	Biological Process	2	ENSRNOP00000019393,ENSRNOP00000070968
5	GO:0044060	regulation of endocrine process	Biological Process	1	ENSRNOP00000072006
5	GO:0060986	endocrine hormone secretion	Biological Process	1	ENSRNOP00000072006
5	GO:0009792	embryo development ending in birth or egg hatching	Biological Process	3	ENSRNOP00000033304,ENSRNOP00000007371,ENSRNOP00000070950
5	GO:0048568	embryonic organ development	Biological Process	2	ENSRNOP00000070968,ENSRNOP00000070950
5	GO:0030323	respiratory tube development	Biological Process	2	ENSRNOP00000070968,ENSRNOP00000019393
5	GO:0048565	digestive tract development	Biological Process	1	ENSRNOP00000070968
5	GO:0030540	female genitalia development	Biological Process	1	ENSRNOP00000070968
5	GO:0001501	skeletal system development	Biological Process	3	ENSRNOP00000073041,ENSRNOP00000070203,ENSRNOP00000018620
5	GO:0001655	urogenital system development	Biological Process	3	ENSRNOP00000070968,ENSRNOP00000000696,ENSRNOP00000073469
5	GO:0001944	vasculature development	Biological Process	5	ENSRNOP00000040760,ENSRNOP00000001248,ENSRNOP00000070968,ENSRNOP00000070203,ENSRNOP00000007371
5	GO:0007399	nervous system development	Biological Process	17	ENSRNOP00000073469,ENSRNOP00000040760,ENSRNOP00000004382,ENSRNOP00000075739,ENSRNOP00000071115,ENSRNOP00000019393,ENSRNOP00000007175,ENSRNOP00000017692,ENSRNOP00000023017,ENSRNOP00000002321,ENSRNOP00000018014,ENSRNOP00000053831,ENSRNOP00000045637,ENSRNOP00000072116,ENSRNOP00000001248,ENSRNOP00000033304,ENSRNOP00000007371
5	GO:0007417	central nervous system development	Biological Process	8	ENSRNOP00000019393,ENSRNOP00000007175,ENSRNOP00000017692,ENSRNOP00000002321,ENSRNOP00000073469,ENSRNOP00000075739,ENSRNOP00000040760,ENSRNOP00000072116
5	GO:0021761	limbic system development	Biological Process	2	ENSRNOP00000073469,ENSRNOP00000002321
5	GO:0035270	endocrine system development	Biological Process	2	ENSRNOP00000070968,ENSRNOP00000072116
5	GO:0035272	exocrine system development	Biological Process	1	ENSRNOP00000007175
5	GO:0048880	sensory system development	Biological Process	3	ENSRNOP00000007175,ENSRNOP00000070968,ENSRNOP00000001248
5	GO:0055123	digestive system development	Biological Process	1	ENSRNOP00000070968
5	GO:0060541	respiratory system development	Biological Process	2	ENSRNOP00000070968,ENSRNOP00000019393
5	GO:0061008	hepaticobiliary system development	Biological Process	3	ENSRNOP00000026643,ENSRNOP00000014493,ENSRNOP00000001248
5	GO:0061458	reproductive system development	Biological Process	6	ENSRNOP00000002321,ENSRNOP00000026643,ENSRNOP00000007175,ENSRNOP00000070968,ENSRNOP00000070950,ENSRNOP00000000696
5	GO:0072001	renal system development	Biological Process	2	ENSRNOP00000070968,ENSRNOP00000073469
5	GO:0072358	cardiovascular system development	Biological Process	5	ENSRNOP00000040760,ENSRNOP00000001248,ENSRNOP00000070968,ENSRNOP00000070203,ENSRNOP00000007371
5	GO:0072359	circulatory system development	Biological Process	5	ENSRNOP00000040760,ENSRNOP00000001248,ENSRNOP00000070968,ENSRNOP00000070203,ENSRNOP00000007371
5	GO:0060173	limb development	Biological Process	1	ENSRNOP00000033304
5	GO:0051960	regulation of nervous system development	Biological Process	5	ENSRNOP00000019393,ENSRNOP00000040760,ENSRNOP00000023017,ENSRNOP00000045637,ENSRNOP00000001248
5	GO:1901342	regulation of vasculature development	Biological Process	2	ENSRNOP00000070203,ENSRNOP00000001248
5	GO:0048563	post-embryonic animal organ morphogenesis	Biological Process	1	ENSRNOP00000001248
5	GO:0048597	post-embryonic camera-type eye morphogenesis	Biological Process	1	ENSRNOP00000001248
5	GO:0042747	circadian sleep/wake cycle, REM sleep	Biological Process	1	ENSRNOP00000007175
5	GO:0042748	circadian sleep/wake cycle, non-REM sleep	Biological Process	1	ENSRNOP00000003921
5	GO:0060312	regulation of blood vessel remodeling	Biological Process	1	ENSRNOP00000007175
5	GO:0046850	regulation of bone remodeling	Biological Process	2	ENSRNOP00000075739,ENSRNOP00000045637
5	GO:0046852	positive regulation of bone remodeling	Biological Process	1	ENSRNOP00000045637
5	GO:0045453	bone resorption	Biological Process	2	ENSRNOP00000075739,ENSRNOP00000045637
5	GO:0003009	skeletal muscle contraction	Biological Process	1	ENSRNOP00000009344
5	GO:0050769	positive regulation of neurogenesis	Biological Process	4	ENSRNOP00000019393,ENSRNOP00000040760,ENSRNOP00000001248,ENSRNOP00000045637
5	GO:0045766	positive regulation of angiogenesis	Biological Process	2	ENSRNOP00000070203,ENSRNOP00000001248
5	GO:0050768	negative regulation of neurogenesis	Biological Process	2	ENSRNOP00000040760,ENSRNOP00000023017
5	GO:2000181	negative regulation of blood vessel morphogenesis	Biological Process	1	ENSRNOP00000001248
5	GO:0034374	low-density lipoprotein particle remodeling	Biological Process	1	ENSRNOP00000007371
5	GO:0034375	high-density lipoprotein particle remodeling	Biological Process	1	ENSRNOP00000022594
5	GO:0010631	epithelial cell migration	Biological Process	1	ENSRNOP00000040760
5	GO:0003184	pulmonary valve morphogenesis	Biological Process	1	ENSRNOP00000070968
5	GO:0003007	heart morphogenesis	Biological Process	1	ENSRNOP00000040760
5	GO:0042476	odontogenesis	Biological Process	1	ENSRNOP00000004382
5	GO:0048562	embryonic organ morphogenesis	Biological Process	1	ENSRNOP00000070968
5	GO:0048705	skeletal system morphogenesis	Biological Process	1	ENSRNOP00000073041
5	GO:0090596	sensory organ morphogenesis	Biological Process	2	ENSRNOP00000070968,ENSRNOP00000001248
5	GO:0045765	regulation of angiogenesis	Biological Process	2	ENSRNOP00000070203,ENSRNOP00000001248
5	GO:0035108	limb morphogenesis	Biological Process	1	ENSRNOP00000033304
5	GO:0035113	embryonic appendage morphogenesis	Biological Process	1	ENSRNOP00000033304
5	GO:0048514	blood vessel morphogenesis	Biological Process	5	ENSRNOP00000040760,ENSRNOP00000001248,ENSRNOP00000070203,ENSRNOP00000070968,ENSRNOP00000007371
5	GO:0048546	digestive tract morphogenesis	Biological Process	1	ENSRNOP00000070968
5	GO:0060562	epithelial tube morphogenesis	Biological Process	1	ENSRNOP00000001248
5	GO:0002009	morphogenesis of an epithelium	Biological Process	1	ENSRNOP00000001248
5	GO:0001569	branching involved in blood vessel morphogenesis	Biological Process	1	ENSRNOP00000001248
5	GO:0002040	sprouting angiogenesis	Biological Process	1	ENSRNOP00000001248
5	GO:0016525	negative regulation of angiogenesis	Biological Process	1	ENSRNOP00000001248
5	GO:0060840	artery development	Biological Process	2	ENSRNOP00000070968,ENSRNOP00000007371
5	GO:1905314	semi-lunar valve development	Biological Process	1	ENSRNOP00000070968
5	GO:0003231	cardiac ventricle development	Biological Process	1	ENSRNOP00000070968
5	GO:0003281	ventricular septum development	Biological Process	1	ENSRNOP00000070968
5	GO:0060429	epithelium development	Biological Process	8	ENSRNOP00000001248,ENSRNOP00000011208,ENSRNOP00000070203,ENSRNOP00000040760,ENSRNOP00000007175,ENSRNOP00000000696,ENSRNOP00000070968,ENSRNOP00000070950
5	GO:0060485	mesenchyme development	Biological Process	1	ENSRNOP00000040760
5	GO:0060537	muscle tissue development	Biological Process	4	ENSRNOP00000075739,ENSRNOP00000009344,ENSRNOP00000033304,ENSRNOP00000070968
5	GO:0061448	connective tissue development	Biological Process	1	ENSRNOP00000073041
5	GO:0048813	dendrite morphogenesis	Biological Process	1	ENSRNOP00000019393
5	GO:0050773	regulation of dendrite development	Biological Process	1	ENSRNOP00000019393
5	GO:1900006	positive regulation of dendrite development	Biological Process	1	ENSRNOP00000019393
5	GO:0022029	telencephalon cell migration	Biological Process	1	ENSRNOP00000040760
5	GO:0021545	cranial nerve development	Biological Process	1	ENSRNOP00000040760
5	GO:0021795	cerebral cortex cell migration	Biological Process	1	ENSRNOP00000040760
5	GO:0021872	forebrain generation of neurons	Biological Process	1	ENSRNOP00000075739
5	GO:0021885	forebrain cell migration	Biological Process	1	ENSRNOP00000040760
5	GO:0031100	animal organ regeneration	Biological Process	4	ENSRNOP00000014493,ENSRNOP00000001248,ENSRNOP00000026643,ENSRNOP00000014502
5	GO:0001822	kidney development	Biological Process	2	ENSRNOP00000073469,ENSRNOP00000070968
5	GO:0007420	brain development	Biological Process	7	ENSRNOP00000073469,ENSRNOP00000002321,ENSRNOP00000075739,ENSRNOP00000040760,ENSRNOP00000019393,ENSRNOP00000007175,ENSRNOP00000017692
5	GO:0007423	sensory organ development	Biological Process	4	ENSRNOP00000007175,ENSRNOP00000070968,ENSRNOP00000001248,ENSRNOP00000002809
5	GO:0007507	heart development	Biological Process	2	ENSRNOP00000070968,ENSRNOP00000040760
5	GO:0007517	muscle organ development	Biological Process	4	ENSRNOP00000075739,ENSRNOP00000009344,ENSRNOP00000033304,ENSRNOP00000070968
5	GO:0030324	lung development	Biological Process	2	ENSRNOP00000019393,ENSRNOP00000070968
5	GO:0031016	pancreas development	Biological Process	1	ENSRNOP00000072116
5	GO:0048569	post-embryonic animal organ development	Biological Process	1	ENSRNOP00000001248
5	GO:0048732	gland development	Biological Process	7	ENSRNOP00000026643,ENSRNOP00000007175,ENSRNOP00000070968,ENSRNOP00000040760,ENSRNOP00000000696,ENSRNOP00000014493,ENSRNOP00000001248
5	GO:0051216	cartilage development	Biological Process	1	ENSRNOP00000073041
5	GO:0021730	trigeminal sensory nucleus development	Biological Process	1	ENSRNOP00000073469
5	GO:0062009	secondary palate development	Biological Process	1	ENSRNOP00000073041
5	GO:0061143	alveolar primary septum development	Biological Process	1	ENSRNOP00000070968
5	GO:0060997	dendritic spine morphogenesis	Biological Process	1	ENSRNOP00000019393
5	GO:0060998	regulation of dendritic spine development	Biological Process	1	ENSRNOP00000019393
5	GO:0060999	positive regulation of dendritic spine development	Biological Process	1	ENSRNOP00000019393
5	GO:0030334	regulation of cell migration	Biological Process	5	ENSRNOP00000040760,ENSRNOP00000075739,ENSRNOP00000001248,ENSRNOP00000053831,ENSRNOP00000070203
5	GO:0030335	positive regulation of cell migration	Biological Process	5	ENSRNOP00000040760,ENSRNOP00000070203,ENSRNOP00000075739,ENSRNOP00000001248,ENSRNOP00000053831
5	GO:0050918	positive chemotaxis	Biological Process	1	ENSRNOP00000070203
5	GO:0001667	ameboidal-type cell migration	Biological Process	1	ENSRNOP00000040760
5	GO:0001764	neuron migration	Biological Process	1	ENSRNOP00000073469
5	GO:0008347	glial cell migration	Biological Process	1	ENSRNOP00000040760
5	GO:0030317	flagellated sperm motility	Biological Process	2	ENSRNOP00000022594,ENSRNOP00000007371
5	GO:0032273	positive regulation of protein polymerization	Biological Process	1	ENSRNOP00000001315
5	GO:0032461	positive regulation of protein oligomerization	Biological Process	1	ENSRNOP00000072116
5	GO:0071803	positive regulation of podosome assembly	Biological Process	1	ENSRNOP00000014502
5	GO:1902998	positive regulation of neurofibrillary tangle assembly	Biological Process	1	ENSRNOP00000072116
5	GO:1900026	positive regulation of substrate adhesion-dependent cell spreading	Biological Process	1	ENSRNOP00000019393
5	GO:0050729	positive regulation of inflammatory response	Biological Process	1	ENSRNOP00000036716
5	GO:0048680	positive regulation of axon regeneration	Biological Process	1	ENSRNOP00000040760
5	GO:0060332	positive regulation of response to interferon-gamma	Biological Process	1	ENSRNOP00000033812
5	GO:0033603	positive regulation of dopamine secretion	Biological Process	1	ENSRNOP00000040760
5	GO:0032373	positive regulation of sterol transport	Biological Process	1	ENSRNOP00000022594
5	GO:0043306	positive regulation of mast cell degranulation	Biological Process	2	ENSRNOP00000036716,ENSRNOP00000053831
5	GO:0032414	positive regulation of ion transmembrane transporter activity	Biological Process	1	ENSRNOP00000009344
5	GO:0034767	positive regulation of ion transmembrane transport	Biological Process	1	ENSRNOP00000009344
5	GO:0051928	positive regulation of calcium ion transport	Biological Process	2	ENSRNOP00000009344,ENSRNOP00000070203
5	GO:0048260	positive regulation of receptor-mediated endocytosis	Biological Process	4	ENSRNOP00000072116,ENSRNOP00000045637,ENSRNOP00000023017,ENSRNOP00000053831
5	GO:0050766	positive regulation of phagocytosis	Biological Process	1	ENSRNOP00000036716
5	GO:0002793	positive regulation of peptide secretion	Biological Process	2	ENSRNOP00000069954,ENSRNOP00000075739
5	GO:1903955	positive regulation of protein targeting to mitochondrion	Biological Process	1	ENSRNOP00000069027
5	GO:0010886	positive regulation of cholesterol storage	Biological Process	1	ENSRNOP00000007371
5	GO:0048681	negative regulation of axon regeneration	Biological Process	1	ENSRNOP00000040760
5	GO:0060134	prepulse inhibition	Biological Process	1	ENSRNOP00000019393
5	GO:1901032	negative regulation of response to reactive oxygen species	Biological Process	1	ENSRNOP00000000696
5	GO:0002792	negative regulation of peptide secretion	Biological Process	1	ENSRNOP00000072006
5	GO:1903077	negative regulation of protein localization to plasma membrane	Biological Process	1	ENSRNOP00000004741
5	GO:1900024	regulation of substrate adhesion-dependent cell spreading	Biological Process	1	ENSRNOP00000019393
5	GO:1903037	regulation of leukocyte cell-cell adhesion	Biological Process	1	ENSRNOP00000070203
5	GO:0070201	regulation of establishment of protein localization	Biological Process	5	ENSRNOP00000069954,ENSRNOP00000014502,ENSRNOP00000072006,ENSRNOP00000075739,ENSRNOP00000069027
5	GO:1903827	regulation of cellular protein localization	Biological Process	8	ENSRNOP00000014502,ENSRNOP00000033812,ENSRNOP00000019393,ENSRNOP00000004741,ENSRNOP00000069027,ENSRNOP00000040760,ENSRNOP00000072006,ENSRNOP00000036716
5	GO:0032368	regulation of lipid transport	Biological Process	1	ENSRNOP00000022594
5	GO:0032386	regulation of intracellular transport	Biological Process	5	ENSRNOP00000014502,ENSRNOP00000036716,ENSRNOP00000053831,ENSRNOP00000069027,ENSRNOP00000019393
5	GO:0034762	regulation of transmembrane transport	Biological Process	1	ENSRNOP00000009344
5	GO:0043269	regulation of ion transport	Biological Process	6	ENSRNOP00000009344,ENSRNOP00000070203,ENSRNOP00000040760,ENSRNOP00000069954,ENSRNOP00000045637,ENSRNOP00000023017
5	GO:0051046	regulation of secretion	Biological Process	8	ENSRNOP00000069954,ENSRNOP00000070203,ENSRNOP00000040760,ENSRNOP00000036716,ENSRNOP00000053831,ENSRNOP00000055942,ENSRNOP00000072006,ENSRNOP00000075739
5	GO:0051588	regulation of neurotransmitter transport	Biological Process	1	ENSRNOP00000070203
5	GO:0051952	regulation of amine transport	Biological Process	3	ENSRNOP00000069954,ENSRNOP00000040760,ENSRNOP00000055942
5	GO:0090087	regulation of peptide transport	Biological Process	5	ENSRNOP00000069954,ENSRNOP00000014502,ENSRNOP00000072006,ENSRNOP00000075739,ENSRNOP00000069027
5	GO:0050691	regulation of defense response to virus by host	Biological Process	1	ENSRNOP00000033812
5	GO:0032232	negative regulation of actin filament bundle assembly	Biological Process	1	ENSRNOP00000019393
5	GO:0032271	regulation of protein polymerization	Biological Process	2	ENSRNOP00000019393,ENSRNOP00000001315
5	GO:0032459	regulation of protein oligomerization	Biological Process	1	ENSRNOP00000072116
5	GO:0071801	regulation of podosome assembly	Biological Process	1	ENSRNOP00000014502
5	GO:0120032	regulation of plasma membrane bounded cell projection assembly	Biological Process	1	ENSRNOP00000019393
5	GO:1902996	regulation of neurofibrillary tangle assembly	Biological Process	1	ENSRNOP00000072116
5	GO:0048679	regulation of axon regeneration	Biological Process	1	ENSRNOP00000040760
5	GO:0050727	regulation of inflammatory response	Biological Process	1	ENSRNOP00000036716
5	GO:0060330	regulation of response to interferon-gamma	Biological Process	1	ENSRNOP00000033812
5	GO:0031347	regulation of defense response	Biological Process	2	ENSRNOP00000036716,ENSRNOP00000033812
5	GO:1902882	regulation of response to oxidative stress	Biological Process	1	ENSRNOP00000000696
5	GO:1903034	regulation of response to wounding	Biological Process	2	ENSRNOP00000036716,ENSRNOP00000040760
5	GO:0014059	regulation of dopamine secretion	Biological Process	1	ENSRNOP00000040760
5	GO:0006954	inflammatory response	Biological Process	4	ENSRNOP00000072116,ENSRNOP00000036716,ENSRNOP00000045637,ENSRNOP00000075739
5	GO:0000302	response to reactive oxygen species	Biological Process	3	ENSRNOP00000053831,ENSRNOP00000007175,ENSRNOP00000000696
5	GO:0042060	wound healing	Biological Process	3	ENSRNOP00000026643,ENSRNOP00000036716,ENSRNOP00000004382
5	GO:0048678	response to axon injury	Biological Process	3	ENSRNOP00000040760,ENSRNOP00000007175,ENSRNOP00000017692
5	GO:0051788	response to misfolded protein	Biological Process	2	ENSRNOP00000002540,ENSRNOP00000072116
5	GO:0010996	response to auditory stimulus	Biological Process	1	ENSRNOP00000070968
5	GO:0031667	response to nutrient levels	Biological Process	4	ENSRNOP00000003921,ENSRNOP00000026643,ENSRNOP00000069954,ENSRNOP00000007175
5	GO:0002237	response to molecule of bacterial origin	Biological Process	3	ENSRNOP00000007371,ENSRNOP00000026643,ENSRNOP00000023017
5	GO:0010447	response to acidic pH	Biological Process	1	ENSRNOP00000072006
5	GO:0071467	cellular response to pH	Biological Process	1	ENSRNOP00000072006
5	GO:0009416	response to light stimulus	Biological Process	1	ENSRNOP00000072116
5	GO:0010212	response to ionizing radiation	Biological Process	2	ENSRNOP00000026643,ENSRNOP00000019393
5	GO:0071478	cellular response to radiation	Biological Process	1	ENSRNOP00000019393
5	GO:0036293	response to decreased oxygen levels	Biological Process	5	ENSRNOP00000007175,ENSRNOP00000045637,ENSRNOP00000001248,ENSRNOP00000053831,ENSRNOP00000055942
5	GO:0036296	response to increased oxygen levels	Biological Process	1	ENSRNOP00000013220
5	GO:0032355	response to estradiol	Biological Process	4	ENSRNOP00000007175,ENSRNOP00000001315,ENSRNOP00000001248,ENSRNOP00000007371
5	GO:0032870	cellular response to hormone stimulus	Biological Process	8	ENSRNOP00000021863,ENSRNOP00000069954,ENSRNOP00000073953,ENSRNOP00000045637,ENSRNOP00000007371,ENSRNOP00000014493,ENSRNOP00000004741,ENSRNOP00000002809
5	GO:0034694	response to prostaglandin	Biological Process	1	ENSRNOP00000007371
5	GO:0034698	response to gonadotropin	Biological Process	1	ENSRNOP00000045637
5	GO:0043434	response to peptide hormone	Biological Process	3	ENSRNOP00000069954,ENSRNOP00000002321,ENSRNOP00000053831
5	GO:0044321	response to leptin	Biological Process	1	ENSRNOP00000069954
5	GO:0048545	response to steroid hormone	Biological Process	4	ENSRNOP00000021863,ENSRNOP00000002809,ENSRNOP00000073953,ENSRNOP00000014493
5	GO:1905144	response to acetylcholine	Biological Process	1	ENSRNOP00000004741
5	GO:0071417	cellular response to organonitrogen compound	Biological Process	3	ENSRNOP00000069954,ENSRNOP00000045637,ENSRNOP00000018820
5	GO:0071560	cellular response to transforming growth factor beta stimulus	Biological Process	1	ENSRNOP00000019393
5	GO:0014894	response to denervation involved in regulation of muscle adaptation	Biological Process	1	ENSRNOP00000009344
5	GO:0032526	response to retinoic acid	Biological Process	2	ENSRNOP00000070968,ENSRNOP00000002809
5	GO:0033591	response to L-ascorbic acid	Biological Process	1	ENSRNOP00000026643
5	GO:0070542	response to fatty acid	Biological Process	1	ENSRNOP00000007371
5	GO:0033273	response to vitamin	Biological Process	1	ENSRNOP00000026643
5	GO:0015893	drug transport	Biological Process	2	ENSRNOP00000040760,ENSRNOP00000070968
5	GO:0035094	response to nicotine	Biological Process	1	ENSRNOP00000004741
5	GO:0042542	response to hydrogen peroxide	Biological Process	3	ENSRNOP00000007175,ENSRNOP00000000696,ENSRNOP00000053831
5	GO:0045471	response to ethanol	Biological Process	1	ENSRNOP00000001248
5	GO:0051414	response to cortisol	Biological Process	1	ENSRNOP00000002809
5	GO:0097327	response to antineoplastic agent	Biological Process	1	ENSRNOP00000014493
5	GO:0071548	response to dexamethasone	Biological Process	1	ENSRNOP00000014493
5	GO:0009730	detection of carbohydrate stimulus	Biological Process	1	ENSRNOP00000069954
5	GO:0050907	detection of chemical stimulus involved in sensory perception	Biological Process	2	ENSRNOP00000023335,ENSRNOP00000051198
5	GO:0046683	response to organophosphorus	Biological Process	2	ENSRNOP00000045637,ENSRNOP00000018820
5	GO:0009743	response to carbohydrate	Biological Process	6	ENSRNOP00000002321,ENSRNOP00000069954,ENSRNOP00000026643,ENSRNOP00000072006,ENSRNOP00000007175,ENSRNOP00000007371
5	GO:0010243	response to organonitrogen compound	Biological Process	7	ENSRNOP00000069954,ENSRNOP00000002321,ENSRNOP00000053831,ENSRNOP00000045637,ENSRNOP00000018820,ENSRNOP00000036716,ENSRNOP00000002540
5	GO:0014070	response to organic cyclic compound	Biological Process	13	ENSRNOP00000021863,ENSRNOP00000007175,ENSRNOP00000001315,ENSRNOP00000001248,ENSRNOP00000007371,ENSRNOP00000002809,ENSRNOP00000073953,ENSRNOP00000045637,ENSRNOP00000018820,ENSRNOP00000014493,ENSRNOP00000072116,ENSRNOP00000040168,ENSRNOP00000053831
5	GO:0033993	response to lipid	Biological Process	11	ENSRNOP00000021863,ENSRNOP00000007175,ENSRNOP00000001315,ENSRNOP00000001248,ENSRNOP00000007371,ENSRNOP00000070968,ENSRNOP00000002809,ENSRNOP00000073953,ENSRNOP00000026643,ENSRNOP00000014493,ENSRNOP00000072116
5	GO:0034097	response to cytokine	Biological Process	5	ENSRNOP00000075739,ENSRNOP00000033812,ENSRNOP00000072006,ENSRNOP00000019393,ENSRNOP00000007371
5	GO:0070848	response to growth factor	Biological Process	3	ENSRNOP00000001248,ENSRNOP00000072116,ENSRNOP00000019393
5	GO:0097305	response to alcohol	Biological Process	2	ENSRNOP00000001248,ENSRNOP00000002809
5	GO:1901654	response to ketone	Biological Process	2	ENSRNOP00000002809,ENSRNOP00000014493
5	GO:0010038	response to metal ion	Biological Process	5	ENSRNOP00000002321,ENSRNOP00000045637,ENSRNOP00000023017,ENSRNOP00000003921,ENSRNOP00000072116
5	GO:0010269	response to selenium ion	Biological Process	1	ENSRNOP00000007371
5	GO:1904576	response to tunicamycin	Biological Process	1	ENSRNOP00000072116
5	GO:0060359	response to ammonium ion	Biological Process	1	ENSRNOP00000004741
5	GO:0032496	response to lipopolysaccharide	Biological Process	2	ENSRNOP00000026643,ENSRNOP00000007371
5	GO:0051591	response to cAMP	Biological Process	2	ENSRNOP00000045637,ENSRNOP00000018820
5	GO:1901652	response to peptide	Biological Process	3	ENSRNOP00000069954,ENSRNOP00000002321,ENSRNOP00000053831
5	GO:1904578	response to thapsigargin	Biological Process	1	ENSRNOP00000072116
5	GO:1904587	response to glycoprotein	Biological Process	1	ENSRNOP00000018820
5	GO:0034613	cellular protein localization	Biological Process	13	ENSRNOP00000040168,ENSRNOP00000051330,ENSRNOP00000000083,ENSRNOP00000019393,ENSRNOP00000014502,ENSRNOP00000017692,ENSRNOP00000014660,ENSRNOP00000036716,ENSRNOP00000033812,ENSRNOP00000004741,ENSRNOP00000069027,ENSRNOP00000040760,ENSRNOP00000072006
5	GO:0044872	lipoprotein localization	Biological Process	2	ENSRNOP00000072503,ENSRNOP00000007371
5	GO:0045176	apical protein localization	Biological Process	1	ENSRNOP00000017692
5	GO:0006869	lipid transport	Biological Process	5	ENSRNOP00000022594,ENSRNOP00000034357,ENSRNOP00000007371,ENSRNOP00000070968,ENSRNOP00000000696
5	GO:0016192	vesicle-mediated transport	Biological Process	12	ENSRNOP00000053831,ENSRNOP00000036716,ENSRNOP00000000083,ENSRNOP00000017692,ENSRNOP00000005845,ENSRNOP00000039630,ENSRNOP00000072006,ENSRNOP00000070203,ENSRNOP00000072116,ENSRNOP00000045637,ENSRNOP00000023017,ENSRNOP00000070214
5	GO:0046903	secretion	Biological Process	8	ENSRNOP00000036716,ENSRNOP00000069954,ENSRNOP00000070203,ENSRNOP00000040760,ENSRNOP00000072006,ENSRNOP00000053831,ENSRNOP00000055942,ENSRNOP00000075739
5	GO:0006811	ion transport	Biological Process	11	ENSRNOP00000036716,ENSRNOP00000045637,ENSRNOP00000023017,ENSRNOP00000009344,ENSRNOP00000070203,ENSRNOP00000034357,ENSRNOP00000022594,ENSRNOP00000040760,ENSRNOP00000069954,ENSRNOP00000070968,ENSRNOP00000000696
5	GO:0006836	neurotransmitter transport	Biological Process	2	ENSRNOP00000036716,ENSRNOP00000070203
5	GO:0006839	mitochondrial transport	Biological Process	1	ENSRNOP00000069027
5	GO:0009914	hormone transport	Biological Process	2	ENSRNOP00000069954,ENSRNOP00000072006
5	GO:0051180	vitamin transport	Biological Process	1	ENSRNOP00000070968
5	GO:0036465	synaptic vesicle recycling	Biological Process	1	ENSRNOP00000053831
5	GO:0055085	transmembrane transport	Biological Process	2	ENSRNOP00000009344,ENSRNOP00000070968
5	GO:0071702	organic substance transport	Biological Process	21	ENSRNOP00000036716,ENSRNOP00000040168,ENSRNOP00000051330,ENSRNOP00000022594,ENSRNOP00000007371,ENSRNOP00000000083,ENSRNOP00000069954,ENSRNOP00000070203,ENSRNOP00000017692,ENSRNOP00000005845,ENSRNOP00000034357,ENSRNOP00000072116,ENSRNOP00000014502,ENSRNOP00000040760,ENSRNOP00000070968,ENSRNOP00000072006,ENSRNOP00000072503,ENSRNOP00000000696,ENSRNOP00000055942,ENSRNOP00000075739,ENSRNOP00000069027
5	GO:0071705	nitrogen compound transport	Biological Process	19	ENSRNOP00000036716,ENSRNOP00000040168,ENSRNOP00000051330,ENSRNOP00000000083,ENSRNOP00000069954,ENSRNOP00000070203,ENSRNOP00000017692,ENSRNOP00000005845,ENSRNOP00000072116,ENSRNOP00000014502,ENSRNOP00000040760,ENSRNOP00000022594,ENSRNOP00000072006,ENSRNOP00000072503,ENSRNOP00000007371,ENSRNOP00000055942,ENSRNOP00000075739,ENSRNOP00000069027,ENSRNOP00000000696
5	GO:0098657	import into cell	Biological Process	7	ENSRNOP00000053831,ENSRNOP00000039630,ENSRNOP00000036716,ENSRNOP00000070203,ENSRNOP00000072116,ENSRNOP00000045637,ENSRNOP00000023017
5	GO:0099504	synaptic vesicle cycle	Biological Process	1	ENSRNOP00000053831
5	GO:1901998	toxin transport	Biological Process	1	ENSRNOP00000021863
5	GO:0015031	protein transport	Biological Process	13	ENSRNOP00000040168,ENSRNOP00000051330,ENSRNOP00000000083,ENSRNOP00000069954,ENSRNOP00000072116,ENSRNOP00000014502,ENSRNOP00000072006,ENSRNOP00000072503,ENSRNOP00000007371,ENSRNOP00000075739,ENSRNOP00000069027,ENSRNOP00000017692,ENSRNOP00000005845
5	GO:0072594	establishment of protein localization to organelle	Biological Process	2	ENSRNOP00000040168,ENSRNOP00000069027
5	GO:0090150	establishment of protein localization to membrane	Biological Process	1	ENSRNOP00000051330
5	GO:0035773	insulin secretion involved in cellular response to glucose stimulus	Biological Process	1	ENSRNOP00000072006
5	GO:0060402	calcium ion transport into cytosol	Biological Process	1	ENSRNOP00000009344
5	GO:0010878	cholesterol storage	Biological Process	1	ENSRNOP00000007371
5	GO:0006886	intracellular protein transport	Biological Process	5	ENSRNOP00000040168,ENSRNOP00000051330,ENSRNOP00000014502,ENSRNOP00000069027,ENSRNOP00000000083
5	GO:0006888	ER to Golgi vesicle-mediated transport	Biological Process	1	ENSRNOP00000000083
5	GO:0043574	peroxisomal transport	Biological Process	1	ENSRNOP00000040168
5	GO:0032418	lysosome localization	Biological Process	2	ENSRNOP00000036716,ENSRNOP00000053831
5	GO:0051646	mitochondrion localization	Biological Process	1	ENSRNOP00000003921
5	GO:0042742	defense response to bacterium	Biological Process	1	ENSRNOP00000036716
5	GO:0051817	modification of morphology or physiology of other organism involved in symbiotic interaction	Biological Process	1	ENSRNOP00000003921
5	GO:0044364	disruption of cells of other organism	Biological Process	1	ENSRNOP00000003921
5	GO:0044003	modification by symbiont of host morphology or physiology	Biological Process	1	ENSRNOP00000003921
5	GO:0010885	regulation of cholesterol storage	Biological Process	1	ENSRNOP00000007371
5	GO:0050821	protein stabilization	Biological Process	2	ENSRNOP00000072116,ENSRNOP00000040760
5	GO:0032205	negative regulation of telomere maintenance	Biological Process	1	ENSRNOP00000014660
5	GO:0060078	regulation of postsynaptic membrane potential	Biological Process	1	ENSRNOP00000019393
5	GO:0048872	homeostasis of number of cells	Biological Process	2	ENSRNOP00000036716,ENSRNOP00000023017
5	GO:0048878	chemical homeostasis	Biological Process	7	ENSRNOP00000069954,ENSRNOP00000045637,ENSRNOP00000013220,ENSRNOP00000009344,ENSRNOP00000072006,ENSRNOP00000007371,ENSRNOP00000023017
5	GO:0060249	anatomical structure homeostasis	Biological Process	4	ENSRNOP00000014660,ENSRNOP00000073041,ENSRNOP00000075739,ENSRNOP00000045637
5	GO:0045780	positive regulation of bone resorption	Biological Process	1	ENSRNOP00000045637
5	GO:0007599	hemostasis	Biological Process	2	ENSRNOP00000026643,ENSRNOP00000036716
5	GO:0035150	regulation of tube size	Biological Process	1	ENSRNOP00000003921
5	GO:2000272	negative regulation of signaling receptor activity	Biological Process	1	ENSRNOP00000004741
5	GO:0022898	regulation of transmembrane transporter activity	Biological Process	1	ENSRNOP00000009344
5	GO:0043086	negative regulation of catalytic activity	Biological Process	7	ENSRNOP00000054937,ENSRNOP00000007175,ENSRNOP00000051504,ENSRNOP00000056600,ENSRNOP00000058505,ENSRNOP00000019393,ENSRNOP00000033812
5	GO:0051100	negative regulation of binding	Biological Process	1	ENSRNOP00000023017
5	GO:0043085	positive regulation of catalytic activity	Biological Process	10	ENSRNOP00000001248,ENSRNOP00000045637,ENSRNOP00000017692,ENSRNOP00000018820,ENSRNOP00000020717,ENSRNOP00000075739,ENSRNOP00000041521,ENSRNOP00000034357,ENSRNOP00000072116,ENSRNOP00000000696
5	GO:0051099	positive regulation of binding	Biological Process	2	ENSRNOP00000023017,ENSRNOP00000033812
5	GO:0051336	regulation of hydrolase activity	Biological Process	10	ENSRNOP00000007175,ENSRNOP00000001248,ENSRNOP00000051504,ENSRNOP00000056600,ENSRNOP00000017692,ENSRNOP00000020717,ENSRNOP00000041521,ENSRNOP00000071002,ENSRNOP00000069027,ENSRNOP00000019393
5	GO:0051338	regulation of transferase activity	Biological Process	7	ENSRNOP00000001248,ENSRNOP00000054937,ENSRNOP00000045637,ENSRNOP00000018820,ENSRNOP00000075739,ENSRNOP00000034357,ENSRNOP00000072116
5	GO:0051339	regulation of lyase activity	Biological Process	1	ENSRNOP00000058505
5	GO:0035561	regulation of chromatin binding	Biological Process	1	ENSRNOP00000033812
5	GO:0043393	regulation of protein binding	Biological Process	1	ENSRNOP00000023017
5	GO:1904432	regulation of ferrous iron binding	Biological Process	1	ENSRNOP00000023017
5	GO:0042254	ribosome biogenesis	Biological Process	2	ENSRNOP00000070538,ENSRNOP00000069027
5	GO:0022618	ribonucleoprotein complex assembly	Biological Process	2	ENSRNOP00000033304,ENSRNOP00000026492
5	GO:0042273	ribosomal large subunit biogenesis	Biological Process	1	ENSRNOP00000070538
6	GO:0007283	spermatogenesis	Biological Process	4	ENSRNOP00000019393,ENSRNOP00000072116,ENSRNOP00000073728,ENSRNOP00000007371
6	GO:0006121	mitochondrial electron transport, succinate to ubiquinone	Biological Process	1	ENSRNOP00000055942
6	GO:0006122	mitochondrial electron transport, ubiquinol to cytochrome c	Biological Process	1	ENSRNOP00000041521
6	GO:0042773	ATP synthesis coupled electron transport	Biological Process	2	ENSRNOP00000055942,ENSRNOP00000041521
6	GO:0005977	glycogen metabolic process	Biological Process	1	ENSRNOP00000069954
6	GO:0009060	aerobic respiration	Biological Process	1	ENSRNOP00000055942
6	GO:0006635	fatty acid beta-oxidation	Biological Process	1	ENSRNOP00000040168
6	GO:0046320	regulation of fatty acid oxidation	Biological Process	1	ENSRNOP00000040168
6	GO:0043604	amide biosynthetic process	Biological Process	5	ENSRNOP00000018820,ENSRNOP00000014493,ENSRNOP00000024380,ENSRNOP00000033369,ENSRNOP00000002321
6	GO:0072523	purine-containing compound catabolic process	Biological Process	1	ENSRNOP00000057815
6	GO:0072522	purine-containing compound biosynthetic process	Biological Process	1	ENSRNOP00000069954
6	GO:0072525	pyridine-containing compound biosynthetic process	Biological Process	1	ENSRNOP00000069954
6	GO:0006163	purine nucleotide metabolic process	Biological Process	4	ENSRNOP00000069954,ENSRNOP00000055942,ENSRNOP00000041521,ENSRNOP00000057815
6	GO:0042278	purine nucleoside metabolic process	Biological Process	1	ENSRNOP00000058505
6	GO:0019362	pyridine nucleotide metabolic process	Biological Process	1	ENSRNOP00000069954
6	GO:0006417	regulation of translation	Biological Process	2	ENSRNOP00000018820,ENSRNOP00000002321
6	GO:1902003	regulation of amyloid-beta formation	Biological Process	1	ENSRNOP00000072116
6	GO:1904714	regulation of chaperone-mediated autophagy	Biological Process	1	ENSRNOP00000062425
6	GO:0045429	positive regulation of nitric oxide biosynthetic process	Biological Process	1	ENSRNOP00000072116
6	GO:0030162	regulation of proteolysis	Biological Process	5	ENSRNOP00000007175,ENSRNOP00000051504,ENSRNOP00000056600,ENSRNOP00000072116,ENSRNOP00000041521
6	GO:1902991	regulation of amyloid precursor protein catabolic process	Biological Process	1	ENSRNOP00000072116
6	GO:1905906	regulation of amyloid fibril formation	Biological Process	1	ENSRNOP00000072116
6	GO:1902430	negative regulation of amyloid-beta formation	Biological Process	1	ENSRNOP00000072116
6	GO:1904715	negative regulation of chaperone-mediated autophagy	Biological Process	1	ENSRNOP00000062425
6	GO:1902992	negative regulation of amyloid precursor protein catabolic process	Biological Process	1	ENSRNOP00000072116
6	GO:1905907	negative regulation of amyloid fibril formation	Biological Process	1	ENSRNOP00000072116
6	GO:0045727	positive regulation of translation	Biological Process	2	ENSRNOP00000002321,ENSRNOP00000018820
6	GO:1902004	positive regulation of amyloid-beta formation	Biological Process	1	ENSRNOP00000072116
6	GO:1902993	positive regulation of amyloid precursor protein catabolic process	Biological Process	1	ENSRNOP00000072116
6	GO:0043043	peptide biosynthetic process	Biological Process	5	ENSRNOP00000018820,ENSRNOP00000014493,ENSRNOP00000024380,ENSRNOP00000033369,ENSRNOP00000002321
6	GO:0050435	amyloid-beta metabolic process	Biological Process	1	ENSRNOP00000072116
6	GO:0009119	ribonucleoside metabolic process	Biological Process	1	ENSRNOP00000058505
6	GO:0009101	glycoprotein biosynthetic process	Biological Process	1	ENSRNOP00000002540
6	GO:0042158	lipoprotein biosynthetic process	Biological Process	2	ENSRNOP00000051330,ENSRNOP00000007371
6	GO:0030811	regulation of nucleotide catabolic process	Biological Process	1	ENSRNOP00000069954
6	GO:0031998	regulation of fatty acid beta-oxidation	Biological Process	1	ENSRNOP00000040168
6	GO:0060310	regulation of elastin catabolic process	Biological Process	1	ENSRNOP00000007175
6	GO:1903362	regulation of cellular protein catabolic process	Biological Process	1	ENSRNOP00000072116
6	GO:0006110	regulation of glycolytic process	Biological Process	1	ENSRNOP00000069954
6	GO:0060311	negative regulation of elastin catabolic process	Biological Process	1	ENSRNOP00000007175
6	GO:0030813	positive regulation of nucleotide catabolic process	Biological Process	1	ENSRNOP00000069954
6	GO:1903364	positive regulation of cellular protein catabolic process	Biological Process	1	ENSRNOP00000072116
6	GO:0046395	carboxylic acid catabolic process	Biological Process	2	ENSRNOP00000040168,ENSRNOP00000058505
6	GO:0009062	fatty acid catabolic process	Biological Process	1	ENSRNOP00000040168
6	GO:0009395	phospholipid catabolic process	Biological Process	1	ENSRNOP00000053831
6	GO:0046461	neutral lipid catabolic process	Biological Process	1	ENSRNOP00000007371
6	GO:0046503	glycerolipid catabolic process	Biological Process	1	ENSRNOP00000007371
6	GO:0006401	RNA catabolic process	Biological Process	1	ENSRNOP00000026492
6	GO:0006516	glycoprotein catabolic process	Biological Process	1	ENSRNOP00000007175
6	GO:0043632	modification-dependent macromolecule catabolic process	Biological Process	3	ENSRNOP00000013486,ENSRNOP00000072116,ENSRNOP00000071002
6	GO:0044257	cellular protein catabolic process	Biological Process	7	ENSRNOP00000062425,ENSRNOP00000013486,ENSRNOP00000040168,ENSRNOP00000072116,ENSRNOP00000071002,ENSRNOP00000002540,ENSRNOP00000013220
6	GO:0000098	sulfur amino acid catabolic process	Biological Process	1	ENSRNOP00000058505
6	GO:0006096	glycolytic process	Biological Process	1	ENSRNOP00000069954
6	GO:1901292	nucleoside phosphate catabolic process	Biological Process	2	ENSRNOP00000069954,ENSRNOP00000057815
6	GO:0009261	ribonucleotide catabolic process	Biological Process	1	ENSRNOP00000057815
6	GO:0032885	regulation of polysaccharide biosynthetic process	Biological Process	1	ENSRNOP00000069954
6	GO:2000112	regulation of cellular macromolecule biosynthetic process	Biological Process	13	ENSRNOP00000033812,ENSRNOP00000014660,ENSRNOP00000021863,ENSRNOP00000074861,ENSRNOP00000018820,ENSRNOP00000002321,ENSRNOP00000069954,ENSRNOP00000007175,ENSRNOP00000045637,ENSRNOP00000018014,ENSRNOP00000020717,ENSRNOP00000017692,ENSRNOP00000072116
6	GO:2001141	regulation of RNA biosynthetic process	Biological Process	9	ENSRNOP00000033812,ENSRNOP00000014660,ENSRNOP00000021863,ENSRNOP00000074861,ENSRNOP00000045637,ENSRNOP00000018014,ENSRNOP00000020717,ENSRNOP00000017692,ENSRNOP00000072116
6	GO:0030808	regulation of nucleotide biosynthetic process	Biological Process	1	ENSRNOP00000069954
6	GO:0006111	regulation of gluconeogenesis	Biological Process	1	ENSRNOP00000069954
6	GO:0050810	regulation of steroid biosynthetic process	Biological Process	2	ENSRNOP00000007371,ENSRNOP00000002809
6	GO:0045540	regulation of cholesterol biosynthetic process	Biological Process	1	ENSRNOP00000007371
6	GO:1902679	negative regulation of RNA biosynthetic process	Biological Process	2	ENSRNOP00000033812,ENSRNOP00000018014
6	GO:2000113	negative regulation of cellular macromolecule biosynthetic process	Biological Process	1	ENSRNOP00000033812
6	GO:0045725	positive regulation of glycogen biosynthetic process	Biological Process	1	ENSRNOP00000069954
6	GO:0045740	positive regulation of DNA replication	Biological Process	1	ENSRNOP00000007175
6	GO:1902680	positive regulation of RNA biosynthetic process	Biological Process	6	ENSRNOP00000045637,ENSRNOP00000021863,ENSRNOP00000018014,ENSRNOP00000033812,ENSRNOP00000020717,ENSRNOP00000017692
6	GO:0030810	positive regulation of nucleotide biosynthetic process	Biological Process	1	ENSRNOP00000069954
6	GO:0046474	glycerophospholipid biosynthetic process	Biological Process	1	ENSRNOP00000053831
6	GO:0042362	fat-soluble vitamin biosynthetic process	Biological Process	1	ENSRNOP00000022594
6	GO:0046394	carboxylic acid biosynthetic process	Biological Process	3	ENSRNOP00000069954,ENSRNOP00000058505,ENSRNOP00000008062
6	GO:0010189	vitamin E biosynthetic process	Biological Process	1	ENSRNOP00000022594
6	GO:0033692	cellular polysaccharide biosynthetic process	Biological Process	1	ENSRNOP00000069954
6	GO:0006260	DNA replication	Biological Process	1	ENSRNOP00000007175
6	GO:0006351	transcription, DNA-templated	Biological Process	9	ENSRNOP00000033812,ENSRNOP00000014660,ENSRNOP00000021863,ENSRNOP00000074861,ENSRNOP00000045637,ENSRNOP00000018014,ENSRNOP00000020717,ENSRNOP00000017692,ENSRNOP00000072116
6	GO:0006412	translation	Biological Process	5	ENSRNOP00000018820,ENSRNOP00000014493,ENSRNOP00000024380,ENSRNOP00000002321,ENSRNOP00000033369
6	GO:0006414	translational elongation	Biological Process	1	ENSRNOP00000018820
6	GO:0000097	sulfur amino acid biosynthetic process	Biological Process	1	ENSRNOP00000058505
6	GO:0009108	coenzyme biosynthetic process	Biological Process	1	ENSRNOP00000069954
6	GO:1902653	secondary alcohol biosynthetic process	Biological Process	1	ENSRNOP00000007371
6	GO:0019319	hexose biosynthetic process	Biological Process	1	ENSRNOP00000069954
6	GO:0006694	steroid biosynthetic process	Biological Process	2	ENSRNOP00000002809,ENSRNOP00000007371
6	GO:0000271	polysaccharide biosynthetic process	Biological Process	1	ENSRNOP00000069954
6	GO:0032774	RNA biosynthetic process	Biological Process	9	ENSRNOP00000033812,ENSRNOP00000014660,ENSRNOP00000021863,ENSRNOP00000074861,ENSRNOP00000045637,ENSRNOP00000018014,ENSRNOP00000020717,ENSRNOP00000017692,ENSRNOP00000072116
6	GO:0046390	ribose phosphate biosynthetic process	Biological Process	1	ENSRNOP00000069954
6	GO:1901293	nucleoside phosphate biosynthetic process	Biological Process	1	ENSRNOP00000069954
6	GO:0016126	sterol biosynthetic process	Biological Process	1	ENSRNOP00000007371
6	GO:0006402	mRNA catabolic process	Biological Process	1	ENSRNOP00000026492
6	GO:0045892	negative regulation of transcription, DNA-templated	Biological Process	1	ENSRNOP00000033812
6	GO:0045910	negative regulation of DNA recombination	Biological Process	1	ENSRNOP00000014660
6	GO:0045936	negative regulation of phosphate metabolic process	Biological Process	2	ENSRNOP00000014660,ENSRNOP00000054937
6	GO:0031400	negative regulation of protein modification process	Biological Process	2	ENSRNOP00000014660,ENSRNOP00000054937
6	GO:0045861	negative regulation of proteolysis	Biological Process	3	ENSRNOP00000007175,ENSRNOP00000051504,ENSRNOP00000056600
6	GO:0045893	positive regulation of transcription, DNA-templated	Biological Process	6	ENSRNOP00000017692,ENSRNOP00000045637,ENSRNOP00000021863,ENSRNOP00000018014,ENSRNOP00000033812,ENSRNOP00000020717
6	GO:0045937	positive regulation of phosphate metabolic process	Biological Process	10	ENSRNOP00000001248,ENSRNOP00000075739,ENSRNOP00000045637,ENSRNOP00000018820,ENSRNOP00000014660,ENSRNOP00000069954,ENSRNOP00000033812,ENSRNOP00000000696,ENSRNOP00000034357,ENSRNOP00000072116
6	GO:0031401	positive regulation of protein modification process	Biological Process	9	ENSRNOP00000001248,ENSRNOP00000075739,ENSRNOP00000045637,ENSRNOP00000018820,ENSRNOP00000014660,ENSRNOP00000033812,ENSRNOP00000000696,ENSRNOP00000034357,ENSRNOP00000072116
6	GO:0045862	positive regulation of proteolysis	Biological Process	2	ENSRNOP00000072116,ENSRNOP00000041521
6	GO:0051197	positive regulation of coenzyme metabolic process	Biological Process	1	ENSRNOP00000069954
6	GO:0043552	positive regulation of phosphatidylinositol 3-kinase activity	Biological Process	2	ENSRNOP00000034357,ENSRNOP00000001248
6	GO:1900544	positive regulation of purine nucleotide metabolic process	Biological Process	1	ENSRNOP00000069954
6	GO:0019217	regulation of fatty acid metabolic process	Biological Process	1	ENSRNOP00000040168
6	GO:0010962	regulation of glucan biosynthetic process	Biological Process	1	ENSRNOP00000069954
6	GO:0031399	regulation of protein modification process	Biological Process	12	ENSRNOP00000001248,ENSRNOP00000014660,ENSRNOP00000075739,ENSRNOP00000054937,ENSRNOP00000045637,ENSRNOP00000018820,ENSRNOP00000033812,ENSRNOP00000000696,ENSRNOP00000071002,ENSRNOP00000069027,ENSRNOP00000034357,ENSRNOP00000072116
6	GO:0070873	regulation of glycogen metabolic process	Biological Process	1	ENSRNOP00000069954
6	GO:0019220	regulation of phosphate metabolic process	Biological Process	13	ENSRNOP00000001248,ENSRNOP00000014660,ENSRNOP00000075739,ENSRNOP00000054937,ENSRNOP00000045637,ENSRNOP00000018820,ENSRNOP00000069954,ENSRNOP00000033812,ENSRNOP00000000696,ENSRNOP00000034357,ENSRNOP00000071002,ENSRNOP00000069027,ENSRNOP00000072116
6	GO:0051196	regulation of coenzyme metabolic process	Biological Process	1	ENSRNOP00000069954
6	GO:0006355	regulation of transcription, DNA-templated	Biological Process	9	ENSRNOP00000033812,ENSRNOP00000074861,ENSRNOP00000045637,ENSRNOP00000021863,ENSRNOP00000018014,ENSRNOP00000020717,ENSRNOP00000017692,ENSRNOP00000072116,ENSRNOP00000014660
6	GO:0010608	posttranscriptional regulation of gene expression	Biological Process	3	ENSRNOP00000018820,ENSRNOP00000002321,ENSRNOP00000033812
6	GO:0043484	regulation of RNA splicing	Biological Process	1	ENSRNOP00000033304
6	GO:0050684	regulation of mRNA processing	Biological Process	1	ENSRNOP00000033304
6	GO:0000018	regulation of DNA recombination	Biological Process	1	ENSRNOP00000014660
6	GO:0006275	regulation of DNA replication	Biological Process	1	ENSRNOP00000007175
6	GO:0006282	regulation of DNA repair	Biological Process	2	ENSRNOP00000014660,ENSRNOP00000033812
6	GO:1903311	regulation of mRNA metabolic process	Biological Process	1	ENSRNOP00000033304
6	GO:1900542	regulation of purine nucleotide metabolic process	Biological Process	1	ENSRNOP00000069954
6	GO:0019218	regulation of steroid metabolic process	Biological Process	2	ENSRNOP00000002809,ENSRNOP00000007371
6	GO:0043550	regulation of lipid kinase activity	Biological Process	2	ENSRNOP00000034357,ENSRNOP00000001248
6	GO:1903725	regulation of phospholipid metabolic process	Biological Process	2	ENSRNOP00000034357,ENSRNOP00000001248
6	GO:0006534	cysteine metabolic process	Biological Process	1	ENSRNOP00000058505
6	GO:0006555	methionine metabolic process	Biological Process	1	ENSRNOP00000058505
6	GO:0050667	homocysteine metabolic process	Biological Process	1	ENSRNOP00000058505
6	GO:0019752	carboxylic acid metabolic process	Biological Process	6	ENSRNOP00000069954,ENSRNOP00000055942,ENSRNOP00000058505,ENSRNOP00000008062,ENSRNOP00000040168,ENSRNOP00000070968
6	GO:0016310	phosphorylation	Biological Process	14	ENSRNOP00000001248,ENSRNOP00000014660,ENSRNOP00000075739,ENSRNOP00000069954,ENSRNOP00000055942,ENSRNOP00000041521,ENSRNOP00000070950,ENSRNOP00000054937,ENSRNOP00000045637,ENSRNOP00000018820,ENSRNOP00000033812,ENSRNOP00000000696,ENSRNOP00000034357,ENSRNOP00000072116
6	GO:0016311	dephosphorylation	Biological Process	3	ENSRNOP00000018620,ENSRNOP00000071002,ENSRNOP00000069027
6	GO:0006101	citrate metabolic process	Biological Process	1	ENSRNOP00000055942
6	GO:0006754	ATP biosynthetic process	Biological Process	1	ENSRNOP00000069954
6	GO:1903578	regulation of ATP metabolic process	Biological Process	1	ENSRNOP00000069954
6	GO:1903580	positive regulation of ATP metabolic process	Biological Process	1	ENSRNOP00000069954
6	GO:0006639	acylglycerol metabolic process	Biological Process	1	ENSRNOP00000007371
6	GO:0006650	glycerophospholipid metabolic process	Biological Process	2	ENSRNOP00000053831,ENSRNOP00000075739
6	GO:0006721	terpenoid metabolic process	Biological Process	1	ENSRNOP00000070968
6	GO:0000723	telomere maintenance	Biological Process	1	ENSRNOP00000014660
6	GO:0006281	DNA repair	Biological Process	2	ENSRNOP00000033812,ENSRNOP00000014660
6	GO:0006304	DNA modification	Biological Process	2	ENSRNOP00000058505,ENSRNOP00000073728
6	GO:0006310	DNA recombination	Biological Process	1	ENSRNOP00000014660
6	GO:0006517	protein deglycosylation	Biological Process	1	ENSRNOP00000000120
6	GO:0051541	elastin metabolic process	Biological Process	1	ENSRNOP00000007175
6	GO:0031623	receptor internalization	Biological Process	2	ENSRNOP00000053831,ENSRNOP00000036716
6	GO:0006073	cellular glucan metabolic process	Biological Process	1	ENSRNOP00000069954
6	GO:0006464	cellular protein modification process	Biological Process	22	ENSRNOP00000001248,ENSRNOP00000013486,ENSRNOP00000014660,ENSRNOP00000075739,ENSRNOP00000019918,ENSRNOP00000021258,ENSRNOP00000070950,ENSRNOP00000054937,ENSRNOP00000018620,ENSRNOP00000017692,ENSRNOP00000033812,ENSRNOP00000000120,ENSRNOP00000045637,ENSRNOP00000051330,ENSRNOP00000018820,ENSRNOP00000073953,ENSRNOP00000002540,ENSRNOP00000000696,ENSRNOP00000071002,ENSRNOP00000069027,ENSRNOP00000034357,…
6	GO:0006733	oxidoreduction coenzyme metabolic process	Biological Process	1	ENSRNOP00000069954
6	GO:0044042	glucan metabolic process	Biological Process	1	ENSRNOP00000069954
6	GO:0016070	RNA metabolic process	Biological Process	15	ENSRNOP00000033812,ENSRNOP00000033304,ENSRNOP00000070538,ENSRNOP00000014660,ENSRNOP00000021863,ENSRNOP00000074861,ENSRNOP00000069027,ENSRNOP00000073728,ENSRNOP00000070203,ENSRNOP00000026492,ENSRNOP00000045637,ENSRNOP00000018014,ENSRNOP00000020717,ENSRNOP00000017692,ENSRNOP00000072116
6	GO:0090305	nucleic acid phosphodiester bond hydrolysis	Biological Process	1	ENSRNOP00000026492
6	GO:1901607	alpha-amino acid biosynthetic process	Biological Process	2	ENSRNOP00000058505,ENSRNOP00000008062
6	GO:1901606	alpha-amino acid catabolic process	Biological Process	1	ENSRNOP00000058505
6	GO:0009066	aspartate family amino acid metabolic process	Biological Process	2	ENSRNOP00000058505,ENSRNOP00000008062
6	GO:0009069	serine family amino acid metabolic process	Biological Process	1	ENSRNOP00000058505
6	GO:0016485	protein processing	Biological Process	2	ENSRNOP00000071002,ENSRNOP00000040168
6	GO:0051603	proteolysis involved in cellular protein catabolic process	Biological Process	6	ENSRNOP00000013486,ENSRNOP00000040168,ENSRNOP00000072116,ENSRNOP00000071002,ENSRNOP00000002540,ENSRNOP00000062425
6	GO:0010498	proteasomal protein catabolic process	Biological Process	3	ENSRNOP00000072116,ENSRNOP00000071002,ENSRNOP00000002540
6	GO:0042159	lipoprotein catabolic process	Biological Process	1	ENSRNOP00000007371
6	GO:0042987	amyloid precursor protein catabolic process	Biological Process	1	ENSRNOP00000072116
6	GO:0006006	glucose metabolic process	Biological Process	1	ENSRNOP00000069954
6	GO:0008203	cholesterol metabolic process	Biological Process	1	ENSRNOP00000007371
6	GO:0009117	nucleotide metabolic process	Biological Process	4	ENSRNOP00000069954,ENSRNOP00000055942,ENSRNOP00000041521,ENSRNOP00000057815
6	GO:0009123	nucleoside monophosphate metabolic process	Biological Process	3	ENSRNOP00000069954,ENSRNOP00000055942,ENSRNOP00000041521
6	GO:0009132	nucleoside diphosphate metabolic process	Biological Process	1	ENSRNOP00000069954
6	GO:0009141	nucleoside triphosphate metabolic process	Biological Process	3	ENSRNOP00000069954,ENSRNOP00000055942,ENSRNOP00000041521
6	GO:0006493	protein O-linked glycosylation	Biological Process	1	ENSRNOP00000002540
6	GO:0035269	protein O-linked mannosylation	Biological Process	1	ENSRNOP00000002540
6	GO:0070076	histone lysine demethylation	Biological Process	1	ENSRNOP00000073953
6	GO:0009259	ribonucleotide metabolic process	Biological Process	4	ENSRNOP00000069954,ENSRNOP00000055942,ENSRNOP00000041521,ENSRNOP00000057815
6	GO:0006396	RNA processing	Biological Process	5	ENSRNOP00000033304,ENSRNOP00000070538,ENSRNOP00000069027,ENSRNOP00000070203,ENSRNOP00000073728
6	GO:0140053	mitochondrial gene expression	Biological Process	1	ENSRNOP00000024380
6	GO:0052331	hemolysis in other organism involved in symbiotic interaction	Biological Process	1	ENSRNOP00000003921
6	GO:0001897	cytolysis by symbiont of host cells	Biological Process	1	ENSRNOP00000003921
6	GO:0001802	type III hypersensitivity	Biological Process	1	ENSRNOP00000036716
6	GO:0002445	type II hypersensitivity	Biological Process	1	ENSRNOP00000036716
6	GO:0002448	mast cell mediated immunity	Biological Process	2	ENSRNOP00000036716,ENSRNOP00000053831
6	GO:0002886	regulation of myeloid leukocyte mediated immunity	Biological Process	2	ENSRNOP00000036716,ENSRNOP00000053831
6	GO:0002888	positive regulation of myeloid leukocyte mediated immunity	Biological Process	2	ENSRNOP00000036716,ENSRNOP00000053831
6	GO:0002456	T cell mediated immunity	Biological Process	2	ENSRNOP00000023017,ENSRNOP00000073953
6	GO:0002706	regulation of lymphocyte mediated immunity	Biological Process	2	ENSRNOP00000036716,ENSRNOP00000023017
6	GO:0002708	positive regulation of lymphocyte mediated immunity	Biological Process	2	ENSRNOP00000036716,ENSRNOP00000023017
6	GO:0019724	B cell mediated immunity	Biological Process	1	ENSRNOP00000036716
6	GO:0043304	regulation of mast cell degranulation	Biological Process	2	ENSRNOP00000036716,ENSRNOP00000053831
6	GO:0002431	Fc receptor mediated stimulatory signaling pathway	Biological Process	1	ENSRNOP00000036716
6	GO:0050851	antigen receptor-mediated signaling pathway	Biological Process	2	ENSRNOP00000002321,ENSRNOP00000070203
6	GO:0002724	regulation of T cell cytokine production	Biological Process	1	ENSRNOP00000023017
6	GO:0002726	positive regulation of T cell cytokine production	Biological Process	1	ENSRNOP00000023017
6	GO:0032763	regulation of mast cell cytokine production	Biological Process	1	ENSRNOP00000036716
6	GO:0061081	positive regulation of myeloid leukocyte cytokine production involved in immune response	Biological Process	1	ENSRNOP00000036716
6	GO:0032762	mast cell cytokine production	Biological Process	1	ENSRNOP00000036716
6	GO:0050670	regulation of lymphocyte proliferation	Biological Process	1	ENSRNOP00000070203
6	GO:0050863	regulation of T cell activation	Biological Process	1	ENSRNOP00000070203
6	GO:2000520	regulation of immunological synapse formation	Biological Process	1	ENSRNOP00000070203
6	GO:0002822	regulation of adaptive immune response based on somatic recombination of immune receptors built from immunoglobulin superfamily domains	Biological Process	2	ENSRNOP00000036716,ENSRNOP00000023017
6	GO:0002864	regulation of acute inflammatory response to antigenic stimulus	Biological Process	1	ENSRNOP00000036716
6	GO:0050856	regulation of T cell receptor signaling pathway	Biological Process	1	ENSRNOP00000070203
6	GO:0002761	regulation of myeloid leukocyte differentiation	Biological Process	1	ENSRNOP00000075739
6	GO:0050868	negative regulation of T cell activation	Biological Process	1	ENSRNOP00000070203
6	GO:2000521	negative regulation of immunological synapse formation	Biological Process	1	ENSRNOP00000070203
6	GO:0002824	positive regulation of adaptive immune response based on somatic recombination of immune receptors built from immunoglobulin superfamily domains	Biological Process	2	ENSRNOP00000036716,ENSRNOP00000023017
6	GO:0002866	positive regulation of acute inflammatory response to antigenic stimulus	Biological Process	1	ENSRNOP00000036716
6	GO:0002763	positive regulation of myeloid leukocyte differentiation	Biological Process	1	ENSRNOP00000075739
6	GO:0002524	hypersensitivity	Biological Process	1	ENSRNOP00000036716
6	GO:0071346	cellular response to interferon-gamma	Biological Process	2	ENSRNOP00000033812,ENSRNOP00000072006
6	GO:0002477	antigen processing and presentation of exogenous peptide antigen via MHC class Ib	Biological Process	1	ENSRNOP00000023017
6	GO:0019886	antigen processing and presentation of exogenous peptide antigen via MHC class II	Biological Process	1	ENSRNOP00000036716
6	GO:0019885	antigen processing and presentation of endogenous peptide antigen via MHC class I	Biological Process	1	ENSRNOP00000023017
6	GO:0042590	antigen processing and presentation of exogenous peptide antigen via MHC class I	Biological Process	1	ENSRNOP00000036716
6	GO:0002279	mast cell activation involved in immune response	Biological Process	2	ENSRNOP00000036716,ENSRNOP00000053831
6	GO:0002283	neutrophil activation involved in immune response	Biological Process	1	ENSRNOP00000036716
6	GO:0042119	neutrophil activation	Biological Process	1	ENSRNOP00000036716
6	GO:0002286	T cell activation involved in immune response	Biological Process	3	ENSRNOP00000036716,ENSRNOP00000070203,ENSRNOP00000014502
6	GO:0030217	T cell differentiation	Biological Process	2	ENSRNOP00000036716,ENSRNOP00000023017
6	GO:0042098	T cell proliferation	Biological Process	1	ENSRNOP00000070203
6	GO:0030593	neutrophil chemotaxis	Biological Process	2	ENSRNOP00000070203,ENSRNOP00000036716
6	GO:0048245	eosinophil chemotaxis	Biological Process	1	ENSRNOP00000070203
6	GO:0072677	eosinophil migration	Biological Process	1	ENSRNOP00000070203
6	GO:1990266	neutrophil migration	Biological Process	2	ENSRNOP00000070203,ENSRNOP00000036716
6	GO:0048694	positive regulation of collateral sprouting of injured axon	Biological Process	1	ENSRNOP00000040760
6	GO:1905943	negative regulation of formation of growth cone in injured axon	Biological Process	1	ENSRNOP00000040760
6	GO:0048674	collateral sprouting of injured axon	Biological Process	1	ENSRNOP00000040760
6	GO:0048689	formation of growth cone in injured axon	Biological Process	1	ENSRNOP00000040760
6	GO:0048675	axon extension	Biological Process	2	ENSRNOP00000040760,ENSRNOP00000019393
6	GO:0097484	dendrite extension	Biological Process	1	ENSRNOP00000040760
6	GO:0048693	regulation of collateral sprouting of injured axon	Biological Process	1	ENSRNOP00000040760
6	GO:1905942	regulation of formation of growth cone in injured axon	Biological Process	1	ENSRNOP00000040760
6	GO:0098596	imitative learning	Biological Process	1	ENSRNOP00000070968
6	GO:0045188	regulation of circadian sleep/wake cycle, non-REM sleep	Biological Process	1	ENSRNOP00000003921
6	GO:1905563	negative regulation of vascular endothelial cell proliferation	Biological Process	1	ENSRNOP00000001248
6	GO:1905562	regulation of vascular endothelial cell proliferation	Biological Process	1	ENSRNOP00000001248
6	GO:0097742	de novo centriole assembly	Biological Process	1	ENSRNOP00000070950
6	GO:0044773	mitotic DNA damage checkpoint	Biological Process	1	ENSRNOP00000071002
6	GO:1902403	signal transduction involved in mitotic DNA integrity checkpoint	Biological Process	1	ENSRNOP00000071002
6	GO:0031571	mitotic G1 DNA damage checkpoint	Biological Process	1	ENSRNOP00000071002
6	GO:0044783	G1 DNA damage checkpoint	Biological Process	1	ENSRNOP00000071002
6	GO:0072422	signal transduction involved in DNA damage checkpoint	Biological Process	1	ENSRNOP00000071002
6	GO:0038093	Fc receptor signaling pathway	Biological Process	1	ENSRNOP00000036716
6	GO:0043408	regulation of MAPK cascade	Biological Process	5	ENSRNOP00000001248,ENSRNOP00000045637,ENSRNOP00000000696,ENSRNOP00000075739,ENSRNOP00000034357
6	GO:0043410	positive regulation of MAPK cascade	Biological Process	5	ENSRNOP00000001248,ENSRNOP00000045637,ENSRNOP00000034357,ENSRNOP00000075739,ENSRNOP00000000696
6	GO:0051403	stress-activated MAPK cascade	Biological Process	1	ENSRNOP00000045637
6	GO:0070371	ERK1 and ERK2 cascade	Biological Process	4	ENSRNOP00000034357,ENSRNOP00000075739,ENSRNOP00000001248,ENSRNOP00000045637
6	GO:0043122	regulation of I-kappaB kinase/NF-kappaB signaling	Biological Process	1	ENSRNOP00000014660
6	GO:0043123	positive regulation of I-kappaB kinase/NF-kappaB signaling	Biological Process	1	ENSRNOP00000014660
6	GO:0007265	Ras protein signal transduction	Biological Process	1	ENSRNOP00000020717
6	GO:0051056	regulation of small GTPase mediated signal transduction	Biological Process	1	ENSRNOP00000020717
6	GO:0010738	regulation of protein kinase A signaling	Biological Process	2	ENSRNOP00000021258,ENSRNOP00000057815
6	GO:0019722	calcium-mediated signaling	Biological Process	1	ENSRNOP00000009344
6	GO:0019935	cyclic-nucleotide-mediated signaling	Biological Process	1	ENSRNOP00000057815
6	GO:0048015	phosphatidylinositol-mediated signaling	Biological Process	3	ENSRNOP00000001248,ENSRNOP00000053831,ENSRNOP00000075739
6	GO:0070304	positive regulation of stress-activated protein kinase signaling cascade	Biological Process	1	ENSRNOP00000045637
6	GO:1901222	regulation of NIK/NF-kappaB signaling	Biological Process	1	ENSRNOP00000014660
6	GO:1901224	positive regulation of NIK/NF-kappaB signaling	Biological Process	1	ENSRNOP00000014660
6	GO:0030330	DNA damage response, signal transduction by p53 class mediator	Biological Process	1	ENSRNOP00000071002
6	GO:0051896	regulation of protein kinase B signaling	Biological Process	2	ENSRNOP00000040760,ENSRNOP00000034357
6	GO:0051897	positive regulation of protein kinase B signaling	Biological Process	2	ENSRNOP00000040760,ENSRNOP00000034357
6	GO:0072332	intrinsic apoptotic signaling pathway by p53 class mediator	Biological Process	1	ENSRNOP00000071002
6	GO:0008630	intrinsic apoptotic signaling pathway in response to DNA damage	Biological Process	2	ENSRNOP00000071002,ENSRNOP00000072116
6	GO:2001242	regulation of intrinsic apoptotic signaling pathway	Biological Process	1	ENSRNOP00000072116
6	GO:2001243	negative regulation of intrinsic apoptotic signaling pathway	Biological Process	1	ENSRNOP00000072116
6	GO:2001244	positive regulation of intrinsic apoptotic signaling pathway	Biological Process	1	ENSRNOP00000072116
6	GO:0007259	JAK-STAT cascade	Biological Process	3	ENSRNOP00000075739,ENSRNOP00000033812,ENSRNOP00000070968
6	GO:1904892	regulation of STAT cascade	Biological Process	3	ENSRNOP00000075739,ENSRNOP00000033812,ENSRNOP00000070968
6	GO:1904894	positive regulation of STAT cascade	Biological Process	3	ENSRNOP00000075739,ENSRNOP00000033812,ENSRNOP00000070968
6	GO:0014066	regulation of phosphatidylinositol 3-kinase signaling	Biological Process	2	ENSRNOP00000001248,ENSRNOP00000053831
6	GO:0043949	regulation of cAMP-mediated signaling	Biological Process	1	ENSRNOP00000057815
6	GO:0014068	positive regulation of phosphatidylinositol 3-kinase signaling	Biological Process	2	ENSRNOP00000001248,ENSRNOP00000053831
6	GO:0007169	transmembrane receptor protein tyrosine kinase signaling pathway	Biological Process	4	ENSRNOP00000017692,ENSRNOP00000001248,ENSRNOP00000040760,ENSRNOP00000075739
6	GO:0007178	transmembrane receptor protein serine/threonine kinase signaling pathway	Biological Process	1	ENSRNOP00000045637
6	GO:0038145	macrophage colony-stimulating factor signaling pathway	Biological Process	1	ENSRNOP00000075739
6	GO:0060333	interferon-gamma-mediated signaling pathway	Biological Process	1	ENSRNOP00000033812
6	GO:0008625	extrinsic apoptotic signaling pathway via death domain receptors	Biological Process	1	ENSRNOP00000070203
6	GO:2001236	regulation of extrinsic apoptotic signaling pathway	Biological Process	1	ENSRNOP00000070203
6	GO:2001237	negative regulation of extrinsic apoptotic signaling pathway	Biological Process	1	ENSRNOP00000070203
6	GO:0007188	adenylate cyclase-modulating G protein-coupled receptor signaling pathway	Biological Process	1	ENSRNOP00000000696
6	GO:0002029	desensitization of G protein-coupled receptor signaling pathway	Biological Process	1	ENSRNOP00000053831
6	GO:0060334	regulation of interferon-gamma-mediated signaling pathway	Biological Process	1	ENSRNOP00000033812
6	GO:0060765	regulation of androgen receptor signaling pathway	Biological Process	1	ENSRNOP00000073953
6	GO:1905578	regulation of ERBB3 signaling pathway	Biological Process	1	ENSRNOP00000040760
6	GO:0060335	positive regulation of interferon-gamma-mediated signaling pathway	Biological Process	1	ENSRNOP00000033812
6	GO:1905580	positive regulation of ERBB3 signaling pathway	Biological Process	1	ENSRNOP00000040760
6	GO:0030520	intracellular estrogen receptor signaling pathway	Biological Process	1	ENSRNOP00000021863
6	GO:0030521	androgen receptor signaling pathway	Biological Process	1	ENSRNOP00000073953
6	GO:0033275	actin-myosin filament sliding	Biological Process	1	ENSRNOP00000019393
6	GO:0032971	regulation of muscle filament sliding	Biological Process	1	ENSRNOP00000019393
6	GO:0033564	anterior/posterior axon guidance	Biological Process	1	ENSRNOP00000071115
6	GO:1901990	regulation of mitotic cell cycle phase transition	Biological Process	1	ENSRNOP00000071002
6	GO:1901991	negative regulation of mitotic cell cycle phase transition	Biological Process	1	ENSRNOP00000071002
6	GO:0045197	establishment or maintenance of epithelial cell apical/basal polarity	Biological Process	1	ENSRNOP00000017692
6	GO:0022010	central nervous system myelination	Biological Process	1	ENSRNOP00000072116
6	GO:0043217	myelin maintenance	Biological Process	1	ENSRNOP00000072116
6	GO:0043066	negative regulation of apoptotic process	Biological Process	7	ENSRNOP00000036716,ENSRNOP00000072116,ENSRNOP00000070203,ENSRNOP00000003921,ENSRNOP00000017692,ENSRNOP00000075739,ENSRNOP00000001248
6	GO:0042981	regulation of apoptotic process	Biological Process	11	ENSRNOP00000003921,ENSRNOP00000072116,ENSRNOP00000017692,ENSRNOP00000070203,ENSRNOP00000075739,ENSRNOP00000001248,ENSRNOP00000036716,ENSRNOP00000002321,ENSRNOP00000041521,ENSRNOP00000034357,ENSRNOP00000002540
6	GO:0033028	myeloid cell apoptotic process	Biological Process	1	ENSRNOP00000036716
6	GO:0043065	positive regulation of apoptotic process	Biological Process	3	ENSRNOP00000041521,ENSRNOP00000072116,ENSRNOP00000002321
6	GO:0071887	leukocyte apoptotic process	Biological Process	2	ENSRNOP00000036716,ENSRNOP00000070203
6	GO:0034723	DNA replication-dependent nucleosome organization	Biological Process	1	ENSRNOP00000067217
6	GO:0006334	nucleosome assembly	Biological Process	1	ENSRNOP00000067217
6	GO:0016570	histone modification	Biological Process	1	ENSRNOP00000073953
6	GO:0032200	telomere organization	Biological Process	1	ENSRNOP00000014660
6	GO:0033044	regulation of chromosome organization	Biological Process	1	ENSRNOP00000014660
6	GO:0071103	DNA conformation change	Biological Process	1	ENSRNOP00000067217
6	GO:2001251	negative regulation of chromosome organization	Biological Process	1	ENSRNOP00000014660
6	GO:0051493	regulation of cytoskeleton organization	Biological Process	4	ENSRNOP00000019393,ENSRNOP00000001315,ENSRNOP00000070950,ENSRNOP00000075739
6	GO:0051494	negative regulation of cytoskeleton organization	Biological Process	1	ENSRNOP00000019393
6	GO:0051495	positive regulation of cytoskeleton organization	Biological Process	2	ENSRNOP00000001315,ENSRNOP00000070950
6	GO:0080171	lytic vacuole organization	Biological Process	2	ENSRNOP00000018620,ENSRNOP00000013220
6	GO:0006626	protein targeting to mitochondrion	Biological Process	1	ENSRNOP00000069027
6	GO:0010821	regulation of mitochondrion organization	Biological Process	1	ENSRNOP00000069027
6	GO:0010822	positive regulation of mitochondrion organization	Biological Process	1	ENSRNOP00000069027
6	GO:0061726	mitochondrion disassembly	Biological Process	1	ENSRNOP00000069027
6	GO:0071786	endoplasmic reticulum tubular network organization	Biological Process	1	ENSRNOP00000040760
6	GO:0090161	Golgi ribbon formation	Biological Process	1	ENSRNOP00000000083
6	GO:0072662	protein localization to peroxisome	Biological Process	1	ENSRNOP00000040168
6	GO:1905874	regulation of postsynaptic density organization	Biological Process	1	ENSRNOP00000019393
6	GO:0060271	cilium assembly	Biological Process	1	ENSRNOP00000072503
6	GO:0000280	nuclear division	Biological Process	1	ENSRNOP00000073728
6	GO:0033962	cytoplasmic mRNA processing body assembly	Biological Process	1	ENSRNOP00000026492
6	GO:0071800	podosome assembly	Biological Process	2	ENSRNOP00000014502,ENSRNOP00000039630
6	GO:0097106	postsynaptic density organization	Biological Process	1	ENSRNOP00000019393
6	GO:0097320	plasma membrane tubulation	Biological Process	1	ENSRNOP00000039630
6	GO:0120031	plasma membrane bounded cell projection assembly	Biological Process	2	ENSRNOP00000072503,ENSRNOP00000019393
6	GO:0046931	pore complex assembly	Biological Process	1	ENSRNOP00000040760
6	GO:0034622	cellular protein-containing complex assembly	Biological Process	10	ENSRNOP00000067217,ENSRNOP00000033304,ENSRNOP00000072116,ENSRNOP00000001607,ENSRNOP00000019393,ENSRNOP00000026492,ENSRNOP00000001315,ENSRNOP00000009344,ENSRNOP00000040760,ENSRNOP00000013220
6	GO:0051259	protein complex oligomerization	Biological Process	4	ENSRNOP00000072116,ENSRNOP00000036716,ENSRNOP00000026643,ENSRNOP00000067217
6	GO:1902988	neurofibrillary tangle assembly	Biological Process	1	ENSRNOP00000072116
6	GO:0010715	regulation of extracellular matrix disassembly	Biological Process	1	ENSRNOP00000007175
6	GO:0010716	negative regulation of extracellular matrix disassembly	Biological Process	1	ENSRNOP00000007175
6	GO:0120035	regulation of plasma membrane bounded cell projection organization	Biological Process	3	ENSRNOP00000019393,ENSRNOP00000040760,ENSRNOP00000023017
6	GO:0010977	negative regulation of neuron projection development	Biological Process	2	ENSRNOP00000040760,ENSRNOP00000023017
6	GO:0010976	positive regulation of neuron projection development	Biological Process	2	ENSRNOP00000019393,ENSRNOP00000040760
6	GO:0120039	plasma membrane bounded cell projection morphogenesis	Biological Process	7	ENSRNOP00000040760,ENSRNOP00000004382,ENSRNOP00000075739,ENSRNOP00000071115,ENSRNOP00000019393,ENSRNOP00000072116,ENSRNOP00000073469
6	GO:0031175	neuron projection development	Biological Process	10	ENSRNOP00000040760,ENSRNOP00000004382,ENSRNOP00000075739,ENSRNOP00000071115,ENSRNOP00000019393,ENSRNOP00000023017,ENSRNOP00000072116,ENSRNOP00000073469,ENSRNOP00000017692,ENSRNOP00000053831
6	GO:0031529	ruffle organization	Biological Process	1	ENSRNOP00000075739
6	GO:0106027	neuron projection organization	Biological Process	1	ENSRNOP00000019393
6	GO:0008064	regulation of actin polymerization or depolymerization	Biological Process	2	ENSRNOP00000019393,ENSRNOP00000001315
6	GO:0045217	cell-cell junction maintenance	Biological Process	1	ENSRNOP00000075739
6	GO:0051292	nuclear pore complex assembly	Biological Process	1	ENSRNOP00000040760
6	GO:0034368	protein-lipid complex remodeling	Biological Process	2	ENSRNOP00000007371,ENSRNOP00000022594
6	GO:0065004	protein-DNA complex assembly	Biological Process	1	ENSRNOP00000067217
6	GO:0010769	regulation of cell morphogenesis involved in differentiation	Biological Process	2	ENSRNOP00000040760,ENSRNOP00000019393
6	GO:0048259	regulation of receptor-mediated endocytosis	Biological Process	4	ENSRNOP00000072116,ENSRNOP00000045637,ENSRNOP00000023017,ENSRNOP00000053831
6	GO:0050764	regulation of phagocytosis	Biological Process	1	ENSRNOP00000036716
6	GO:0110053	regulation of actin filament organization	Biological Process	2	ENSRNOP00000019393,ENSRNOP00000001315
6	GO:0050771	negative regulation of axonogenesis	Biological Process	1	ENSRNOP00000040760
6	GO:0032460	negative regulation of protein oligomerization	Biological Process	1	ENSRNOP00000072116
6	GO:0050772	positive regulation of axonogenesis	Biological Process	2	ENSRNOP00000019393,ENSRNOP00000040760
6	GO:0050775	positive regulation of dendrite morphogenesis	Biological Process	1	ENSRNOP00000019393
6	GO:0030838	positive regulation of actin filament polymerization	Biological Process	1	ENSRNOP00000001315
6	GO:0097119	postsynaptic density protein 95 clustering	Biological Process	1	ENSRNOP00000019393
6	GO:1901626	regulation of postsynaptic membrane organization	Biological Process	1	ENSRNOP00000019393
6	GO:0099024	plasma membrane invagination	Biological Process	2	ENSRNOP00000039630,ENSRNOP00000036716
6	GO:1990809	endoplasmic reticulum tubular network membrane organization	Biological Process	1	ENSRNOP00000040760
6	GO:0008154	actin polymerization or depolymerization	Biological Process	3	ENSRNOP00000001607,ENSRNOP00000019393,ENSRNOP00000001315
6	GO:0045010	actin nucleation	Biological Process	1	ENSRNOP00000001315
6	GO:0051639	actin filament network formation	Biological Process	2	ENSRNOP00000014502,ENSRNOP00000001607
6	GO:0051764	actin crosslink formation	Biological Process	1	ENSRNOP00000014502
6	GO:0061572	actin filament bundle organization	Biological Process	2	ENSRNOP00000014502,ENSRNOP00000019393
6	GO:0045214	sarcomere organization	Biological Process	1	ENSRNOP00000009344
6	GO:0061001	regulation of dendritic spine morphogenesis	Biological Process	1	ENSRNOP00000019393
6	GO:0071333	cellular response to glucose stimulus	Biological Process	1	ENSRNOP00000072006
6	GO:0030003	cellular cation homeostasis	Biological Process	4	ENSRNOP00000045637,ENSRNOP00000013220,ENSRNOP00000069954,ENSRNOP00000009344
6	GO:0006977	DNA damage response, signal transduction by p53 class mediator resulting in cell cycle arrest	Biological Process	1	ENSRNOP00000071002
6	GO:1902806	regulation of cell cycle G1/S phase transition	Biological Process	1	ENSRNOP00000071002
6	GO:1902807	negative regulation of cell cycle G1/S phase transition	Biological Process	1	ENSRNOP00000071002
6	GO:0000082	G1/S transition of mitotic cell cycle	Biological Process	1	ENSRNOP00000071002
6	GO:2000249	regulation of actin cytoskeleton reorganization	Biological Process	1	ENSRNOP00000075739
6	GO:0030072	peptide hormone secretion	Biological Process	2	ENSRNOP00000069954,ENSRNOP00000072006
6	GO:1903305	regulation of regulated secretory pathway	Biological Process	2	ENSRNOP00000036716,ENSRNOP00000053831
6	GO:0002576	platelet degranulation	Biological Process	1	ENSRNOP00000036716
6	GO:1903307	positive regulation of regulated secretory pathway	Biological Process	2	ENSRNOP00000036716,ENSRNOP00000053831
6	GO:0050796	regulation of insulin secretion	Biological Process	1	ENSRNOP00000069954
6	GO:0032024	positive regulation of insulin secretion	Biological Process	1	ENSRNOP00000069954
6	GO:2000781	positive regulation of double-strand break repair	Biological Process	1	ENSRNOP00000033812
6	GO:1903038	negative regulation of leukocyte cell-cell adhesion	Biological Process	1	ENSRNOP00000070203
6	GO:1903514	release of sequestered calcium ion into cytosol by endoplasmic reticulum	Biological Process	1	ENSRNOP00000009344
6	GO:0002573	myeloid leukocyte differentiation	Biological Process	3	ENSRNOP00000045637,ENSRNOP00000075739,ENSRNOP00000036716
6	GO:0045685	regulation of glial cell differentiation	Biological Process	1	ENSRNOP00000040760
6	GO:0045687	positive regulation of glial cell differentiation	Biological Process	1	ENSRNOP00000040760
6	GO:0048708	astrocyte differentiation	Biological Process	1	ENSRNOP00000002321
6	GO:0048709	oligodendrocyte differentiation	Biological Process	3	ENSRNOP00000002321,ENSRNOP00000072116,ENSRNOP00000040760
6	GO:0042063	gliogenesis	Biological Process	5	ENSRNOP00000002321,ENSRNOP00000040760,ENSRNOP00000072116,ENSRNOP00000001248,ENSRNOP00000045637
6	GO:0048699	generation of neurons	Biological Process	13	ENSRNOP00000073469,ENSRNOP00000040760,ENSRNOP00000004382,ENSRNOP00000075739,ENSRNOP00000071115,ENSRNOP00000019393,ENSRNOP00000023017,ENSRNOP00000018014,ENSRNOP00000053831,ENSRNOP00000072116,ENSRNOP00000001248,ENSRNOP00000017692,ENSRNOP00000045637
6	GO:0050767	regulation of neurogenesis	Biological Process	5	ENSRNOP00000019393,ENSRNOP00000040760,ENSRNOP00000023017,ENSRNOP00000001248,ENSRNOP00000045637
6	GO:0021953	central nervous system neuron differentiation	Biological Process	1	ENSRNOP00000075739
6	GO:0045664	regulation of neuron differentiation	Biological Process	3	ENSRNOP00000019393,ENSRNOP00000040760,ENSRNOP00000023017
6	GO:0045665	negative regulation of neuron differentiation	Biological Process	2	ENSRNOP00000040760,ENSRNOP00000023017
6	GO:0045666	positive regulation of neuron differentiation	Biological Process	2	ENSRNOP00000019393,ENSRNOP00000040760
6	GO:1903251	multi-ciliated epithelial cell differentiation	Biological Process	1	ENSRNOP00000070950
6	GO:0051146	striated muscle cell differentiation	Biological Process	1	ENSRNOP00000009344
6	GO:0001837	epithelial to mesenchymal transition	Biological Process	1	ENSRNOP00000040760
6	GO:0010742	macrophage derived foam cell differentiation	Biological Process	1	ENSRNOP00000007371
6	GO:0048667	cell morphogenesis involved in neuron differentiation	Biological Process	5	ENSRNOP00000040760,ENSRNOP00000004382,ENSRNOP00000075739,ENSRNOP00000071115,ENSRNOP00000019393
6	GO:0014002	astrocyte development	Biological Process	1	ENSRNOP00000002321
6	GO:0014003	oligodendrocyte development	Biological Process	2	ENSRNOP00000072116,ENSRNOP00000002321
6	GO:0055002	striated muscle cell development	Biological Process	1	ENSRNOP00000009344
6	GO:0010880	regulation of release of sequestered calcium ion into cytosol by sarcoplasmic reticulum	Biological Process	1	ENSRNOP00000009344
6	GO:0032872	regulation of stress-activated MAPK cascade	Biological Process	1	ENSRNOP00000045637
6	GO:1902229	regulation of intrinsic apoptotic signaling pathway in response to DNA damage	Biological Process	1	ENSRNOP00000072116
6	GO:0043247	telomere maintenance in response to DNA damage	Biological Process	1	ENSRNOP00000014660
6	GO:0042149	cellular response to glucose starvation	Biological Process	1	ENSRNOP00000069954
6	GO:0031103	axon regeneration	Biological Process	1	ENSRNOP00000040760
6	GO:0034614	cellular response to reactive oxygen species	Biological Process	2	ENSRNOP00000007175,ENSRNOP00000000696
6	GO:0036503	ERAD pathway	Biological Process	1	ENSRNOP00000002540
6	GO:0071218	cellular response to misfolded protein	Biological Process	1	ENSRNOP00000002540
6	GO:0070301	cellular response to hydrogen peroxide	Biological Process	2	ENSRNOP00000000696,ENSRNOP00000007175
6	GO:0071549	cellular response to dexamethasone stimulus	Biological Process	1	ENSRNOP00000014493
6	GO:1905145	cellular response to acetylcholine	Biological Process	1	ENSRNOP00000004741
6	GO:0071398	cellular response to fatty acid	Biological Process	1	ENSRNOP00000007371
6	GO:1904577	cellular response to tunicamycin	Biological Process	1	ENSRNOP00000072116
6	GO:0071248	cellular response to metal ion	Biological Process	2	ENSRNOP00000045637,ENSRNOP00000023017
6	GO:0071322	cellular response to carbohydrate stimulus	Biological Process	1	ENSRNOP00000072006
6	GO:0071345	cellular response to cytokine stimulus	Biological Process	5	ENSRNOP00000075739,ENSRNOP00000033812,ENSRNOP00000072006,ENSRNOP00000019393,ENSRNOP00000007371
6	GO:0071363	cellular response to growth factor stimulus	Biological Process	3	ENSRNOP00000001248,ENSRNOP00000019393,ENSRNOP00000072116
6	GO:0071396	cellular response to lipid	Biological Process	6	ENSRNOP00000021863,ENSRNOP00000073953,ENSRNOP00000026643,ENSRNOP00000007371,ENSRNOP00000014493,ENSRNOP00000072116
6	GO:0071407	cellular response to organic cyclic compound	Biological Process	6	ENSRNOP00000021863,ENSRNOP00000073953,ENSRNOP00000045637,ENSRNOP00000018820,ENSRNOP00000014493,ENSRNOP00000072116
6	GO:0036294	cellular response to decreased oxygen levels	Biological Process	2	ENSRNOP00000055942,ENSRNOP00000001248
6	GO:0036295	cellular response to increased oxygen levels	Biological Process	1	ENSRNOP00000013220
6	GO:0071242	cellular response to ammonium ion	Biological Process	1	ENSRNOP00000004741
6	GO:0071222	cellular response to lipopolysaccharide	Biological Process	1	ENSRNOP00000026643
6	GO:0071320	cellular response to cAMP	Biological Process	2	ENSRNOP00000045637,ENSRNOP00000018820
6	GO:1901653	cellular response to peptide	Biological Process	1	ENSRNOP00000069954
[truncated: 626 more rows]

## Sheet: MF
Level	GO_ID	Term	Type	Seqs_Num	Sequences
1	GO:0003674	molecular_function	Molecular Function	81	ENSRNOP00000055942,ENSRNOP00000019393,ENSRNOP00000072116,ENSRNOP00000040760,ENSRNOP00000002321,ENSRNOP00000007371,ENSRNOP00000020717,ENSRNOP00000057815,ENSRNOP00000053831,ENSRNOP00000069954,ENSRNOP00000039152,ENSRNOP00000008062,ENSRNOP00000018014,ENSRNOP00000033304,ENSRNOP00000074861,ENSRNOP00000014502,ENSRNOP00000009344,ENSRNOP00000007175,ENSRNOP00000000696,ENSRNOP00000018620,ENSRNOP00000021863,…
2	GO:0140110	transcription regulator activity	Molecular Function	1	ENSRNOP00000021863
2	GO:0003824	catalytic activity	Molecular Function	28	ENSRNOP00000055942,ENSRNOP00000039152,ENSRNOP00000040168,ENSRNOP00000000120,ENSRNOP00000033812,ENSRNOP00000058505,ENSRNOP00000018620,ENSRNOP00000073728,ENSRNOP00000057815,ENSRNOP00000002540,ENSRNOP00000062425,ENSRNOP00000017271,ENSRNOP00000071002,ENSRNOP00000069954,ENSRNOP00000001215,ENSRNOP00000000696,ENSRNOP00000053831,ENSRNOP00000070950,ENSRNOP00000075739,ENSRNOP00000001248,ENSRNOP00000013486,…
2	GO:0005198	structural molecule activity	Molecular Function	7	ENSRNOP00000018820,ENSRNOP00000014493,ENSRNOP00000024380,ENSRNOP00000033369,ENSRNOP00000039152,ENSRNOP00000001315,ENSRNOP00000073041
2	GO:0005215	transporter activity	Molecular Function	5	ENSRNOP00000022594,ENSRNOP00000007371,ENSRNOP00000034357,ENSRNOP00000045637,ENSRNOP00000070968
2	GO:0005488	binding	Molecular Function	67	ENSRNOP00000019393,ENSRNOP00000072116,ENSRNOP00000040760,ENSRNOP00000002321,ENSRNOP00000007371,ENSRNOP00000020717,ENSRNOP00000057815,ENSRNOP00000053831,ENSRNOP00000069954,ENSRNOP00000008062,ENSRNOP00000018014,ENSRNOP00000033304,ENSRNOP00000074861,ENSRNOP00000014502,ENSRNOP00000009344,ENSRNOP00000007175,ENSRNOP00000000696,ENSRNOP00000018620,ENSRNOP00000021863,ENSRNOP00000026643,ENSRNOP00000040168,…
2	GO:0098772	molecular function regulator	Molecular Function	14	ENSRNOP00000033812,ENSRNOP00000007175,ENSRNOP00000051504,ENSRNOP00000056600,ENSRNOP00000005845,ENSRNOP00000002321,ENSRNOP00000020717,ENSRNOP00000000696,ENSRNOP00000054937,ENSRNOP00000071002,ENSRNOP00000069027,ENSRNOP00000018820,ENSRNOP00000004741,ENSRNOP00000070203
2	GO:0060089	molecular transducer activity	Molecular Function	9	ENSRNOP00000075739,ENSRNOP00000001248,ENSRNOP00000023335,ENSRNOP00000051198,ENSRNOP00000071115,ENSRNOP00000012612,ENSRNOP00000070968,ENSRNOP00000036716,ENSRNOP00000070203
2	GO:0140104	molecular carrier activity	Molecular Function	1	ENSRNOP00000045637
3	GO:0003712	transcription coregulator activity	Molecular Function	1	ENSRNOP00000021863
3	GO:0016491	oxidoreductase activity	Molecular Function	2	ENSRNOP00000055942,ENSRNOP00000058505
3	GO:0016740	transferase activity	Molecular Function	11	ENSRNOP00000033812,ENSRNOP00000002540,ENSRNOP00000069954,ENSRNOP00000070950,ENSRNOP00000075739,ENSRNOP00000001248,ENSRNOP00000013486,ENSRNOP00000019918,ENSRNOP00000021258,ENSRNOP00000008062,ENSRNOP00000051330
3	GO:0016787	hydrolase activity	Molecular Function	14	ENSRNOP00000039152,ENSRNOP00000040168,ENSRNOP00000000120,ENSRNOP00000018620,ENSRNOP00000073728,ENSRNOP00000057815,ENSRNOP00000062425,ENSRNOP00000017271,ENSRNOP00000071002,ENSRNOP00000001215,ENSRNOP00000000696,ENSRNOP00000053831,ENSRNOP00000070214,ENSRNOP00000026492
3	GO:0032451	demethylase activity	Molecular Function	1	ENSRNOP00000073953
3	GO:0140096	catalytic activity, acting on a protein	Molecular Function	14	ENSRNOP00000040168,ENSRNOP00000062425,ENSRNOP00000017271,ENSRNOP00000071002,ENSRNOP00000000120,ENSRNOP00000070950,ENSRNOP00000075739,ENSRNOP00000001248,ENSRNOP00000018620,ENSRNOP00000013486,ENSRNOP00000019918,ENSRNOP00000021258,ENSRNOP00000051330,ENSRNOP00000073953
3	GO:0140098	catalytic activity, acting on RNA	Molecular Function	2	ENSRNOP00000073728,ENSRNOP00000026492
3	GO:0003735	structural constituent of ribosome	Molecular Function	4	ENSRNOP00000018820,ENSRNOP00000014493,ENSRNOP00000024380,ENSRNOP00000033369
3	GO:0005200	structural constituent of cytoskeleton	Molecular Function	2	ENSRNOP00000039152,ENSRNOP00000001315
3	GO:0005201	extracellular matrix structural constituent	Molecular Function	1	ENSRNOP00000073041
3	GO:0022857	transmembrane transporter activity	Molecular Function	2	ENSRNOP00000045637,ENSRNOP00000070968
3	GO:0005319	lipid transporter activity	Molecular Function	4	ENSRNOP00000022594,ENSRNOP00000034357,ENSRNOP00000007371,ENSRNOP00000070968
3	GO:0005515	protein binding	Molecular Function	49	ENSRNOP00000018014,ENSRNOP00000000696,ENSRNOP00000020717,ENSRNOP00000018620,ENSRNOP00000007175,ENSRNOP00000021863,ENSRNOP00000026643,ENSRNOP00000040168,ENSRNOP00000033812,ENSRNOP00000003921,ENSRNOP00000072116,ENSRNOP00000002540,ENSRNOP00000019393,ENSRNOP00000014502,ENSRNOP00000001315,ENSRNOP00000019759,ENSRNOP00000001607,ENSRNOP00000001215,ENSRNOP00000075739,ENSRNOP00000001248,ENSRNOP00000053831,…
3	GO:0003682	chromatin binding	Molecular Function	1	ENSRNOP00000067217
3	GO:0030246	carbohydrate binding	Molecular Function	4	ENSRNOP00000069954,ENSRNOP00000070203,ENSRNOP00000001215,ENSRNOP00000072503
3	GO:0008289	lipid binding	Molecular Function	9	ENSRNOP00000003921,ENSRNOP00000000696,ENSRNOP00000039630,ENSRNOP00000007371,ENSRNOP00000022594,ENSRNOP00000070968,ENSRNOP00000034357,ENSRNOP00000053831,ENSRNOP00000072503
3	GO:0008144	drug binding	Molecular Function	8	ENSRNOP00000075739,ENSRNOP00000013486,ENSRNOP00000073728,ENSRNOP00000001248,ENSRNOP00000070950,ENSRNOP00000040168,ENSRNOP00000069954,ENSRNOP00000003921
3	GO:0015643	toxic substance binding	Molecular Function	1	ENSRNOP00000003921
3	GO:0050840	extracellular matrix binding	Molecular Function	1	ENSRNOP00000070203
3	GO:0033218	amide binding	Molecular Function	4	ENSRNOP00000007175,ENSRNOP00000072116,ENSRNOP00000022594,ENSRNOP00000000696
3	GO:0036094	small molecule binding	Molecular Function	16	ENSRNOP00000003921,ENSRNOP00000075739,ENSRNOP00000013486,ENSRNOP00000073728,ENSRNOP00000001248,ENSRNOP00000070950,ENSRNOP00000040168,ENSRNOP00000069954,ENSRNOP00000039152,ENSRNOP00000045637,ENSRNOP00000017692,ENSRNOP00000058505,ENSRNOP00000070968,ENSRNOP00000057815,ENSRNOP00000070203,ENSRNOP00000000696
3	GO:0043167	ion binding	Molecular Function	32	ENSRNOP00000008062,ENSRNOP00000069954,ENSRNOP00000014502,ENSRNOP00000009344,ENSRNOP00000003921,ENSRNOP00000041521,ENSRNOP00000055942,ENSRNOP00000073953,ENSRNOP00000021258,ENSRNOP00000033304,ENSRNOP00000057815,ENSRNOP00000033369,ENSRNOP00000075739,ENSRNOP00000013486,ENSRNOP00000073728,ENSRNOP00000001248,ENSRNOP00000070950,ENSRNOP00000040168,ENSRNOP00000039152,ENSRNOP00000045637,ENSRNOP00000017692,…
3	GO:0044877	protein-containing complex binding	Molecular Function	12	ENSRNOP00000019393,ENSRNOP00000014502,ENSRNOP00000001315,ENSRNOP00000019759,ENSRNOP00000045637,ENSRNOP00000026643,ENSRNOP00000070203,ENSRNOP00000036716,ENSRNOP00000067217,ENSRNOP00000018820,ENSRNOP00000072116,ENSRNOP00000040760
3	GO:0048037	cofactor binding	Molecular Function	3	ENSRNOP00000058505,ENSRNOP00000055942,ENSRNOP00000003921
3	GO:0050997	quaternary ammonium group binding	Molecular Function	1	ENSRNOP00000022594
3	GO:0097159	organic cyclic compound binding	Molecular Function	26	ENSRNOP00000033304,ENSRNOP00000074861,ENSRNOP00000000476,ENSRNOP00000003921,ENSRNOP00000073953,ENSRNOP00000073728,ENSRNOP00000024380,ENSRNOP00000070538,ENSRNOP00000026492,ENSRNOP00000002321,ENSRNOP00000075739,ENSRNOP00000013486,ENSRNOP00000001248,ENSRNOP00000070950,ENSRNOP00000040168,ENSRNOP00000069954,ENSRNOP00000039152,ENSRNOP00000045637,ENSRNOP00000017692,ENSRNOP00000014660,ENSRNOP00000058505,…
3	GO:0097367	carbohydrate derivative binding	Molecular Function	15	ENSRNOP00000075739,ENSRNOP00000013486,ENSRNOP00000073728,ENSRNOP00000001248,ENSRNOP00000070950,ENSRNOP00000040168,ENSRNOP00000069954,ENSRNOP00000039152,ENSRNOP00000045637,ENSRNOP00000017692,ENSRNOP00000007371,ENSRNOP00000058505,ENSRNOP00000057815,ENSRNOP00000033812,ENSRNOP00000000696
3	GO:1901363	heterocyclic compound binding	Molecular Function	26	ENSRNOP00000033304,ENSRNOP00000074861,ENSRNOP00000000476,ENSRNOP00000003921,ENSRNOP00000073953,ENSRNOP00000073728,ENSRNOP00000024380,ENSRNOP00000070538,ENSRNOP00000026492,ENSRNOP00000002321,ENSRNOP00000075739,ENSRNOP00000013486,ENSRNOP00000001248,ENSRNOP00000070950,ENSRNOP00000040168,ENSRNOP00000069954,ENSRNOP00000039152,ENSRNOP00000045637,ENSRNOP00000017692,ENSRNOP00000014660,ENSRNOP00000058505,…
3	GO:1901681	sulfur compound binding	Molecular Function	1	ENSRNOP00000007371
3	GO:0005085	guanyl-nucleotide exchange factor activity	Molecular Function	3	ENSRNOP00000020717,ENSRNOP00000005845,ENSRNOP00000002321
3	GO:0030234	enzyme regulator activity	Molecular Function	10	ENSRNOP00000033812,ENSRNOP00000007175,ENSRNOP00000051504,ENSRNOP00000056600,ENSRNOP00000020717,ENSRNOP00000000696,ENSRNOP00000054937,ENSRNOP00000071002,ENSRNOP00000069027,ENSRNOP00000018820
3	GO:0030545	receptor regulator activity	Molecular Function	2	ENSRNOP00000004741,ENSRNOP00000070203
3	GO:0038023	signaling receptor activity	Molecular Function	9	ENSRNOP00000075739,ENSRNOP00000001248,ENSRNOP00000023335,ENSRNOP00000051198,ENSRNOP00000071115,ENSRNOP00000036716,ENSRNOP00000070203,ENSRNOP00000012612,ENSRNOP00000070968
3	GO:0016530	metallochaperone activity	Molecular Function	1	ENSRNOP00000045637
4	GO:0003713	transcription coactivator activity	Molecular Function	1	ENSRNOP00000021863
4	GO:0004497	monooxygenase activity	Molecular Function	1	ENSRNOP00000058505
4	GO:0016651	oxidoreductase activity, acting on NAD(P)H	Molecular Function	1	ENSRNOP00000058505
4	GO:0016627	oxidoreductase activity, acting on the CH-CH group of donors	Molecular Function	1	ENSRNOP00000055942
4	GO:0016705	oxidoreductase activity, acting on paired donors, with incorporation or reduction of molecular oxygen	Molecular Function	1	ENSRNOP00000058505
4	GO:0016722	oxidoreductase activity, oxidizing metal ions	Molecular Function	1	ENSRNOP00000058505
4	GO:0016746	transferase activity, transferring acyl groups	Molecular Function	1	ENSRNOP00000051330
4	GO:0016757	transferase activity, transferring glycosyl groups	Molecular Function	2	ENSRNOP00000033812,ENSRNOP00000002540
4	GO:0016772	transferase activity, transferring phosphorus-containing groups	Molecular Function	5	ENSRNOP00000069954,ENSRNOP00000070950,ENSRNOP00000075739,ENSRNOP00000001248,ENSRNOP00000008062
4	GO:0019787	ubiquitin-like protein transferase activity	Molecular Function	3	ENSRNOP00000013486,ENSRNOP00000019918,ENSRNOP00000021258
4	GO:0008233	peptidase activity	Molecular Function	5	ENSRNOP00000040168,ENSRNOP00000062425,ENSRNOP00000017271,ENSRNOP00000071002,ENSRNOP00000000120
4	GO:0016788	hydrolase activity, acting on ester bonds	Molecular Function	5	ENSRNOP00000018620,ENSRNOP00000057815,ENSRNOP00000053831,ENSRNOP00000070214,ENSRNOP00000026492
4	GO:0016798	hydrolase activity, acting on glycosyl bonds	Molecular Function	2	ENSRNOP00000001215,ENSRNOP00000000696
4	GO:0016810	hydrolase activity, acting on carbon-nitrogen (but not peptide) bonds	Molecular Function	1	ENSRNOP00000000120
4	GO:0016817	hydrolase activity, acting on acid anhydrides	Molecular Function	3	ENSRNOP00000039152,ENSRNOP00000073728,ENSRNOP00000040168
4	GO:0017171	serine hydrolase activity	Molecular Function	3	ENSRNOP00000040168,ENSRNOP00000062425,ENSRNOP00000017271
4	GO:0032452	histone demethylase activity	Molecular Function	1	ENSRNOP00000073953
4	GO:0004672	protein kinase activity	Molecular Function	3	ENSRNOP00000070950,ENSRNOP00000075739,ENSRNOP00000001248
4	GO:0004721	phosphoprotein phosphatase activity	Molecular Function	1	ENSRNOP00000018620
4	GO:0019707	protein-cysteine S-acyltransferase activity	Molecular Function	1	ENSRNOP00000051330
4	GO:0003724	RNA helicase activity	Molecular Function	1	ENSRNOP00000073728
4	GO:0004540	ribonuclease activity	Molecular Function	1	ENSRNOP00000026492
4	GO:0015075	ion transmembrane transporter activity	Molecular Function	1	ENSRNOP00000045637
4	GO:0090482	vitamin transmembrane transporter activity	Molecular Function	1	ENSRNOP00000070968
4	GO:0015318	inorganic molecular entity transmembrane transporter activity	Molecular Function	2	ENSRNOP00000045637,ENSRNOP00000070968
4	GO:0005548	phospholipid transporter activity	Molecular Function	2	ENSRNOP00000022594,ENSRNOP00000034357
4	GO:0015248	sterol transporter activity	Molecular Function	1	ENSRNOP00000007371
4	GO:0034632	retinol transmembrane transporter activity	Molecular Function	1	ENSRNOP00000070968
4	GO:0046624	sphingolipid transporter activity	Molecular Function	1	ENSRNOP00000022594
4	GO:0008134	transcription factor binding	Molecular Function	3	ENSRNOP00000021863,ENSRNOP00000073953,ENSRNOP00000018014
4	GO:0042393	histone binding	Molecular Function	1	ENSRNOP00000033812
4	GO:0051087	chaperone binding	Molecular Function	4	ENSRNOP00000003921,ENSRNOP00000072116,ENSRNOP00000002540,ENSRNOP00000026643
4	GO:0005102	signaling receptor binding	Molecular Function	14	ENSRNOP00000000696,ENSRNOP00000020717,ENSRNOP00000017692,ENSRNOP00000014502,ENSRNOP00000026643,ENSRNOP00000021863,ENSRNOP00000004741,ENSRNOP00000070203,ENSRNOP00000073953,ENSRNOP00000072116,ENSRNOP00000007371,ENSRNOP00000045637,ENSRNOP00000001215,ENSRNOP00000040168
4	GO:0050839	cell adhesion molecule binding	Molecular Function	7	ENSRNOP00000014502,ENSRNOP00000026643,ENSRNOP00000019393,ENSRNOP00000011208,ENSRNOP00000067217,ENSRNOP00000040760,ENSRNOP00000001607
4	GO:0019838	growth factor binding	Molecular Function	3	ENSRNOP00000002809,ENSRNOP00000075739,ENSRNOP00000001248
4	GO:0051018	protein kinase A binding	Molecular Function	1	ENSRNOP00000021258
4	GO:0005522	profilin binding	Molecular Function	1	ENSRNOP00000019393
4	GO:0046983	protein dimerization activity	Molecular Function	5	ENSRNOP00000000696,ENSRNOP00000075739,ENSRNOP00000036716,ENSRNOP00000026643,ENSRNOP00000067217
4	GO:0008092	cytoskeletal protein binding	Molecular Function	7	ENSRNOP00000019393,ENSRNOP00000014502,ENSRNOP00000001315,ENSRNOP00000019759,ENSRNOP00000001607,ENSRNOP00000072006,ENSRNOP00000072116
4	GO:0042802	identical protein binding	Molecular Function	13	ENSRNOP00000000696,ENSRNOP00000075739,ENSRNOP00000036716,ENSRNOP00000026643,ENSRNOP00000003921,ENSRNOP00000007175,ENSRNOP00000014502,ENSRNOP00000023017,ENSRNOP00000009344,ENSRNOP00000018014,ENSRNOP00000001248,ENSRNOP00000070950,ENSRNOP00000026492
4	GO:0051787	misfolded protein binding	Molecular Function	2	ENSRNOP00000072116,ENSRNOP00000002540
4	GO:0019899	enzyme binding	Molecular Function	24	ENSRNOP00000007175,ENSRNOP00000021863,ENSRNOP00000026643,ENSRNOP00000040168,ENSRNOP00000053831,ENSRNOP00000005845,ENSRNOP00000002321,ENSRNOP00000020717,ENSRNOP00000072006,ENSRNOP00000054937,ENSRNOP00000014660,ENSRNOP00000075739,ENSRNOP00000069954,ENSRNOP00000001248,ENSRNOP00000072116,ENSRNOP00000040760,ENSRNOP00000013486,ENSRNOP00000021258,ENSRNOP00000007371,ENSRNOP00000033812,ENSRNOP00000014502,…
4	GO:0019904	protein domain specific binding	Molecular Function	2	ENSRNOP00000069027,ENSRNOP00000001215
4	GO:0019955	cytokine binding	Molecular Function	2	ENSRNOP00000039462,ENSRNOP00000075739
4	GO:0031369	translation initiation factor binding	Molecular Function	1	ENSRNOP00000002321
4	GO:0043236	laminin binding	Molecular Function	1	ENSRNOP00000070203
4	GO:0043621	protein self-association	Molecular Function	1	ENSRNOP00000000120
4	GO:0047485	protein N-terminus binding	Molecular Function	2	ENSRNOP00000072116,ENSRNOP00000026643
4	GO:0051219	phosphoprotein binding	Molecular Function	1	ENSRNOP00000018620
4	GO:0097677	STAT family protein binding	Molecular Function	1	ENSRNOP00000033812
4	GO:0031490	chromatin DNA binding	Molecular Function	1	ENSRNOP00000067217
4	GO:0031491	nucleosome binding	Molecular Function	1	ENSRNOP00000067217
4	GO:0048029	monosaccharide binding	Molecular Function	2	ENSRNOP00000069954,ENSRNOP00000070203
4	GO:0070492	oligosaccharide binding	Molecular Function	1	ENSRNOP00000070203
4	GO:0005504	fatty acid binding	Molecular Function	1	ENSRNOP00000003921
4	GO:0005543	phospholipid binding	Molecular Function	6	ENSRNOP00000022594,ENSRNOP00000034357,ENSRNOP00000053831,ENSRNOP00000000696,ENSRNOP00000039630,ENSRNOP00000007371
4	GO:0019840	isoprenoid binding	Molecular Function	1	ENSRNOP00000070968
4	GO:0019992	diacylglycerol binding	Molecular Function	1	ENSRNOP00000022594
4	GO:0046625	sphingolipid binding	Molecular Function	2	ENSRNOP00000022594,ENSRNOP00000000696
4	GO:0051861	glycolipid binding	Molecular Function	1	ENSRNOP00000000696
4	GO:0005524	ATP binding	Molecular Function	7	ENSRNOP00000075739,ENSRNOP00000013486,ENSRNOP00000073728,ENSRNOP00000001248,ENSRNOP00000070950,ENSRNOP00000040168,ENSRNOP00000069954
4	GO:0019825	oxygen binding	Molecular Function	1	ENSRNOP00000003921
4	GO:0070279	vitamin B6 binding	Molecular Function	1	ENSRNOP00000003921
4	GO:0042277	peptide binding	Molecular Function	2	ENSRNOP00000007175,ENSRNOP00000072116
4	GO:0097001	ceramide binding	Molecular Function	2	ENSRNOP00000000696,ENSRNOP00000022594
4	GO:0000166	nucleotide binding	Molecular Function	12	ENSRNOP00000075739,ENSRNOP00000013486,ENSRNOP00000073728,ENSRNOP00000001248,ENSRNOP00000070950,ENSRNOP00000040168,ENSRNOP00000069954,ENSRNOP00000039152,ENSRNOP00000045637,ENSRNOP00000017692,ENSRNOP00000058505,ENSRNOP00000057815
4	GO:0001882	nucleoside binding	Molecular Function	3	ENSRNOP00000039152,ENSRNOP00000045637,ENSRNOP00000017692
4	GO:0019842	vitamin binding	Molecular Function	2	ENSRNOP00000070968,ENSRNOP00000003921
4	GO:0043177	organic acid binding	Molecular Function	2	ENSRNOP00000003921,ENSRNOP00000000696
4	GO:0043178	alcohol binding	Molecular Function	1	ENSRNOP00000070968
4	GO:0043168	anion binding	Molecular Function	20	ENSRNOP00000003921,ENSRNOP00000075739,ENSRNOP00000013486,ENSRNOP00000073728,ENSRNOP00000001248,ENSRNOP00000070950,ENSRNOP00000040168,ENSRNOP00000069954,ENSRNOP00000039152,ENSRNOP00000045637,ENSRNOP00000017692,ENSRNOP00000000696,ENSRNOP00000039630,ENSRNOP00000007371,ENSRNOP00000022594,ENSRNOP00000058505,ENSRNOP00000057815,ENSRNOP00000034357,ENSRNOP00000053831,ENSRNOP00000033812
4	GO:0043169	cation binding	Molecular Function	17	ENSRNOP00000008062,ENSRNOP00000069954,ENSRNOP00000014502,ENSRNOP00000009344,ENSRNOP00000041521,ENSRNOP00000055942,ENSRNOP00000073953,ENSRNOP00000021258,ENSRNOP00000033304,ENSRNOP00000057815,ENSRNOP00000033369,ENSRNOP00000045637,ENSRNOP00000003921,ENSRNOP00000021863,ENSRNOP00000019918,ENSRNOP00000005845,ENSRNOP00000022594
4	GO:0051015	actin filament binding	Molecular Function	4	ENSRNOP00000019393,ENSRNOP00000014502,ENSRNOP00000001315,ENSRNOP00000019759
4	GO:0005178	integrin binding	Molecular Function	2	ENSRNOP00000014502,ENSRNOP00000026643
4	GO:0005518	collagen binding	Molecular Function	1	ENSRNOP00000026643
4	GO:0019865	immunoglobulin binding	Molecular Function	3	ENSRNOP00000070203,ENSRNOP00000036716,ENSRNOP00000026643
4	GO:0034988	Fc-gamma receptor I complex binding	Molecular Function	1	ENSRNOP00000070203
4	GO:0043021	ribonucleoprotein complex binding	Molecular Function	2	ENSRNOP00000045637,ENSRNOP00000018820
4	GO:0020037	heme binding	Molecular Function	1	ENSRNOP00000055942
4	GO:0048038	quinone binding	Molecular Function	1	ENSRNOP00000055942
4	GO:0050662	coenzyme binding	Molecular Function	2	ENSRNOP00000058505,ENSRNOP00000003921
4	GO:0031210	phosphatidylcholine binding	Molecular Function	1	ENSRNOP00000022594
4	GO:0003676	nucleic acid binding	Molecular Function	13	ENSRNOP00000033304,ENSRNOP00000074861,ENSRNOP00000003921,ENSRNOP00000073953,ENSRNOP00000073728,ENSRNOP00000024380,ENSRNOP00000070538,ENSRNOP00000026492,ENSRNOP00000002321,ENSRNOP00000014660,ENSRNOP00000067217,ENSRNOP00000033369,ENSRNOP00000000476
4	GO:0046906	tetrapyrrole binding	Molecular Function	1	ENSRNOP00000055942
4	GO:0072570	ADP-D-ribose binding	Molecular Function	1	ENSRNOP00000033812
4	GO:1901265	nucleoside phosphate binding	Molecular Function	12	ENSRNOP00000075739,ENSRNOP00000013486,ENSRNOP00000073728,ENSRNOP00000001248,ENSRNOP00000070950,ENSRNOP00000040168,ENSRNOP00000069954,ENSRNOP00000039152,ENSRNOP00000045637,ENSRNOP00000017692,ENSRNOP00000058505,ENSRNOP00000057815
4	GO:0005539	glycosaminoglycan binding	Molecular Function	1	ENSRNOP00000007371
4	GO:0032553	ribonucleotide binding	Molecular Function	12	ENSRNOP00000075739,ENSRNOP00000013486,ENSRNOP00000073728,ENSRNOP00000001248,ENSRNOP00000070950,ENSRNOP00000040168,ENSRNOP00000069954,ENSRNOP00000039152,ENSRNOP00000045637,ENSRNOP00000017692,ENSRNOP00000058505,ENSRNOP00000057815
4	GO:0008201	heparin binding	Molecular Function	1	ENSRNOP00000007371
4	GO:0005088	Ras guanyl-nucleotide exchange factor activity	Molecular Function	1	ENSRNOP00000020717
4	GO:0004857	enzyme inhibitor activity	Molecular Function	5	ENSRNOP00000007175,ENSRNOP00000051504,ENSRNOP00000056600,ENSRNOP00000054937,ENSRNOP00000033812
4	GO:0008047	enzyme activator activity	Molecular Function	3	ENSRNOP00000020717,ENSRNOP00000018820,ENSRNOP00000000696
4	GO:0019207	kinase regulator activity	Molecular Function	2	ENSRNOP00000054937,ENSRNOP00000018820
4	GO:0019208	phosphatase regulator activity	Molecular Function	2	ENSRNOP00000071002,ENSRNOP00000069027
4	GO:0060589	nucleoside-triphosphatase regulator activity	Molecular Function	1	ENSRNOP00000020717
4	GO:0061134	peptidase regulator activity	Molecular Function	3	ENSRNOP00000007175,ENSRNOP00000051504,ENSRNOP00000056600
4	GO:0048018	receptor ligand activity	Molecular Function	1	ENSRNOP00000070203
4	GO:0030547	receptor inhibitor activity	Molecular Function	1	ENSRNOP00000004741
4	GO:0099602	neurotransmitter receptor regulator activity	Molecular Function	1	ENSRNOP00000004741
4	GO:0004888	transmembrane signaling receptor activity	Molecular Function	6	ENSRNOP00000075739,ENSRNOP00000001248,ENSRNOP00000023335,ENSRNOP00000051198,ENSRNOP00000071115,ENSRNOP00000036716
4	GO:0050785	advanced glycation end-product receptor activity	Molecular Function	1	ENSRNOP00000070203
4	GO:0034986	iron chaperone activity	Molecular Function	1	ENSRNOP00000045637
5	GO:0016709	oxidoreductase activity, acting on paired donors, with incorporation or reduction of molecular oxygen, NAD(P)H as one donor, and incorporation of one atom of oxygen	Molecular Function	1	ENSRNOP00000058505
5	GO:0016653	oxidoreductase activity, acting on NAD(P)H, heme protein as acceptor	Molecular Function	1	ENSRNOP00000058505
5	GO:0000104	succinate dehydrogenase activity	Molecular Function	1	ENSRNOP00000055942
5	GO:0016635	oxidoreductase activity, acting on the CH-CH group of donors, quinone or related compound as acceptor	Molecular Function	1	ENSRNOP00000055942
5	GO:0016723	oxidoreductase activity, oxidizing metal ions, NAD or NADP as acceptor	Molecular Function	1	ENSRNOP00000058505
5	GO:0016747	transferase activity, transferring acyl groups other than amino-acyl groups	Molecular Function	1	ENSRNOP00000051330
5	GO:0016758	transferase activity, transferring hexosyl groups	Molecular Function	1	ENSRNOP00000002540
5	GO:0016763	transferase activity, transferring pentosyl groups	Molecular Function	1	ENSRNOP00000033812
5	GO:0016301	kinase activity	Molecular Function	4	ENSRNOP00000069954,ENSRNOP00000070950,ENSRNOP00000075739,ENSRNOP00000001248
5	GO:0016773	phosphotransferase activity, alcohol group as acceptor	Molecular Function	4	ENSRNOP00000069954,ENSRNOP00000070950,ENSRNOP00000075739,ENSRNOP00000001248
5	GO:0016780	phosphotransferase activity, for other substituted phosphate groups	Molecular Function	1	ENSRNOP00000008062
5	GO:0004842	ubiquitin-protein transferase activity	Molecular Function	3	ENSRNOP00000013486,ENSRNOP00000019918,ENSRNOP00000021258
5	GO:0061650	ubiquitin-like protein conjugating enzyme activity	Molecular Function	1	ENSRNOP00000013486
5	GO:0061659	ubiquitin-like protein ligase activity	Molecular Function	3	ENSRNOP00000013486,ENSRNOP00000019918,ENSRNOP00000021258
5	GO:0070011	peptidase activity, acting on L-amino acid peptides	Molecular Function	3	ENSRNOP00000040168,ENSRNOP00000062425,ENSRNOP00000017271
5	GO:0004518	nuclease activity	Molecular Function	1	ENSRNOP00000026492
5	GO:0016298	lipase activity	Molecular Function	2	ENSRNOP00000053831,ENSRNOP00000070214
5	GO:0042578	phosphoric ester hydrolase activity	Molecular Function	3	ENSRNOP00000018620,ENSRNOP00000057815,ENSRNOP00000053831
5	GO:0004553	hydrolase activity, hydrolyzing O-glycosyl compounds	Molecular Function	2	ENSRNOP00000000696,ENSRNOP00000001215
5	GO:0016811	hydrolase activity, acting on carbon-nitrogen (but not peptide) bonds, in linear amides	Molecular Function	1	ENSRNOP00000000120
5	GO:0016818	hydrolase activity, acting on acid anhydrides, in phosphorus-containing anhydrides	Molecular Function	3	ENSRNOP00000039152,ENSRNOP00000073728,ENSRNOP00000040168
5	GO:0008236	serine-type peptidase activity	Molecular Function	3	ENSRNOP00000040168,ENSRNOP00000062425,ENSRNOP00000017271
5	GO:0032453	histone demethylase activity (H3-K4 specific)	Molecular Function	1	ENSRNOP00000073953
5	GO:0004674	protein serine/threonine kinase activity	Molecular Function	3	ENSRNOP00000075739,ENSRNOP00000001248,ENSRNOP00000070950
5	GO:0004713	protein tyrosine kinase activity	Molecular Function	2	ENSRNOP00000075739,ENSRNOP00000001248
5	GO:0019199	transmembrane receptor protein kinase activity	Molecular Function	2	ENSRNOP00000075739,ENSRNOP00000001248
5	GO:0019706	protein-cysteine S-palmitoyltransferase activity	Molecular Function	1	ENSRNOP00000051330
5	GO:0004004	ATP-dependent RNA helicase activity	Molecular Function	1	ENSRNOP00000073728
5	GO:0004521	endoribonuclease activity	Molecular Function	1	ENSRNOP00000026492
5	GO:0008324	cation transmembrane transporter activity	Molecular Function	1	ENSRNOP00000045637
5	GO:0022890	inorganic cation transmembrane transporter activity	Molecular Function	1	ENSRNOP00000045637
5	GO:1901618	organic hydroxy compound transmembrane transporter activity	Molecular Function	1	ENSRNOP00000070968
5	GO:0008525	phosphatidylcholine transporter activity	Molecular Function	1	ENSRNOP00000022594
5	GO:0008526	phosphatidylinositol transporter activity	Molecular Function	1	ENSRNOP00000034357
5	GO:1904121	phosphatidylethanolamine transporter activity	Molecular Function	1	ENSRNOP00000022594
5	GO:1990050	phosphatidic acid transporter activity	Molecular Function	1	ENSRNOP00000022594
5	GO:0017127	cholesterol transporter activity	Molecular Function	1	ENSRNOP00000007371
5	GO:0035620	ceramide transporter activity	Molecular Function	1	ENSRNOP00000022594
5	GO:0035257	nuclear hormone receptor binding	Molecular Function	2	ENSRNOP00000021863,ENSRNOP00000073953
5	GO:0001664	G protein-coupled receptor binding	Molecular Function	2	ENSRNOP00000000696,ENSRNOP00000020717
5	GO:0033130	acetylcholine receptor binding	Molecular Function	1	ENSRNOP00000004741
5	GO:0034987	immunoglobulin receptor binding	Molecular Function	1	ENSRNOP00000070203
5	GO:0051427	hormone receptor binding	Molecular Function	2	ENSRNOP00000021863,ENSRNOP00000073953
5	GO:0070325	lipoprotein particle receptor binding	Molecular Function	2	ENSRNOP00000072116,ENSRNOP00000007371
5	GO:0070851	growth factor receptor binding	Molecular Function	1	ENSRNOP00000017692
5	GO:1990459	transferrin receptor binding	Molecular Function	1	ENSRNOP00000045637
5	GO:0045296	cadherin binding	Molecular Function	5	ENSRNOP00000019393,ENSRNOP00000011208,ENSRNOP00000067217,ENSRNOP00000040760,ENSRNOP00000001607
5	GO:0005520	insulin-like growth factor binding	Molecular Function	1	ENSRNOP00000002809
5	GO:0034236	protein kinase A catalytic subunit binding	Molecular Function	1	ENSRNOP00000021258
5	GO:0034237	protein kinase A regulatory subunit binding	Molecular Function	1	ENSRNOP00000021258
5	GO:0042803	protein homodimerization activity	Molecular Function	4	ENSRNOP00000000696,ENSRNOP00000075739,ENSRNOP00000036716,ENSRNOP00000026643
5	GO:0046982	protein heterodimerization activity	Molecular Function	1	ENSRNOP00000067217
5	GO:0003779	actin binding	Molecular Function	5	ENSRNOP00000019393,ENSRNOP00000014502,ENSRNOP00000001315,ENSRNOP00000019759,ENSRNOP00000001607
5	GO:0015631	tubulin binding	Molecular Function	1	ENSRNOP00000072006
5	GO:0048156	tau protein binding	Molecular Function	1	ENSRNOP00000072116
5	GO:0002020	protease binding	Molecular Function	4	ENSRNOP00000007175,ENSRNOP00000021863,ENSRNOP00000026643,ENSRNOP00000040168
5	GO:0019900	kinase binding	Molecular Function	6	ENSRNOP00000053831,ENSRNOP00000021863,ENSRNOP00000054937,ENSRNOP00000075739,ENSRNOP00000001248,ENSRNOP00000021258
5	GO:0019902	phosphatase binding	Molecular Function	3	ENSRNOP00000075739,ENSRNOP00000069954,ENSRNOP00000014660
5	GO:0035035	histone acetyltransferase binding	Molecular Function	1	ENSRNOP00000021863
5	GO:0035473	lipase binding	Molecular Function	1	ENSRNOP00000007371
5	GO:0044389	ubiquitin-like protein ligase binding	Molecular Function	5	ENSRNOP00000072116,ENSRNOP00000040760,ENSRNOP00000013486,ENSRNOP00000021863,ENSRNOP00000033812
5	GO:0051020	GTPase binding	Molecular Function	5	ENSRNOP00000005845,ENSRNOP00000002321,ENSRNOP00000020717,ENSRNOP00000072006,ENSRNOP00000014502
5	GO:0051117	ATPase binding	Molecular Function	1	ENSRNOP00000002540
5	GO:0050699	WW domain binding	Molecular Function	1	ENSRNOP00000069027
5	GO:0019956	chemokine binding	Molecular Function	1	ENSRNOP00000039462
5	GO:0045309	protein phosphorylated amino acid binding	Molecular Function	1	ENSRNOP00000018620
5	GO:0031492	nucleosomal DNA binding	Molecular Function	1	ENSRNOP00000067217
5	GO:0005536	glucose binding	Molecular Function	1	ENSRNOP00000069954
5	GO:0048030	disaccharide binding	Molecular Function	1	ENSRNOP00000070203
5	GO:0008429	phosphatidylethanolamine binding	Molecular Function	1	ENSRNOP00000022594
5	GO:0035091	phosphatidylinositol binding	Molecular Function	2	ENSRNOP00000034357,ENSRNOP00000053831
5	GO:0070300	phosphatidic acid binding	Molecular Function	1	ENSRNOP00000022594
5	GO:1901611	phosphatidylglycerol binding	Molecular Function	1	ENSRNOP00000022594
5	GO:0005501	retinoid binding	Molecular Function	1	ENSRNOP00000070968
5	GO:0043208	glycosphingolipid binding	Molecular Function	1	ENSRNOP00000000696
5	GO:0030170	pyridoxal phosphate binding	Molecular Function	1	ENSRNOP00000003921
5	GO:0001540	amyloid-beta binding	Molecular Function	2	ENSRNOP00000007175,ENSRNOP00000072116
5	GO:0035594	ganglioside binding	Molecular Function	1	ENSRNOP00000000696
5	GO:0017076	purine nucleotide binding	Molecular Function	11	ENSRNOP00000075739,ENSRNOP00000013486,ENSRNOP00000073728,ENSRNOP00000001248,ENSRNOP00000070950,ENSRNOP00000040168,ENSRNOP00000069954,ENSRNOP00000039152,ENSRNOP00000045637,ENSRNOP00000017692,ENSRNOP00000057815
5	GO:0030551	cyclic nucleotide binding	Molecular Function	1	ENSRNOP00000057815
5	GO:0050660	flavin adenine dinucleotide binding	Molecular Function	1	ENSRNOP00000058505
5	GO:0050661	NADP binding	Molecular Function	1	ENSRNOP00000058505
5	GO:0001883	purine nucleoside binding	Molecular Function	3	ENSRNOP00000039152,ENSRNOP00000045637,ENSRNOP00000017692
5	GO:0032549	ribonucleoside binding	Molecular Function	3	ENSRNOP00000039152,ENSRNOP00000045637,ENSRNOP00000017692
5	GO:0016918	retinal binding	Molecular Function	1	ENSRNOP00000070968
5	GO:0019841	retinol binding	Molecular Function	1	ENSRNOP00000070968
5	GO:0031406	carboxylic acid binding	Molecular Function	2	ENSRNOP00000003921,ENSRNOP00000000696
5	GO:0010181	FMN binding	Molecular Function	1	ENSRNOP00000058505
5	GO:0030552	cAMP binding	Molecular Function	1	ENSRNOP00000057815
5	GO:0035639	purine ribonucleoside triphosphate binding	Molecular Function	10	ENSRNOP00000075739,ENSRNOP00000013486,ENSRNOP00000073728,ENSRNOP00000001248,ENSRNOP00000070950,ENSRNOP00000040168,ENSRNOP00000069954,ENSRNOP00000039152,ENSRNOP00000045637,ENSRNOP00000017692
5	GO:0043531	ADP binding	Molecular Function	1	ENSRNOP00000069954
5	GO:0070402	NADPH binding	Molecular Function	1	ENSRNOP00000058505
5	GO:0046872	metal ion binding	Molecular Function	16	ENSRNOP00000008062,ENSRNOP00000069954,ENSRNOP00000014502,ENSRNOP00000009344,ENSRNOP00000045637,ENSRNOP00000003921,ENSRNOP00000021863,ENSRNOP00000019918,ENSRNOP00000005845,ENSRNOP00000041521,ENSRNOP00000055942,ENSRNOP00000073953,ENSRNOP00000021258,ENSRNOP00000033304,ENSRNOP00000057815,ENSRNOP00000033369
5	GO:0070405	ammonium ion binding	Molecular Function	1	ENSRNOP00000022594
5	GO:0019863	IgE binding	Molecular Function	2	ENSRNOP00000070203,ENSRNOP00000036716
5	GO:0019864	IgG binding	Molecular Function	1	ENSRNOP00000036716
5	GO:0005047	signal recognition particle binding	Molecular Function	1	ENSRNOP00000045637
5	GO:0048039	ubiquinone binding	Molecular Function	1	ENSRNOP00000055942
5	GO:0001067	regulatory region nucleic acid binding	Molecular Function	2	ENSRNOP00000033304,ENSRNOP00000074861
5	GO:0003677	DNA binding	Molecular Function	5	ENSRNOP00000074861,ENSRNOP00000014660,ENSRNOP00000067217,ENSRNOP00000003921,ENSRNOP00000073953
5	GO:0003723	RNA binding	Molecular Function	7	ENSRNOP00000033304,ENSRNOP00000026492,ENSRNOP00000002321,ENSRNOP00000033369,ENSRNOP00000073728,ENSRNOP00000024380,ENSRNOP00000070538
5	GO:0032555	purine ribonucleotide binding	Molecular Function	11	ENSRNOP00000075739,ENSRNOP00000013486,ENSRNOP00000073728,ENSRNOP00000001248,ENSRNOP00000070950,ENSRNOP00000040168,ENSRNOP00000069954,ENSRNOP00000039152,ENSRNOP00000045637,ENSRNOP00000017692,ENSRNOP00000057815
5	GO:0005089	Rho guanyl-nucleotide exchange factor activity	Molecular Function	1	ENSRNOP00000020717
5	GO:0030414	peptidase inhibitor activity	Molecular Function	3	ENSRNOP00000007175,ENSRNOP00000051504,ENSRNOP00000056600
5	GO:0019210	kinase inhibitor activity	Molecular Function	1	ENSRNOP00000054937
5	GO:0005096	GTPase activator activity	Molecular Function	1	ENSRNOP00000020717
5	GO:0019209	kinase activator activity	Molecular Function	1	ENSRNOP00000018820
5	GO:0019887	protein kinase regulator activity	Molecular Function	2	ENSRNOP00000054937,ENSRNOP00000018820
5	GO:0019888	protein phosphatase regulator activity	Molecular Function	2	ENSRNOP00000071002,ENSRNOP00000069027
5	GO:0030695	GTPase regulator activity	Molecular Function	1	ENSRNOP00000020717
5	GO:0061135	endopeptidase regulator activity	Molecular Function	3	ENSRNOP00000007175,ENSRNOP00000051504,ENSRNOP00000056600
5	GO:0042056	chemoattractant activity	Molecular Function	1	ENSRNOP00000070203
5	GO:0030550	acetylcholine receptor inhibitor activity	Molecular Function	1	ENSRNOP00000004741
5	GO:0030548	acetylcholine receptor regulator activity	Molecular Function	1	ENSRNOP00000004741
5	GO:0004930	G protein-coupled receptor activity	Molecular Function	2	ENSRNOP00000023335,ENSRNOP00000051198
5	GO:0004984	olfactory receptor activity	Molecular Function	2	ENSRNOP00000023335,ENSRNOP00000051198
5	GO:0005042	netrin receptor activity	Molecular Function	1	ENSRNOP00000071115
5	GO:0019763	immunoglobulin receptor activity	Molecular Function	1	ENSRNOP00000036716
6	GO:0003958	NADPH-hemoprotein reductase activity	Molecular Function	1	ENSRNOP00000058505
6	GO:0008177	succinate dehydrogenase (ubiquinone) activity	Molecular Function	1	ENSRNOP00000055942
6	GO:0030586	[methionine synthase] reductase activity	Molecular Function	1	ENSRNOP00000058505
6	GO:0050444	aquacobalamin reductase (NADPH) activity	Molecular Function	1	ENSRNOP00000058505
6	GO:0016409	palmitoyltransferase activity	Molecular Function	1	ENSRNOP00000051330
6	GO:0016417	S-acyltransferase activity	Molecular Function	1	ENSRNOP00000051330
6	GO:0000030	mannosyltransferase activity	Molecular Function	1	ENSRNOP00000002540
6	GO:0003950	NAD+ ADP-ribosyltransferase activity	Molecular Function	1	ENSRNOP00000033812
6	GO:0019200	carbohydrate kinase activity	Molecular Function	1	ENSRNOP00000069954
6	GO:0004396	hexokinase activity	Molecular Function	1	ENSRNOP00000069954
6	GO:0008897	holo-[acyl-carrier-protein] synthase activity	Molecular Function	1	ENSRNOP00000008062
6	GO:0061630	ubiquitin protein ligase activity	Molecular Function	3	ENSRNOP00000013486,ENSRNOP00000019918,ENSRNOP00000021258
6	GO:0061631	ubiquitin conjugating enzyme activity	Molecular Function	1	ENSRNOP00000013486
6	GO:0004175	endopeptidase activity	Molecular Function	1	ENSRNOP00000040168
6	GO:0004176	ATP-dependent peptidase activity	Molecular Function	1	ENSRNOP00000040168
6	GO:0008238	exopeptidase activity	Molecular Function	2	ENSRNOP00000062425,ENSRNOP00000017271
6	GO:0004519	endonuclease activity	Molecular Function	1	ENSRNOP00000026492
6	GO:0004620	phospholipase activity	Molecular Function	1	ENSRNOP00000053831
6	GO:0008081	phosphoric diester hydrolase activity	Molecular Function	2	ENSRNOP00000057815,ENSRNOP00000053831
6	GO:0016791	phosphatase activity	Molecular Function	1	ENSRNOP00000018620
6	GO:0004566	beta-glucuronidase activity	Molecular Function	1	ENSRNOP00000001215
6	GO:0015925	galactosidase activity	Molecular Function	1	ENSRNOP00000000696
6	GO:0003948	N4-(beta-N-acetylglucosaminyl)-L-asparaginase activity	Molecular Function	1	ENSRNOP00000000120
6	GO:0016462	pyrophosphatase activity	Molecular Function	3	ENSRNOP00000039152,ENSRNOP00000073728,ENSRNOP00000040168
6	GO:0004252	serine-type endopeptidase activity	Molecular Function	1	ENSRNOP00000040168
6	GO:0070008	serine-type exopeptidase activity	Molecular Function	1	ENSRNOP00000062425
6	GO:0004709	MAP kinase kinase kinase activity	Molecular Function	2	ENSRNOP00000075739,ENSRNOP00000001248
6	GO:0004714	transmembrane receptor protein tyrosine kinase activity	Molecular Function	2	ENSRNOP00000075739,ENSRNOP00000001248
6	GO:0016891	endoribonuclease activity, producing 5'-phosphomonoesters	Molecular Function	1	ENSRNOP00000026492
6	GO:0046873	metal ion transmembrane transporter activity	Molecular Function	1	ENSRNOP00000045637
6	GO:0072510	trivalent inorganic cation transmembrane transporter activity	Molecular Function	1	ENSRNOP00000045637
6	GO:0015665	alcohol transmembrane transporter activity	Molecular Function	1	ENSRNOP00000070968
6	GO:0016922	nuclear receptor binding	Molecular Function	1	ENSRNOP00000021863
6	GO:0035258	steroid hormone receptor binding	Molecular Function	2	ENSRNOP00000021863,ENSRNOP00000073953
6	GO:0050750	low-density lipoprotein particle receptor binding	Molecular Function	2	ENSRNOP00000072116,ENSRNOP00000007371
6	GO:0005154	epidermal growth factor receptor binding	Molecular Function	1	ENSRNOP00000017692
6	GO:0003785	actin monomer binding	Molecular Function	1	ENSRNOP00000001607
6	GO:0043015	gamma-tubulin binding	Molecular Function	1	ENSRNOP00000072006
6	GO:0019901	protein kinase binding	Molecular Function	6	ENSRNOP00000053831,ENSRNOP00000075739,ENSRNOP00000001248,ENSRNOP00000021258,ENSRNOP00000021863,ENSRNOP00000054937
6	GO:0019903	protein phosphatase binding	Molecular Function	2	ENSRNOP00000075739,ENSRNOP00000069954
6	GO:0031625	ubiquitin protein ligase binding	Molecular Function	3	ENSRNOP00000072116,ENSRNOP00000040760,ENSRNOP00000013486
6	GO:0031267	small GTPase binding	Molecular Function	2	ENSRNOP00000020717,ENSRNOP00000072006
6	GO:0001784	phosphotyrosine residue binding	Molecular Function	1	ENSRNOP00000018620
6	GO:1905573	ganglioside GM1 binding	Molecular Function	1	ENSRNOP00000000696
6	GO:1905574	ganglioside GM2 binding	Molecular Function	1	ENSRNOP00000000696
6	GO:1905575	ganglioside GM3 binding	Molecular Function	1	ENSRNOP00000000696
6	GO:1905576	ganglioside GT1b binding	Molecular Function	1	ENSRNOP00000000696
6	GO:1905577	ganglioside GP1c binding	Molecular Function	1	ENSRNOP00000000696
6	GO:0019001	guanyl nucleotide binding	Molecular Function	3	ENSRNOP00000039152,ENSRNOP00000045637,ENSRNOP00000017692
6	GO:0030554	adenyl nucleotide binding	Molecular Function	8	ENSRNOP00000075739,ENSRNOP00000013486,ENSRNOP00000073728,ENSRNOP00000001248,ENSRNOP00000070950,ENSRNOP00000040168,ENSRNOP00000069954,ENSRNOP00000057815
6	GO:0071949	FAD binding	Molecular Function	1	ENSRNOP00000058505
6	GO:0032550	purine ribonucleoside binding	Molecular Function	3	ENSRNOP00000039152,ENSRNOP00000045637,ENSRNOP00000017692
6	GO:0033293	monocarboxylic acid binding	Molecular Function	2	ENSRNOP00000003921,ENSRNOP00000000696
6	GO:0005525	GTP binding	Molecular Function	3	ENSRNOP00000039152,ENSRNOP00000045637,ENSRNOP00000017692
6	GO:0000287	magnesium ion binding	Molecular Function	2	ENSRNOP00000008062,ENSRNOP00000069954
6	GO:0005509	calcium ion binding	Molecular Function	2	ENSRNOP00000014502,ENSRNOP00000009344
6	GO:0046914	transition metal ion binding	Molecular Function	5	ENSRNOP00000045637,ENSRNOP00000003921,ENSRNOP00000021863,ENSRNOP00000019918,ENSRNOP00000005845
6	GO:0001069	regulatory region RNA binding	Molecular Function	1	ENSRNOP00000033304
6	GO:0044212	transcription regulatory region DNA binding	Molecular Function	1	ENSRNOP00000074861
6	GO:0003690	double-stranded DNA binding	Molecular Function	1	ENSRNOP00000074861
6	GO:0003697	single-stranded DNA binding	Molecular Function	1	ENSRNOP00000014660
6	GO:0043565	sequence-specific DNA binding	Molecular Function	2	ENSRNOP00000074861,ENSRNOP00000014660
6	GO:0003725	double-stranded RNA binding	Molecular Function	1	ENSRNOP00000033304
6	GO:0003729	mRNA binding	Molecular Function	1	ENSRNOP00000026492
6	GO:0008135	translation factor activity, RNA binding	Molecular Function	1	ENSRNOP00000002321
6	GO:0019843	rRNA binding	Molecular Function	1	ENSRNOP00000033369
6	GO:0032559	adenyl ribonucleotide binding	Molecular Function	8	ENSRNOP00000075739,ENSRNOP00000013486,ENSRNOP00000073728,ENSRNOP00000001248,ENSRNOP00000070950,ENSRNOP00000040168,ENSRNOP00000069954,ENSRNOP00000057815
6	GO:0032561	guanyl ribonucleotide binding	Molecular Function	3	ENSRNOP00000039152,ENSRNOP00000045637,ENSRNOP00000017692
6	GO:0004866	endopeptidase inhibitor activity	Molecular Function	3	ENSRNOP00000056600,ENSRNOP00000007175,ENSRNOP00000051504
6	GO:0004860	protein kinase inhibitor activity	Molecular Function	1	ENSRNOP00000054937
6	GO:0030295	protein kinase activator activity	Molecular Function	1	ENSRNOP00000018820
6	GO:0010858	calcium-dependent protein kinase regulator activity	Molecular Function	1	ENSRNOP00000054937
6	GO:0019767	IgE receptor activity	Molecular Function	1	ENSRNOP00000036716
7	GO:0004169	dolichyl-phosphate-mannose-protein mannosyltransferase activity	Molecular Function	1	ENSRNOP00000002540
7	GO:0004340	glucokinase activity	Molecular Function	1	ENSRNOP00000069954
7	GO:0008865	fructokinase activity	Molecular Function	1	ENSRNOP00000069954
7	GO:0019158	mannokinase activity	Molecular Function	1	ENSRNOP00000069954
7	GO:0004177	aminopeptidase activity	Molecular Function	1	ENSRNOP00000017271
7	GO:0004180	carboxypeptidase activity	Molecular Function	1	ENSRNOP00000062425
7	GO:0016893	endonuclease activity, active with either ribo- or deoxyribonucleic acids and producing 5'-phosphomonoesters	Molecular Function	1	ENSRNOP00000026492
7	GO:0004630	phospholipase D activity	Molecular Function	1	ENSRNOP00000053831
7	GO:0070290	N-acylphosphatidylethanolamine-specific phospholipase D activity	Molecular Function	1	ENSRNOP00000053831
7	GO:0004112	cyclic-nucleotide phosphodiesterase activity	Molecular Function	1	ENSRNOP00000057815
7	GO:0003993	acid phosphatase activity	Molecular Function	1	ENSRNOP00000018620
7	GO:0004565	beta-galactosidase activity	Molecular Function	1	ENSRNOP00000000696
7	GO:0017111	nucleoside-triphosphatase activity	Molecular Function	3	ENSRNOP00000039152,ENSRNOP00000073728,ENSRNOP00000040168
7	GO:0004185	serine-type carboxypeptidase activity	Molecular Function	1	ENSRNOP00000062425
7	GO:0005011	macrophage colony-stimulating factor receptor activity	Molecular Function	1	ENSRNOP00000075739
7	GO:0005021	vascular endothelial growth factor-activated receptor activity	Molecular Function	1	ENSRNOP00000001248
7	GO:0036332	placental growth factor-activated receptor activity	Molecular Function	1	ENSRNOP00000001248
7	GO:1990174	phosphodiesterase decapping endonuclease activity	Molecular Function	1	ENSRNOP00000026492
7	GO:0046915	transition metal ion transmembrane transporter activity	Molecular Function	1	ENSRNOP00000045637
7	GO:0015091	ferric iron transmembrane transporter activity	Molecular Function	1	ENSRNOP00000045637
7	GO:0030331	estrogen receptor binding	Molecular Function	1	ENSRNOP00000021863
7	GO:0050681	androgen receptor binding	Molecular Function	1	ENSRNOP00000073953
7	GO:0005080	protein kinase C binding	Molecular Function	1	ENSRNOP00000053831
7	GO:0031434	mitogen-activated protein kinase kinase binding	Molecular Function	2	ENSRNOP00000075739,ENSRNOP00000001248
7	GO:0017016	Ras GTPase binding	Molecular Function	2	ENSRNOP00000020717,ENSRNOP00000072006
7	GO:0005506	iron ion binding	Molecular Function	1	ENSRNOP00000045637
7	GO:0008270	zinc ion binding	Molecular Function	4	ENSRNOP00000003921,ENSRNOP00000021863,ENSRNOP00000019918,ENSRNOP00000005845
7	GO:0000976	transcription regulatory region sequence-specific DNA binding	Molecular Function	1	ENSRNOP00000074861
7	GO:0035326	enhancer binding	Molecular Function	1	ENSRNOP00000074861
7	GO:1990837	sequence-specific double-stranded DNA binding	Molecular Function	1	ENSRNOP00000074861
7	GO:0098847	sequence-specific single stranded DNA binding	Molecular Function	1	ENSRNOP00000014660
7	GO:0042162	telomeric DNA binding	Molecular Function	1	ENSRNOP00000014660
7	GO:0003743	translation initiation factor activity	Molecular Function	1	ENSRNOP00000002321
7	GO:0070180	large ribosomal subunit rRNA binding	Molecular Function	1	ENSRNOP00000033369
7	GO:0004867	serine-type endopeptidase inhibitor activity	Molecular Function	1	ENSRNOP00000056600
7	GO:0004869	cysteine-type endopeptidase inhibitor activity	Molecular Function	2	ENSRNOP00000007175,ENSRNOP00000051504
7	GO:0008191	metalloendopeptidase inhibitor activity	Molecular Function	1	ENSRNOP00000051504
7	GO:0008427	calcium-dependent protein kinase inhibitor activity	Molecular Function	1	ENSRNOP00000054937
8	GO:0008239	dipeptidyl-peptidase activity	Molecular Function	1	ENSRNOP00000017271
8	GO:0004114	3',5'-cyclic-nucleotide phosphodiesterase activity	Molecular Function	1	ENSRNOP00000057815
8	GO:0003924	GTPase activity	Molecular Function	1	ENSRNOP00000039152
8	GO:0004386	helicase activity	Molecular Function	1	ENSRNOP00000073728
8	GO:0016887	ATPase activity	Molecular Function	2	ENSRNOP00000073728,ENSRNOP00000040168
8	GO:0036326	VEGF-A-activated receptor activity	Molecular Function	1	ENSRNOP00000001248
8	GO:0036327	VEGF-B-activated receptor activity	Molecular Function	1	ENSRNOP00000001248
8	GO:0005381	iron ion transmembrane transporter activity	Molecular Function	1	ENSRNOP00000045637
8	GO:0017048	Rho GTPase binding	Molecular Function	1	ENSRNOP00000020717
8	GO:0017137	Rab GTPase binding	Molecular Function	1	ENSRNOP00000072006
8	GO:0008198	ferrous iron binding	Molecular Function	1	ENSRNOP00000045637
8	GO:0008199	ferric iron binding	Molecular Function	1	ENSRNOP00000045637
8	GO:0001158	enhancer sequence-specific DNA binding	Molecular Function	1	ENSRNOP00000074861
8	GO:0043047	single-stranded telomeric DNA binding	Molecular Function	1	ENSRNOP00000014660
9	GO:0004115	3',5'-cyclic-AMP phosphodiesterase activity	Molecular Function	1	ENSRNOP00000057815
9	GO:0070035	purine NTP-dependent helicase activity	Molecular Function	1	ENSRNOP00000073728
9	GO:0042623	ATPase activity, coupled	Molecular Function	2	ENSRNOP00000073728,ENSRNOP00000040168
9	GO:0098505	G-rich strand telomeric DNA binding	Molecular Function	1	ENSRNOP00000014660
10	GO:0008026	ATP-dependent helicase activity	Molecular Function	1	ENSRNOP00000073728
10	GO:0008186	RNA-dependent ATPase activity	Molecular Function	1	ENSRNOP00000073728

## Sheet: CC
Level	GO_ID	Term	Type	Seqs_Num	Sequences
1	GO:0005575	cellular_component	Cellular Component	84	ENSRNOP00000019393,ENSRNOP00000072116,ENSRNOP00000045637,ENSRNOP00000075739,ENSRNOP00000070214,ENSRNOP00000005845,ENSRNOP00000012612,ENSRNOP00000002540,ENSRNOP00000004741,ENSRNOP00000020717,ENSRNOP00000057815,ENSRNOP00000003921,ENSRNOP00000007175,ENSRNOP00000000696,ENSRNOP00000051504,ENSRNOP00000070203,ENSRNOP00000004382,ENSRNOP00000073469,ENSRNOP00000056600,ENSRNOP00000002809,ENSRNOP00000026643,…
2	GO:0016020	membrane	Cellular Component	44	ENSRNOP00000019393,ENSRNOP00000014502,ENSRNOP00000017692,ENSRNOP00000040760,ENSRNOP00000070203,ENSRNOP00000034357,ENSRNOP00000073469,ENSRNOP00000075739,ENSRNOP00000023017,ENSRNOP00000036716,ENSRNOP00000070968,ENSRNOP00000039462,ENSRNOP00000004741,ENSRNOP00000023335,ENSRNOP00000001248,ENSRNOP00000021258,ENSRNOP00000051198,ENSRNOP00000057815,ENSRNOP00000053831,ENSRNOP00000071115,ENSRNOP00000000083,…
2	GO:0005576	extracellular region	Cellular Component	20	ENSRNOP00000003921,ENSRNOP00000007175,ENSRNOP00000045637,ENSRNOP00000072116,ENSRNOP00000000696,ENSRNOP00000051504,ENSRNOP00000070203,ENSRNOP00000004382,ENSRNOP00000056600,ENSRNOP00000023017,ENSRNOP00000022594,ENSRNOP00000000120,ENSRNOP00000001215,ENSRNOP00000002809,ENSRNOP00000001248,ENSRNOP00000026643,ENSRNOP00000000475,ENSRNOP00000007371,ENSRNOP00000073469,ENSRNOP00000004741
2	GO:0005623	cell	Cellular Component	78	ENSRNOP00000019393,ENSRNOP00000014502,ENSRNOP00000017692,ENSRNOP00000040760,ENSRNOP00000070203,ENSRNOP00000034357,ENSRNOP00000073469,ENSRNOP00000075739,ENSRNOP00000023017,ENSRNOP00000036716,ENSRNOP00000070968,ENSRNOP00000039462,ENSRNOP00000004741,ENSRNOP00000023335,ENSRNOP00000001248,ENSRNOP00000021258,ENSRNOP00000051198,ENSRNOP00000057815,ENSRNOP00000053831,ENSRNOP00000071115,ENSRNOP00000071002,…
2	GO:0030054	cell junction	Cellular Component	4	ENSRNOP00000019393,ENSRNOP00000014502,ENSRNOP00000039630,ENSRNOP00000021258
2	GO:0031974	membrane-enclosed lumen	Cellular Component	20	ENSRNOP00000007371,ENSRNOP00000009344,ENSRNOP00000041521,ENSRNOP00000040168,ENSRNOP00000018620,ENSRNOP00000067217,ENSRNOP00000071002,ENSRNOP00000034357,ENSRNOP00000014660,ENSRNOP00000021863,ENSRNOP00000075739,ENSRNOP00000062425,ENSRNOP00000069027,ENSRNOP00000033812,ENSRNOP00000033304,ENSRNOP00000057815,ENSRNOP00000069954,ENSRNOP00000070950,ENSRNOP00000024380,ENSRNOP00000073953
2	GO:0032991	protein-containing complex	Cellular Component	34	ENSRNOP00000014502,ENSRNOP00000039630,ENSRNOP00000073041,ENSRNOP00000002321,ENSRNOP00000001315,ENSRNOP00000014660,ENSRNOP00000002540,ENSRNOP00000075739,ENSRNOP00000001248,ENSRNOP00000021863,ENSRNOP00000072116,ENSRNOP00000033369,ENSRNOP00000070203,ENSRNOP00000069027,ENSRNOP00000067217,ENSRNOP00000045637,ENSRNOP00000024380,ENSRNOP00000013220,ENSRNOP00000070538,ENSRNOP00000026492,ENSRNOP00000014493,…
2	GO:0043226	organelle	Cellular Component	63	ENSRNOP00000000696,ENSRNOP00000072006,ENSRNOP00000075739,ENSRNOP00000017271,ENSRNOP00000062425,ENSRNOP00000001215,ENSRNOP00000069027,ENSRNOP00000009344,ENSRNOP00000007371,ENSRNOP00000007175,ENSRNOP00000045637,ENSRNOP00000019393,ENSRNOP00000040760,ENSRNOP00000021258,ENSRNOP00000072116,ENSRNOP00000055942,ENSRNOP00000073728,ENSRNOP00000018014,ENSRNOP00000033812,ENSRNOP00000073252,ENSRNOP00000069954,…
2	GO:0044421	extracellular region part	Cellular Component	18	ENSRNOP00000003921,ENSRNOP00000007175,ENSRNOP00000072116,ENSRNOP00000045637,ENSRNOP00000000696,ENSRNOP00000051504,ENSRNOP00000070203,ENSRNOP00000004382,ENSRNOP00000056600,ENSRNOP00000023017,ENSRNOP00000022594,ENSRNOP00000000120,ENSRNOP00000001215,ENSRNOP00000002809,ENSRNOP00000001248,ENSRNOP00000026643,ENSRNOP00000000475,ENSRNOP00000007371
2	GO:0044422	organelle part	Cellular Component	42	ENSRNOP00000007371,ENSRNOP00000007175,ENSRNOP00000072116,ENSRNOP00000072503,ENSRNOP00000009344,ENSRNOP00000070203,ENSRNOP00000055942,ENSRNOP00000021258,ENSRNOP00000072006,ENSRNOP00000000083,ENSRNOP00000013220,ENSRNOP00000040760,ENSRNOP00000014660,ENSRNOP00000041521,ENSRNOP00000018820,ENSRNOP00000014493,ENSRNOP00000033369,ENSRNOP00000071002,ENSRNOP00000067217,ENSRNOP00000033812,ENSRNOP00000073953,…
2	GO:0044425	membrane part	Cellular Component	35	ENSRNOP00000040760,ENSRNOP00000000083,ENSRNOP00000013220,ENSRNOP00000002540,ENSRNOP00000039462,ENSRNOP00000072503,ENSRNOP00000021258,ENSRNOP00000045637,ENSRNOP00000041521,ENSRNOP00000009344,ENSRNOP00000071002,ENSRNOP00000073469,ENSRNOP00000075739,ENSRNOP00000055942,ENSRNOP00000070214,ENSRNOP00000018620,ENSRNOP00000023335,ENSRNOP00000051330,ENSRNOP00000051198,ENSRNOP00000071115,ENSRNOP00000016493,…
2	GO:0044456	synapse part	Cellular Component	5	ENSRNOP00000053831,ENSRNOP00000019393,ENSRNOP00000021258,ENSRNOP00000017692,ENSRNOP00000040760
2	GO:0044464	cell part	Cellular Component	78	ENSRNOP00000019393,ENSRNOP00000014502,ENSRNOP00000017692,ENSRNOP00000040760,ENSRNOP00000070203,ENSRNOP00000034357,ENSRNOP00000073469,ENSRNOP00000075739,ENSRNOP00000023017,ENSRNOP00000036716,ENSRNOP00000070968,ENSRNOP00000039462,ENSRNOP00000004741,ENSRNOP00000023335,ENSRNOP00000001248,ENSRNOP00000021258,ENSRNOP00000051198,ENSRNOP00000057815,ENSRNOP00000053831,ENSRNOP00000071115,ENSRNOP00000045637,…
2	GO:0045202	synapse	Cellular Component	6	ENSRNOP00000021863,ENSRNOP00000019393,ENSRNOP00000040760,ENSRNOP00000021258,ENSRNOP00000017692,ENSRNOP00000053831
2	GO:0099080	supramolecular complex	Cellular Component	6	ENSRNOP00000007175,ENSRNOP00000039152,ENSRNOP00000019393,ENSRNOP00000014502,ENSRNOP00000069954,ENSRNOP00000009344
3	GO:0005886	plasma membrane	Cellular Component	25	ENSRNOP00000009344,ENSRNOP00000053831,ENSRNOP00000070203,ENSRNOP00000014502,ENSRNOP00000039630,ENSRNOP00000023017,ENSRNOP00000075739,ENSRNOP00000036716,ENSRNOP00000070968,ENSRNOP00000022419,ENSRNOP00000001248,ENSRNOP00000026643,ENSRNOP00000045637,ENSRNOP00000071115,ENSRNOP00000017692,ENSRNOP00000019393,ENSRNOP00000021258,ENSRNOP00000040760,ENSRNOP00000034357,ENSRNOP00000073469,ENSRNOP00000039462,…
3	GO:0005789	endoplasmic reticulum membrane	Cellular Component	9	ENSRNOP00000009344,ENSRNOP00000040760,ENSRNOP00000045637,ENSRNOP00000000083,ENSRNOP00000013220,ENSRNOP00000002540,ENSRNOP00000039462,ENSRNOP00000072503,ENSRNOP00000021258
3	GO:0019867	outer membrane	Cellular Component	1	ENSRNOP00000072006
3	GO:0031090	organelle membrane	Cellular Component	12	ENSRNOP00000007371,ENSRNOP00000007175,ENSRNOP00000072116,ENSRNOP00000070203,ENSRNOP00000055942,ENSRNOP00000072006,ENSRNOP00000021258,ENSRNOP00000009344,ENSRNOP00000000083,ENSRNOP00000013220,ENSRNOP00000018620,ENSRNOP00000045637
3	GO:0042175	nuclear outer membrane-endoplasmic reticulum membrane network	Cellular Component	9	ENSRNOP00000040760,ENSRNOP00000000083,ENSRNOP00000013220,ENSRNOP00000002540,ENSRNOP00000039462,ENSRNOP00000072503,ENSRNOP00000021258,ENSRNOP00000009344,ENSRNOP00000045637
3	GO:0098589	membrane region	Cellular Component	2	ENSRNOP00000071115,ENSRNOP00000053831
3	GO:0098590	plasma membrane region	Cellular Component	6	ENSRNOP00000045637,ENSRNOP00000053831,ENSRNOP00000017692,ENSRNOP00000071115,ENSRNOP00000019393,ENSRNOP00000021258
3	GO:0098805	whole membrane	Cellular Component	5	ENSRNOP00000013220,ENSRNOP00000072006,ENSRNOP00000018620,ENSRNOP00000053831,ENSRNOP00000071115
3	GO:0005911	cell-cell junction	Cellular Component	1	ENSRNOP00000019393
3	GO:0030055	cell-substrate junction	Cellular Component	1	ENSRNOP00000014502
3	GO:0070161	anchoring junction	Cellular Component	1	ENSRNOP00000014502
3	GO:0043233	organelle lumen	Cellular Component	20	ENSRNOP00000007371,ENSRNOP00000009344,ENSRNOP00000018620,ENSRNOP00000040168,ENSRNOP00000041521,ENSRNOP00000067217,ENSRNOP00000071002,ENSRNOP00000034357,ENSRNOP00000014660,ENSRNOP00000021863,ENSRNOP00000075739,ENSRNOP00000062425,ENSRNOP00000069027,ENSRNOP00000033812,ENSRNOP00000033304,ENSRNOP00000057815,ENSRNOP00000069954,ENSRNOP00000070950,ENSRNOP00000024380,ENSRNOP00000073953
3	GO:0002102	podosome	Cellular Component	2	ENSRNOP00000014502,ENSRNOP00000039630
3	GO:1990904	ribonucleoprotein complex	Cellular Component	10	ENSRNOP00000033369,ENSRNOP00000070203,ENSRNOP00000069027,ENSRNOP00000014493,ENSRNOP00000070538,ENSRNOP00000026492,ENSRNOP00000018820,ENSRNOP00000024380,ENSRNOP00000033304,ENSRNOP00000073728
3	GO:0005581	collagen trimer	Cellular Component	1	ENSRNOP00000073041
3	GO:0005851	eukaryotic translation initiation factor 2B complex	Cellular Component	1	ENSRNOP00000002321
3	GO:0005885	Arp2/3 protein complex	Cellular Component	1	ENSRNOP00000001315
3	GO:0030870	Mre11 complex	Cellular Component	1	ENSRNOP00000014660
3	GO:0032993	protein-DNA complex	Cellular Component	2	ENSRNOP00000067217,ENSRNOP00000014660
3	GO:0032994	protein-lipid complex	Cellular Component	3	ENSRNOP00000007371,ENSRNOP00000022594,ENSRNOP00000072116
3	GO:0034663	endoplasmic reticulum chaperone complex	Cellular Component	1	ENSRNOP00000002540
3	GO:0036284	tubulobulbar complex	Cellular Component	1	ENSRNOP00000001315
3	GO:0043235	receptor complex	Cellular Component	4	ENSRNOP00000045637,ENSRNOP00000023017,ENSRNOP00000075739,ENSRNOP00000001248
3	GO:0044815	DNA packaging complex	Cellular Component	1	ENSRNOP00000067217
3	GO:0098796	membrane protein complex	Cellular Component	5	ENSRNOP00000045637,ENSRNOP00000055942,ENSRNOP00000013220,ENSRNOP00000036716,ENSRNOP00000023017
3	GO:0098798	mitochondrial protein complex	Cellular Component	2	ENSRNOP00000024380,ENSRNOP00000055942
3	GO:0099053	activating signal cointegrator 1 complex	Cellular Component	1	ENSRNOP00000021863
3	GO:0106003	amyloid-beta complex	Cellular Component	1	ENSRNOP00000072116
3	GO:1902494	catalytic complex	Cellular Component	2	ENSRNOP00000071002,ENSRNOP00000055942
3	GO:1990682	CSF1-CSF1R complex	Cellular Component	1	ENSRNOP00000075739
3	GO:0005929	cilium	Cellular Component	1	ENSRNOP00000072503
3	GO:0043227	membrane-bounded organelle	Cellular Component	53	ENSRNOP00000000696,ENSRNOP00000072006,ENSRNOP00000075739,ENSRNOP00000017271,ENSRNOP00000062425,ENSRNOP00000001215,ENSRNOP00000069027,ENSRNOP00000009344,ENSRNOP00000007371,ENSRNOP00000007175,ENSRNOP00000045637,ENSRNOP00000072116,ENSRNOP00000055942,ENSRNOP00000073728,ENSRNOP00000018014,ENSRNOP00000033812,ENSRNOP00000073252,ENSRNOP00000069954,ENSRNOP00000067217,ENSRNOP00000071002,ENSRNOP00000070203,…
3	GO:0043228	non-membrane-bounded organelle	Cellular Component	28	ENSRNOP00000014502,ENSRNOP00000039630,ENSRNOP00000007175,ENSRNOP00000033369,ENSRNOP00000070950,ENSRNOP00000019393,ENSRNOP00000072116,ENSRNOP00000009344,ENSRNOP00000014493,ENSRNOP00000067217,ENSRNOP00000019759,ENSRNOP00000001248,ENSRNOP00000039152,ENSRNOP00000021258,ENSRNOP00000026492,ENSRNOP00000033304,ENSRNOP00000073728,ENSRNOP00000024380,ENSRNOP00000069954,ENSRNOP00000001315,ENSRNOP00000072006,…
3	GO:0043229	intracellular organelle	Cellular Component	63	ENSRNOP00000000696,ENSRNOP00000072006,ENSRNOP00000075739,ENSRNOP00000017271,ENSRNOP00000062425,ENSRNOP00000001215,ENSRNOP00000069027,ENSRNOP00000009344,ENSRNOP00000007371,ENSRNOP00000072116,ENSRNOP00000055942,ENSRNOP00000073728,ENSRNOP00000018014,ENSRNOP00000033812,ENSRNOP00000073252,ENSRNOP00000069954,ENSRNOP00000067217,ENSRNOP00000071002,ENSRNOP00000070203,ENSRNOP00000014660,ENSRNOP00000021863,…
3	GO:0043230	extracellular organelle	Cellular Component	1	ENSRNOP00000003921
3	GO:0099572	postsynaptic specialization	Cellular Component	3	ENSRNOP00000019393,ENSRNOP00000040760,ENSRNOP00000021258
3	GO:0005615	extracellular space	Cellular Component	18	ENSRNOP00000003921,ENSRNOP00000007371,ENSRNOP00000022594,ENSRNOP00000072116,ENSRNOP00000007175,ENSRNOP00000045637,ENSRNOP00000000696,ENSRNOP00000051504,ENSRNOP00000070203,ENSRNOP00000004382,ENSRNOP00000056600,ENSRNOP00000023017,ENSRNOP00000000120,ENSRNOP00000001215,ENSRNOP00000002809,ENSRNOP00000001248,ENSRNOP00000026643,ENSRNOP00000000475
3	GO:0031012	extracellular matrix	Cellular Component	10	ENSRNOP00000003921,ENSRNOP00000007175,ENSRNOP00000045637,ENSRNOP00000072116,ENSRNOP00000000696,ENSRNOP00000070203,ENSRNOP00000004382,ENSRNOP00000056600,ENSRNOP00000002809,ENSRNOP00000026643
3	GO:0034358	plasma lipoprotein particle	Cellular Component	3	ENSRNOP00000007371,ENSRNOP00000022594,ENSRNOP00000072116
3	GO:0000313	organellar ribosome	Cellular Component	1	ENSRNOP00000024380
3	GO:0044441	ciliary part	Cellular Component	1	ENSRNOP00000072503
3	GO:0044446	intracellular organelle part	Cellular Component	42	ENSRNOP00000040760,ENSRNOP00000014660,ENSRNOP00000041521,ENSRNOP00000067217,ENSRNOP00000033812,ENSRNOP00000071002,ENSRNOP00000034357,ENSRNOP00000021863,ENSRNOP00000075739,ENSRNOP00000062425,ENSRNOP00000069027,ENSRNOP00000033304,ENSRNOP00000057815,ENSRNOP00000069954,ENSRNOP00000070203,ENSRNOP00000070950,ENSRNOP00000007175,ENSRNOP00000009344,ENSRNOP00000072116,ENSRNOP00000014502,ENSRNOP00000039630,…
3	GO:0044449	contractile fiber part	Cellular Component	1	ENSRNOP00000009344
3	GO:0019898	extrinsic component of membrane	Cellular Component	1	ENSRNOP00000045637
3	GO:0005905	clathrin-coated pit	Cellular Component	1	ENSRNOP00000045637
3	GO:0031224	intrinsic component of membrane	Cellular Component	23	ENSRNOP00000045637,ENSRNOP00000040760,ENSRNOP00000071002,ENSRNOP00000073469,ENSRNOP00000075739,ENSRNOP00000055942,ENSRNOP00000070214,ENSRNOP00000000083,ENSRNOP00000013220,ENSRNOP00000018620,ENSRNOP00000039462,ENSRNOP00000023335,ENSRNOP00000051330,ENSRNOP00000072503,ENSRNOP00000051198,ENSRNOP00000071115,ENSRNOP00000016493,ENSRNOP00000073252,ENSRNOP00000004741,ENSRNOP00000036716,ENSRNOP00000070968,…
3	GO:0044455	mitochondrial membrane part	Cellular Component	1	ENSRNOP00000055942
3	GO:0044459	plasma membrane part	Cellular Component	17	ENSRNOP00000070203,ENSRNOP00000014502,ENSRNOP00000039630,ENSRNOP00000023017,ENSRNOP00000036716,ENSRNOP00000026643,ENSRNOP00000009344,ENSRNOP00000071115,ENSRNOP00000045637,ENSRNOP00000075739,ENSRNOP00000070968,ENSRNOP00000022419,ENSRNOP00000001248,ENSRNOP00000017692,ENSRNOP00000053831,ENSRNOP00000019393,ENSRNOP00000021258
3	GO:0070469	respiratory chain	Cellular Component	2	ENSRNOP00000055942,ENSRNOP00000041521
3	GO:0098552	side of membrane	Cellular Component	5	ENSRNOP00000070203,ENSRNOP00000023017,ENSRNOP00000036716,ENSRNOP00000026643,ENSRNOP00000045637
3	GO:0097060	synaptic membrane	Cellular Component	2	ENSRNOP00000019393,ENSRNOP00000021258
3	GO:0098793	presynapse	Cellular Component	1	ENSRNOP00000053831
3	GO:0098794	postsynapse	Cellular Component	4	ENSRNOP00000019393,ENSRNOP00000017692,ENSRNOP00000021258,ENSRNOP00000040760
3	GO:0005622	intracellular	Cellular Component	70	ENSRNOP00000021258,ENSRNOP00000071002,ENSRNOP00000018820,ENSRNOP00000014493,ENSRNOP00000033369,ENSRNOP00000067217,ENSRNOP00000014660,ENSRNOP00000026492,ENSRNOP00000073953,ENSRNOP00000014502,ENSRNOP00000070950,ENSRNOP00000039630,ENSRNOP00000007175,ENSRNOP00000000696,ENSRNOP00000017271,ENSRNOP00000000120,ENSRNOP00000001215,ENSRNOP00000013220,ENSRNOP00000018620,ENSRNOP00000072116,ENSRNOP00000072006,…
3	GO:0008287	protein serine/threonine phosphatase complex	Cellular Component	1	ENSRNOP00000071002
3	GO:0009986	cell surface	Cellular Component	7	ENSRNOP00000070203,ENSRNOP00000023017,ENSRNOP00000036716,ENSRNOP00000026643,ENSRNOP00000045637,ENSRNOP00000072116,ENSRNOP00000075739
3	GO:0012505	endomembrane system	Cellular Component	26	ENSRNOP00000040760,ENSRNOP00000014660,ENSRNOP00000045637,ENSRNOP00000001248,ENSRNOP00000003921,ENSRNOP00000007175,ENSRNOP00000072116,ENSRNOP00000070214,ENSRNOP00000000083,ENSRNOP00000000120,ENSRNOP00000013220,ENSRNOP00000002540,ENSRNOP00000009344,ENSRNOP00000051330,ENSRNOP00000026643,ENSRNOP00000072503,ENSRNOP00000007371,ENSRNOP00000017692,ENSRNOP00000071002,ENSRNOP00000072006,ENSRNOP00000017271,…
3	GO:0030427	site of polarized growth	Cellular Component	3	ENSRNOP00000019393,ENSRNOP00000072116,ENSRNOP00000040760
3	GO:0031252	cell leading edge	Cellular Component	5	ENSRNOP00000014502,ENSRNOP00000019393,ENSRNOP00000053831,ENSRNOP00000017692,ENSRNOP00000071115
3	GO:0031975	envelope	Cellular Component	8	ENSRNOP00000040760,ENSRNOP00000014660,ENSRNOP00000007175,ENSRNOP00000041521,ENSRNOP00000072116,ENSRNOP00000072006,ENSRNOP00000070203,ENSRNOP00000055942
3	GO:0042995	cell projection	Cellular Component	13	ENSRNOP00000014502,ENSRNOP00000072116,ENSRNOP00000040760,ENSRNOP00000018620,ENSRNOP00000019393,ENSRNOP00000053831,ENSRNOP00000070203,ENSRNOP00000007175,ENSRNOP00000073469,ENSRNOP00000017692,ENSRNOP00000071115,ENSRNOP00000072503,ENSRNOP00000039630
3	GO:0043209	myelin sheath	Cellular Component	2	ENSRNOP00000003921,ENSRNOP00000040760
3	GO:0044297	cell body	Cellular Component	5	ENSRNOP00000019393,ENSRNOP00000007175,ENSRNOP00000040760,ENSRNOP00000007371,ENSRNOP00000071115
3	GO:0044424	intracellular part	Cellular Component	69	ENSRNOP00000071002,ENSRNOP00000039152,ENSRNOP00000003921,ENSRNOP00000019393,ENSRNOP00000007175,ENSRNOP00000072116,ENSRNOP00000014502,ENSRNOP00000000696,ENSRNOP00000017692,ENSRNOP00000040760,ENSRNOP00000070203,ENSRNOP00000034357,ENSRNOP00000014660,ENSRNOP00000021863,ENSRNOP00000075739,ENSRNOP00000056600,ENSRNOP00000013486,ENSRNOP00000069027,ENSRNOP00000001315,ENSRNOP00000009344,ENSRNOP00000073728,…
3	GO:0044463	cell projection part	Cellular Component	8	ENSRNOP00000073469,ENSRNOP00000019393,ENSRNOP00000017692,ENSRNOP00000072116,ENSRNOP00000053831,ENSRNOP00000071115,ENSRNOP00000040760,ENSRNOP00000072503
3	GO:0045177	apical part of cell	Cellular Component	1	ENSRNOP00000045637
3	GO:0045178	basal part of cell	Cellular Component	2	ENSRNOP00000045637,ENSRNOP00000069954
3	GO:0051286	cell tip	Cellular Component	1	ENSRNOP00000045637
3	GO:0071944	cell periphery	Cellular Component	27	ENSRNOP00000019393,ENSRNOP00000014502,ENSRNOP00000017692,ENSRNOP00000040760,ENSRNOP00000070203,ENSRNOP00000034357,ENSRNOP00000073469,ENSRNOP00000075739,ENSRNOP00000023017,ENSRNOP00000036716,ENSRNOP00000070968,ENSRNOP00000039462,ENSRNOP00000004741,ENSRNOP00000023335,ENSRNOP00000001248,ENSRNOP00000021258,ENSRNOP00000051198,ENSRNOP00000057815,ENSRNOP00000053831,ENSRNOP00000071115,ENSRNOP00000039630,…
3	GO:0097458	neuron part	Cellular Component	11	ENSRNOP00000019393,ENSRNOP00000040760,ENSRNOP00000021258,ENSRNOP00000072116,ENSRNOP00000018620,ENSRNOP00000071115,ENSRNOP00000007175,ENSRNOP00000007371,ENSRNOP00000073469,ENSRNOP00000053831,ENSRNOP00000017692
3	GO:0098862	cluster of actin-based cell projections	Cellular Component	1	ENSRNOP00000053831
3	GO:1990204	oxidoreductase complex	Cellular Component	1	ENSRNOP00000055942
3	GO:0031594	neuromuscular junction	Cellular Component	1	ENSRNOP00000021863
3	GO:0060076	excitatory synapse	Cellular Component	1	ENSRNOP00000019393
3	GO:0098984	neuron to neuron synapse	Cellular Component	3	ENSRNOP00000019393,ENSRNOP00000040760,ENSRNOP00000021258
3	GO:0099081	supramolecular polymer	Cellular Component	6	ENSRNOP00000007175,ENSRNOP00000009344,ENSRNOP00000039152,ENSRNOP00000019393,ENSRNOP00000014502,ENSRNOP00000069954
4	GO:0042383	sarcolemma	Cellular Component	2	ENSRNOP00000009344,ENSRNOP00000053831
4	GO:0030867	rough endoplasmic reticulum membrane	Cellular Component	1	ENSRNOP00000045637
4	GO:0031227	intrinsic component of endoplasmic reticulum membrane	Cellular Component	1	ENSRNOP00000040760
4	GO:0033017	sarcoplasmic reticulum membrane	Cellular Component	1	ENSRNOP00000009344
4	GO:0098826	endoplasmic reticulum tubular network membrane	Cellular Component	1	ENSRNOP00000040760
4	GO:0031968	organelle outer membrane	Cellular Component	1	ENSRNOP00000072006
4	GO:0012506	vesicle membrane	Cellular Component	2	ENSRNOP00000013220,ENSRNOP00000007371
4	GO:0019866	organelle inner membrane	Cellular Component	2	ENSRNOP00000070203,ENSRNOP00000055942
4	GO:0031965	nuclear membrane	Cellular Component	1	ENSRNOP00000007175
4	GO:0031966	mitochondrial membrane	Cellular Component	4	ENSRNOP00000072006,ENSRNOP00000070203,ENSRNOP00000055942,ENSRNOP00000072116
4	GO:0098588	bounding membrane of organelle	Cellular Component	7	ENSRNOP00000021258,ENSRNOP00000009344,ENSRNOP00000000083,ENSRNOP00000013220,ENSRNOP00000072006,ENSRNOP00000018620,ENSRNOP00000045637
4	GO:0098857	membrane microdomain	Cellular Component	2	ENSRNOP00000071115,ENSRNOP00000053831
4	GO:0009925	basal plasma membrane	Cellular Component	1	ENSRNOP00000045637
4	GO:0016323	basolateral plasma membrane	Cellular Component	1	ENSRNOP00000045637
4	GO:0016324	apical plasma membrane	Cellular Component	1	ENSRNOP00000045637
4	GO:0031253	cell projection membrane	Cellular Component	3	ENSRNOP00000053831,ENSRNOP00000017692,ENSRNOP00000071115
4	GO:0044853	plasma membrane raft	Cellular Component	1	ENSRNOP00000053831
4	GO:0005774	vacuolar membrane	Cellular Component	2	ENSRNOP00000013220,ENSRNOP00000018620
4	GO:0030660	Golgi-associated vesicle membrane	Cellular Component	1	ENSRNOP00000013220
4	GO:0030662	coated vesicle membrane	Cellular Component	1	ENSRNOP00000013220
4	GO:0005921	gap junction	Cellular Component	1	ENSRNOP00000019393
4	GO:0005924	cell-substrate adherens junction	Cellular Component	1	ENSRNOP00000014502
4	GO:0005912	adherens junction	Cellular Component	1	ENSRNOP00000014502
4	GO:0031983	vesicle lumen	Cellular Component	1	ENSRNOP00000007371
4	GO:0070013	intracellular organelle lumen	Cellular Component	19	ENSRNOP00000009344,ENSRNOP00000018620,ENSRNOP00000040168,ENSRNOP00000041521,ENSRNOP00000067217,ENSRNOP00000071002,ENSRNOP00000034357,ENSRNOP00000014660,ENSRNOP00000021863,ENSRNOP00000075739,ENSRNOP00000062425,ENSRNOP00000069027,ENSRNOP00000033812,ENSRNOP00000033304,ENSRNOP00000057815,ENSRNOP00000069954,ENSRNOP00000070950,ENSRNOP00000024380,ENSRNOP00000073953
4	GO:0005840	ribosome	Cellular Component	4	ENSRNOP00000014493,ENSRNOP00000024380,ENSRNOP00000018820,ENSRNOP00000033369
4	GO:0005681	spliceosomal complex	Cellular Component	2	ENSRNOP00000070203,ENSRNOP00000069027
4	GO:0005844	polysome	Cellular Component	1	ENSRNOP00000014493
4	GO:0030684	preribosome	Cellular Component	1	ENSRNOP00000070538
4	GO:0035770	ribonucleoprotein granule	Cellular Component	3	ENSRNOP00000026492,ENSRNOP00000033304,ENSRNOP00000073728
4	GO:0044391	ribosomal subunit	Cellular Component	4	ENSRNOP00000018820,ENSRNOP00000014493,ENSRNOP00000033369,ENSRNOP00000024380
4	GO:0000782	telomere cap complex	Cellular Component	1	ENSRNOP00000014660
4	GO:0000786	nucleosome	Cellular Component	1	ENSRNOP00000067217
4	GO:1990777	lipoprotein particle	Cellular Component	3	ENSRNOP00000007371,ENSRNOP00000022594,ENSRNOP00000072116
4	GO:0098802	plasma membrane receptor complex	Cellular Component	2	ENSRNOP00000045637,ENSRNOP00000023017
4	GO:0016469	proton-transporting two-sector ATPase complex	Cellular Component	1	ENSRNOP00000013220
4	GO:0005785	signal recognition particle receptor complex	Cellular Component	1	ENSRNOP00000045637
4	GO:0098797	plasma membrane protein complex	Cellular Component	3	ENSRNOP00000036716,ENSRNOP00000023017,ENSRNOP00000045637
4	GO:0098800	inner mitochondrial membrane protein complex	Cellular Component	1	ENSRNOP00000055942
4	GO:0098803	respiratory chain complex	Cellular Component	1	ENSRNOP00000055942
4	GO:0005761	mitochondrial ribosome	Cellular Component	1	ENSRNOP00000024380
4	GO:0005762	mitochondrial large ribosomal subunit	Cellular Component	1	ENSRNOP00000024380
4	GO:1903293	phosphatase complex	Cellular Component	1	ENSRNOP00000071002
4	GO:0043231	intracellular membrane-bounded organelle	Cellular Component	52	ENSRNOP00000072116,ENSRNOP00000000696,ENSRNOP00000072006,ENSRNOP00000055942,ENSRNOP00000073728,ENSRNOP00000018014,ENSRNOP00000033812,ENSRNOP00000073252,ENSRNOP00000069954,ENSRNOP00000067217,ENSRNOP00000071002,ENSRNOP00000070203,ENSRNOP00000014660,ENSRNOP00000021863,ENSRNOP00000054937,ENSRNOP00000069027,ENSRNOP00000012612,ENSRNOP00000002321,ENSRNOP00000001248,ENSRNOP00000073953,ENSRNOP00000033304,…
4	GO:0031967	organelle envelope	Cellular Component	8	ENSRNOP00000040760,ENSRNOP00000014660,ENSRNOP00000007175,ENSRNOP00000041521,ENSRNOP00000072116,ENSRNOP00000070203,ENSRNOP00000055942,ENSRNOP00000072006
4	GO:0031982	vesicle	Cellular Component	14	ENSRNOP00000007371,ENSRNOP00000045637,ENSRNOP00000017271,ENSRNOP00000018620,ENSRNOP00000016493,ENSRNOP00000003921,ENSRNOP00000001248,ENSRNOP00000072006,ENSRNOP00000000083,ENSRNOP00000069954,ENSRNOP00000007175,ENSRNOP00000026643,ENSRNOP00000072116,ENSRNOP00000013220
4	GO:0031984	organelle subcompartment	Cellular Component	9	ENSRNOP00000009344,ENSRNOP00000040760,ENSRNOP00000021258,ENSRNOP00000000083,ENSRNOP00000013220,ENSRNOP00000002540,ENSRNOP00000039462,ENSRNOP00000072503,ENSRNOP00000045637
4	GO:0043232	intracellular non-membrane-bounded organelle	Cellular Component	28	ENSRNOP00000014502,ENSRNOP00000039630,ENSRNOP00000007175,ENSRNOP00000033369,ENSRNOP00000070950,ENSRNOP00000019393,ENSRNOP00000072116,ENSRNOP00000009344,ENSRNOP00000014493,ENSRNOP00000067217,ENSRNOP00000019759,ENSRNOP00000001248,ENSRNOP00000039152,ENSRNOP00000021258,ENSRNOP00000026492,ENSRNOP00000033304,ENSRNOP00000073728,ENSRNOP00000024380,ENSRNOP00000069954,ENSRNOP00000001315,ENSRNOP00000072006,…
4	GO:0097708	intracellular vesicle	Cellular Component	12	ENSRNOP00000045637,ENSRNOP00000017271,ENSRNOP00000018620,ENSRNOP00000016493,ENSRNOP00000001248,ENSRNOP00000072006,ENSRNOP00000007175,ENSRNOP00000000083,ENSRNOP00000026643,ENSRNOP00000069954,ENSRNOP00000072116,ENSRNOP00000013220
4	GO:1903561	extracellular vesicle	Cellular Component	1	ENSRNOP00000003921
4	GO:0014069	postsynaptic density	Cellular Component	3	ENSRNOP00000019393,ENSRNOP00000040760,ENSRNOP00000021258
4	GO:0070062	extracellular exosome	Cellular Component	1	ENSRNOP00000003921
4	GO:0062023	collagen-containing extracellular matrix	Cellular Component	3	ENSRNOP00000003921,ENSRNOP00000007175,ENSRNOP00000045637
4	GO:0034362	low-density lipoprotein particle	Cellular Component	1	ENSRNOP00000007371
4	GO:0034364	high-density lipoprotein particle	Cellular Component	2	ENSRNOP00000072116,ENSRNOP00000022594
4	GO:0034385	triglyceride-rich plasma lipoprotein particle	Cellular Component	1	ENSRNOP00000007371
4	GO:0042627	chylomicron	Cellular Component	1	ENSRNOP00000007371
4	GO:0000315	organellar large ribosomal subunit	Cellular Component	1	ENSRNOP00000024380
4	GO:0035869	ciliary transition zone	Cellular Component	1	ENSRNOP00000072503
4	GO:0031970	organelle envelope lumen	Cellular Component	1	ENSRNOP00000041521
4	GO:0044427	chromosomal part	Cellular Component	4	ENSRNOP00000067217,ENSRNOP00000033812,ENSRNOP00000014660,ENSRNOP00000071002
4	GO:0044428	nuclear part	Cellular Component	17	ENSRNOP00000067217,ENSRNOP00000040760,ENSRNOP00000014660,ENSRNOP00000071002,ENSRNOP00000034357,ENSRNOP00000021863,ENSRNOP00000075739,ENSRNOP00000062425,ENSRNOP00000069027,ENSRNOP00000033812,ENSRNOP00000033304,ENSRNOP00000057815,ENSRNOP00000069954,ENSRNOP00000070203,ENSRNOP00000070950,ENSRNOP00000007175,ENSRNOP00000073953
4	GO:0044429	mitochondrial part	Cellular Component	7	ENSRNOP00000041521,ENSRNOP00000009344,ENSRNOP00000072116,ENSRNOP00000072006,ENSRNOP00000070203,ENSRNOP00000055942,ENSRNOP00000024380
4	GO:0044430	cytoskeletal part	Cellular Component	10	ENSRNOP00000014502,ENSRNOP00000039630,ENSRNOP00000072006,ENSRNOP00000001315,ENSRNOP00000021863,ENSRNOP00000054937,ENSRNOP00000070950,ENSRNOP00000039152,ENSRNOP00000019393,ENSRNOP00000069954
4	GO:0044431	Golgi apparatus part	Cellular Component	2	ENSRNOP00000021258,ENSRNOP00000000083
4	GO:0044432	endoplasmic reticulum part	Cellular Component	10	ENSRNOP00000045637,ENSRNOP00000040760,ENSRNOP00000000083,ENSRNOP00000013220,ENSRNOP00000002540,ENSRNOP00000039462,ENSRNOP00000072503,ENSRNOP00000021258,ENSRNOP00000007371,ENSRNOP00000009344
4	GO:0044433	cytoplasmic vesicle part	Cellular Component	1	ENSRNOP00000013220
4	GO:0044437	vacuolar part	Cellular Component	2	ENSRNOP00000013220,ENSRNOP00000018620
4	GO:0044438	microbody part	Cellular Component	1	ENSRNOP00000040168
4	GO:0030017	sarcomere	Cellular Component	1	ENSRNOP00000009344
4	GO:0030018	Z disc	Cellular Component	1	ENSRNOP00000009344
4	GO:0031674	I band	Cellular Component	1	ENSRNOP00000009344
4	GO:0019897	extrinsic component of plasma membrane	Cellular Component	1	ENSRNOP00000045637
4	GO:0016021	integral component of membrane	Cellular Component	22	ENSRNOP00000075739,ENSRNOP00000036716,ENSRNOP00000070968,ENSRNOP00000022419,ENSRNOP00000001248,ENSRNOP00000040760,ENSRNOP00000045637,ENSRNOP00000071002,ENSRNOP00000073469,ENSRNOP00000055942,ENSRNOP00000070214,ENSRNOP00000000083,ENSRNOP00000013220,ENSRNOP00000018620,ENSRNOP00000039462,ENSRNOP00000023335,ENSRNOP00000051330,ENSRNOP00000072503,ENSRNOP00000051198,ENSRNOP00000071115,ENSRNOP00000016493,…
4	GO:0031225	anchored component of membrane	Cellular Component	1	ENSRNOP00000004741
4	GO:0031226	intrinsic component of plasma membrane	Cellular Component	6	ENSRNOP00000075739,ENSRNOP00000036716,ENSRNOP00000070968,ENSRNOP00000022419,ENSRNOP00000001248,ENSRNOP00000071115
4	GO:0005746	mitochondrial respiratory chain	Cellular Component	1	ENSRNOP00000055942
4	GO:0001772	immunological synapse	Cellular Component	1	ENSRNOP00000070203
4	GO:0001891	phagocytic cup	Cellular Component	2	ENSRNOP00000014502,ENSRNOP00000039630
4	GO:0009897	external side of plasma membrane	Cellular Component	5	ENSRNOP00000045637,ENSRNOP00000070203,ENSRNOP00000023017,ENSRNOP00000036716,ENSRNOP00000026643
4	GO:0030315	T-tubule	Cellular Component	1	ENSRNOP00000009344
4	GO:0031256	leading edge membrane	Cellular Component	2	ENSRNOP00000017692,ENSRNOP00000071115
4	GO:0044298	cell body membrane	Cellular Component	1	ENSRNOP00000071115
4	GO:0045211	postsynaptic membrane	Cellular Component	2	ENSRNOP00000019393,ENSRNOP00000021258
4	GO:0043197	dendritic spine	Cellular Component	2	ENSRNOP00000019393,ENSRNOP00000017692
4	GO:0000159	protein phosphatase type 2A complex	Cellular Component	1	ENSRNOP00000071002
4	GO:0005635	nuclear envelope	Cellular Component	3	ENSRNOP00000007175,ENSRNOP00000040760,ENSRNOP00000014660
4	GO:0005768	endosome	Cellular Component	4	ENSRNOP00000045637,ENSRNOP00000072006,ENSRNOP00000007175,ENSRNOP00000001248
4	GO:0005783	endoplasmic reticulum	Cellular Component	17	ENSRNOP00000009344,ENSRNOP00000045637,ENSRNOP00000040760,ENSRNOP00000000083,ENSRNOP00000013220,ENSRNOP00000002540,ENSRNOP00000039462,ENSRNOP00000072503,ENSRNOP00000021258,ENSRNOP00000007371,ENSRNOP00000003921,ENSRNOP00000007175,ENSRNOP00000072116,ENSRNOP00000070214,ENSRNOP00000000120,ENSRNOP00000051330,ENSRNOP00000026643
4	GO:0005794	Golgi apparatus	Cellular Component	12	ENSRNOP00000021258,ENSRNOP00000000083,ENSRNOP00000003921,ENSRNOP00000072116,ENSRNOP00000017692,ENSRNOP00000071002,ENSRNOP00000072006,ENSRNOP00000017271,ENSRNOP00000023017,ENSRNOP00000009344,ENSRNOP00000051330,ENSRNOP00000053831
4	GO:0030141	secretory granule	Cellular Component	4	ENSRNOP00000026643,ENSRNOP00000072116,ENSRNOP00000072006,ENSRNOP00000069954
4	GO:0030426	growth cone	Cellular Component	3	ENSRNOP00000040760,ENSRNOP00000019393,ENSRNOP00000072116
4	GO:0001726	ruffle	Cellular Component	2	ENSRNOP00000017692,ENSRNOP00000014502
4	GO:0030027	lamellipodium	Cellular Component	2	ENSRNOP00000019393,ENSRNOP00000053831
4	GO:0120025	plasma membrane bounded cell projection	Cellular Component	12	ENSRNOP00000014502,ENSRNOP00000072116,ENSRNOP00000040760,ENSRNOP00000018620,ENSRNOP00000019393,ENSRNOP00000053831,ENSRNOP00000070203,ENSRNOP00000007175,ENSRNOP00000073469,ENSRNOP00000017692,ENSRNOP00000071115,ENSRNOP00000072503
4	GO:0043025	neuronal cell body	Cellular Component	5	ENSRNOP00000071115,ENSRNOP00000019393,ENSRNOP00000007175,ENSRNOP00000040760,ENSRNOP00000007371
4	GO:0005737	cytoplasm	Cellular Component	64	ENSRNOP00000019393,ENSRNOP00000039630,ENSRNOP00000069954,ENSRNOP00000009344,ENSRNOP00000073728,ENSRNOP00000021258,ENSRNOP00000018820,ENSRNOP00000014493,ENSRNOP00000033369,ENSRNOP00000026492,ENSRNOP00000007175,ENSRNOP00000000696,ENSRNOP00000017271,ENSRNOP00000000120,ENSRNOP00000001215,ENSRNOP00000013220,ENSRNOP00000018620,ENSRNOP00000072116,ENSRNOP00000072006,ENSRNOP00000055942,ENSRNOP00000018014,…
4	GO:0016234	inclusion body	Cellular Component	1	ENSRNOP00000072116
4	GO:0044444	cytoplasmic part	Cellular Component	57	ENSRNOP00000007175,ENSRNOP00000072116,ENSRNOP00000000696,ENSRNOP00000072006,ENSRNOP00000055942,ENSRNOP00000073728,ENSRNOP00000018014,ENSRNOP00000033812,ENSRNOP00000073252,ENSRNOP00000069954,ENSRNOP00000041521,ENSRNOP00000014502,ENSRNOP00000017692,ENSRNOP00000071002,ENSRNOP00000034357,ENSRNOP00000014660,ENSRNOP00000017271,ENSRNOP00000023017,ENSRNOP00000005845,ENSRNOP00000054937,ENSRNOP00000069027,…
4	GO:0045273	respiratory chain complex II	Cellular Component	1	ENSRNOP00000055942
4	GO:0045281	succinate dehydrogenase complex	Cellular Component	1	ENSRNOP00000055942
4	GO:0045283	fumarate reductase complex	Cellular Component	1	ENSRNOP00000055942
4	GO:0120038	plasma membrane bounded cell projection part	Cellular Component	8	ENSRNOP00000073469,ENSRNOP00000019393,ENSRNOP00000017692,ENSRNOP00000072116,ENSRNOP00000053831,ENSRNOP00000071115,ENSRNOP00000040760,ENSRNOP00000072503
4	GO:0045180	basal cortex	Cellular Component	1	ENSRNOP00000069954
4	GO:0005938	cell cortex	Cellular Component	3	ENSRNOP00000069954,ENSRNOP00000019393,ENSRNOP00000039630
4	GO:0043005	neuron projection	Cellular Component	8	ENSRNOP00000007175,ENSRNOP00000040760,ENSRNOP00000073469,ENSRNOP00000071115,ENSRNOP00000019393,ENSRNOP00000072116,ENSRNOP00000017692,ENSRNOP00000018620
4	GO:0032589	neuron projection membrane	Cellular Component	1	ENSRNOP00000071115
4	GO:0032809	neuronal cell body membrane	Cellular Component	1	ENSRNOP00000071115
4	GO:0033267	axon part	Cellular Component	3	ENSRNOP00000019393,ENSRNOP00000072116,ENSRNOP00000040760
4	GO:0036477	somatodendritic compartment	Cellular Component	8	ENSRNOP00000019393,ENSRNOP00000007175,ENSRNOP00000040760,ENSRNOP00000007371,ENSRNOP00000071115,ENSRNOP00000073469,ENSRNOP00000072116,ENSRNOP00000017692
4	GO:0043198	dendritic shaft	Cellular Component	2	ENSRNOP00000019393,ENSRNOP00000073469
4	GO:0044292	dendrite terminus	Cellular Component	1	ENSRNOP00000040760
4	GO:0097418	neurofibrillary tangle	Cellular Component	1	ENSRNOP00000072116
4	GO:0005903	brush border	Cellular Component	1	ENSRNOP00000053831
4	GO:0032279	asymmetric synapse	Cellular Component	3	ENSRNOP00000019393,ENSRNOP00000040760,ENSRNOP00000021258
4	GO:0099512	supramolecular fiber	Cellular Component	6	ENSRNOP00000007175,ENSRNOP00000009344,ENSRNOP00000039152,ENSRNOP00000019393,ENSRNOP00000014502,ENSRNOP00000069954
5	GO:0030176	integral component of endoplasmic reticulum membrane	Cellular Component	1	ENSRNOP00000040760
5	GO:0005741	mitochondrial outer membrane	Cellular Component	1	ENSRNOP00000072006
5	GO:0030659	cytoplasmic vesicle membrane	Cellular Component	1	ENSRNOP00000013220
5	GO:0005743	mitochondrial inner membrane	Cellular Component	2	ENSRNOP00000055942,ENSRNOP00000070203
5	GO:0000139	Golgi membrane	Cellular Component	1	ENSRNOP00000021258
5	GO:0033116	endoplasmic reticulum-Golgi intermediate compartment membrane	Cellular Component	2	ENSRNOP00000000083,ENSRNOP00000013220
5	GO:0045121	membrane raft	Cellular Component	2	ENSRNOP00000053831,ENSRNOP00000071115
5	GO:0031526	brush border membrane	Cellular Component	1	ENSRNOP00000053831
5	GO:0032587	ruffle membrane	Cellular Component	1	ENSRNOP00000017692
5	GO:0005901	caveola	Cellular Component	1	ENSRNOP00000053831
5	GO:0016471	vacuolar proton-transporting V-type ATPase complex	Cellular Component	1	ENSRNOP00000013220
5	GO:0098852	lytic vacuole membrane	Cellular Component	1	ENSRNOP00000018620
5	GO:0030663	COPI-coated vesicle membrane	Cellular Component	1	ENSRNOP00000013220
5	GO:0005925	focal adhesion	Cellular Component	1	ENSRNOP00000014502
5	GO:0005759	mitochondrial matrix	Cellular Component	2	ENSRNOP00000024380,ENSRNOP00000009344
5	GO:0005775	vacuolar lumen	Cellular Component	1	ENSRNOP00000018620
5	GO:0005788	endoplasmic reticulum lumen	Cellular Component	1	ENSRNOP00000009344
5	GO:0031907	microbody lumen	Cellular Component	1	ENSRNOP00000040168
5	GO:0031981	nuclear lumen	Cellular Component	14	ENSRNOP00000067217,ENSRNOP00000071002,ENSRNOP00000034357,ENSRNOP00000014660,ENSRNOP00000021863,ENSRNOP00000075739,ENSRNOP00000062425,ENSRNOP00000069027,ENSRNOP00000033812,ENSRNOP00000033304,ENSRNOP00000057815,ENSRNOP00000069954,ENSRNOP00000070950,ENSRNOP00000073953
5	GO:0022626	cytosolic ribosome	Cellular Component	3	ENSRNOP00000018820,ENSRNOP00000014493,ENSRNOP00000033369
5	GO:0042788	polysomal ribosome	Cellular Component	1	ENSRNOP00000014493
5	GO:0030686	90S preribosome	Cellular Component	1	ENSRNOP00000070538
5	GO:0036464	cytoplasmic ribonucleoprotein granule	Cellular Component	3	ENSRNOP00000026492,ENSRNOP00000033304,ENSRNOP00000073728
5	GO:0015934	large ribosomal subunit	Cellular Component	4	ENSRNOP00000018820,ENSRNOP00000014493,ENSRNOP00000033369,ENSRNOP00000024380
5	GO:0000783	nuclear telomere cap complex	Cellular Component	1	ENSRNOP00000014660
5	GO:0000788	nuclear nucleosome	Cellular Component	1	ENSRNOP00000067217
5	GO:1990712	HFE-transferrin receptor complex	Cellular Component	2	ENSRNOP00000045637,ENSRNOP00000023017
5	GO:0033176	proton-transporting V-type ATPase complex	Cellular Component	1	ENSRNOP00000013220
5	GO:0032997	Fc receptor complex	Cellular Component	1	ENSRNOP00000036716
5	GO:0042611	MHC protein complex	Cellular Component	1	ENSRNOP00000023017
5	GO:0005749	mitochondrial respiratory chain complex II, succinate dehydrogenase complex (ubiquinone)	Cellular Component	1	ENSRNOP00000055942
5	GO:0005739	mitochondrion	Cellular Component	13	ENSRNOP00000072006,ENSRNOP00000070203,ENSRNOP00000055942,ENSRNOP00000041521,ENSRNOP00000009344,ENSRNOP00000024380,ENSRNOP00000072116,ENSRNOP00000000696,ENSRNOP00000073728,ENSRNOP00000018014,ENSRNOP00000033812,ENSRNOP00000073252,ENSRNOP00000069954
5	GO:0005773	vacuole	Cellular Component	7	ENSRNOP00000007175,ENSRNOP00000000696,ENSRNOP00000017271,ENSRNOP00000000120,ENSRNOP00000001215,ENSRNOP00000013220,ENSRNOP00000018620
5	GO:0005634	nucleus	Cellular Component	27	ENSRNOP00000067217,ENSRNOP00000014660,ENSRNOP00000073953,ENSRNOP00000040760,ENSRNOP00000071002,ENSRNOP00000034357,ENSRNOP00000021863,ENSRNOP00000075739,ENSRNOP00000062425,ENSRNOP00000069027,ENSRNOP00000033812,ENSRNOP00000033304,ENSRNOP00000057815,ENSRNOP00000069954,ENSRNOP00000070203,ENSRNOP00000070950,ENSRNOP00000007175,ENSRNOP00000072116,ENSRNOP00000054937,ENSRNOP00000012612,ENSRNOP00000073728,…
5	GO:0005793	endoplasmic reticulum-Golgi intermediate compartment	Cellular Component	2	ENSRNOP00000000083,ENSRNOP00000013220
5	GO:0005801	cis-Golgi network	Cellular Component	1	ENSRNOP00000000083
5	GO:0042579	microbody	Cellular Component	1	ENSRNOP00000040168
5	GO:0005740	mitochondrial envelope	Cellular Component	5	ENSRNOP00000041521,ENSRNOP00000072116,ENSRNOP00000072006,ENSRNOP00000070203,ENSRNOP00000055942
5	GO:0098791	Golgi subcompartment	Cellular Component	1	ENSRNOP00000021258
5	GO:0098827	endoplasmic reticulum subcompartment	Cellular Component	9	ENSRNOP00000040760,ENSRNOP00000000083,ENSRNOP00000013220,ENSRNOP00000002540,ENSRNOP00000039462,ENSRNOP00000072503,ENSRNOP00000021258,ENSRNOP00000009344,ENSRNOP00000045637
5	GO:0043292	contractile fiber	Cellular Component	2	ENSRNOP00000009344,ENSRNOP00000007175
5	GO:0005694	chromosome	Cellular Component	5	ENSRNOP00000067217,ENSRNOP00000070950,ENSRNOP00000071002,ENSRNOP00000014660,ENSRNOP00000033812
5	GO:0005730	nucleolus	Cellular Component	2	ENSRNOP00000073953,ENSRNOP00000070950
5	GO:0005814	centriole	Cellular Component	1	ENSRNOP00000070950
5	GO:0005856	cytoskeleton	Cellular Component	14	ENSRNOP00000019393,ENSRNOP00000014502,ENSRNOP00000019759,ENSRNOP00000001248,ENSRNOP00000039152,ENSRNOP00000021258,ENSRNOP00000039630,ENSRNOP00000069954,ENSRNOP00000001315,ENSRNOP00000072006,ENSRNOP00000021863,ENSRNOP00000054937,ENSRNOP00000070950,ENSRNOP00000072116
5	GO:0098536	deuterosome	Cellular Component	1	ENSRNOP00000070950
5	GO:0031410	cytoplasmic vesicle	Cellular Component	12	ENSRNOP00000045637,ENSRNOP00000001248,ENSRNOP00000072006,ENSRNOP00000000083,ENSRNOP00000069954,ENSRNOP00000007175,ENSRNOP00000026643,ENSRNOP00000072116,ENSRNOP00000013220,ENSRNOP00000017271,ENSRNOP00000018620,ENSRNOP00000016493
5	GO:0005604	basement membrane	Cellular Component	3	ENSRNOP00000003921,ENSRNOP00000007175,ENSRNOP00000045637
5	GO:0034366	spherical high-density lipoprotein particle	Cellular Component	1	ENSRNOP00000072116
5	GO:0034361	very-low-density lipoprotein particle	Cellular Component	1	ENSRNOP00000007371
5	GO:0034363	intermediate-density lipoprotein particle	Cellular Component	1	ENSRNOP00000007371
5	GO:0034359	mature chylomicron	Cellular Component	1	ENSRNOP00000007371
5	GO:0005758	mitochondrial intermembrane space	Cellular Component	1	ENSRNOP00000041521
5	GO:0000785	chromatin	Cellular Component	1	ENSRNOP00000067217
5	GO:0044454	nuclear chromosome part	Cellular Component	2	ENSRNOP00000014660,ENSRNOP00000067217
5	GO:0090734	site of DNA damage	Cellular Component	1	ENSRNOP00000033812
5	GO:0098687	chromosomal region	Cellular Component	2	ENSRNOP00000071002,ENSRNOP00000014660
5	GO:0000228	nuclear chromosome	Cellular Component	2	ENSRNOP00000014660,ENSRNOP00000067217
5	GO:0005654	nucleoplasm	Cellular Component	12	ENSRNOP00000014660,ENSRNOP00000021863,ENSRNOP00000069027,ENSRNOP00000067217,ENSRNOP00000071002,ENSRNOP00000034357,ENSRNOP00000075739,ENSRNOP00000062425,ENSRNOP00000033812,ENSRNOP00000033304,ENSRNOP00000057815,ENSRNOP00000069954
5	GO:0044451	nucleoplasm part	Cellular Component	3	ENSRNOP00000014660,ENSRNOP00000021863,ENSRNOP00000069027
5	GO:0044452	nucleolar part	Cellular Component	1	ENSRNOP00000073953
5	GO:0005815	microtubule organizing center	Cellular Component	4	ENSRNOP00000021863,ENSRNOP00000054937,ENSRNOP00000070950,ENSRNOP00000072006
5	GO:0032432	actin filament bundle	Cellular Component	1	ENSRNOP00000014502
5	GO:0042641	actomyosin	Cellular Component	1	ENSRNOP00000014502
5	GO:0044450	microtubule organizing center part	Cellular Component	1	ENSRNOP00000070950
5	GO:0099513	polymeric cytoskeletal fiber	Cellular Component	4	ENSRNOP00000039152,ENSRNOP00000019393,ENSRNOP00000014502,ENSRNOP00000069954
5	GO:0070971	endoplasmic reticulum exit site	Cellular Component	2	ENSRNOP00000000083,ENSRNOP00000007371
5	GO:0044439	peroxisomal part	Cellular Component	1	ENSRNOP00000040168
5	GO:0031232	extrinsic component of external side of plasma membrane	Cellular Component	1	ENSRNOP00000045637
5	GO:0005887	integral component of plasma membrane	Cellular Component	5	ENSRNOP00000075739,ENSRNOP00000036716,ENSRNOP00000070968,ENSRNOP00000022419,ENSRNOP00000001248
5	GO:0005769	early endosome	Cellular Component	2	ENSRNOP00000045637,ENSRNOP00000072006
5	GO:0005770	late endosome	Cellular Component	2	ENSRNOP00000007175,ENSRNOP00000045637
5	GO:0055037	recycling endosome	Cellular Component	2	ENSRNOP00000045637,ENSRNOP00000072006
5	GO:0005791	rough endoplasmic reticulum	Cellular Component	1	ENSRNOP00000045637
5	GO:0016529	sarcoplasmic reticulum	Cellular Component	1	ENSRNOP00000009344
5	GO:0033093	Weibel-Palade body	Cellular Component	1	ENSRNOP00000026643
5	GO:0042583	chromaffin granule	Cellular Component	1	ENSRNOP00000072116
5	GO:0044294	dendritic growth cone	Cellular Component	1	ENSRNOP00000040760
5	GO:0044295	axonal growth cone	Cellular Component	1	ENSRNOP00000019393
5	GO:0097386	glial cell projection	Cellular Component	1	ENSRNOP00000070203
5	GO:0098858	actin-based cell projection	Cellular Component	2	ENSRNOP00000019393,ENSRNOP00000014502
5	GO:0016528	sarcoplasm	Cellular Component	1	ENSRNOP00000009344
5	GO:0045495	pole plasm	Cellular Component	1	ENSRNOP00000073728
5	GO:0099568	cytoplasmic region	Cellular Component	3	ENSRNOP00000019393,ENSRNOP00000039630,ENSRNOP00000069954
5	GO:0016235	aggresome	Cellular Component	1	ENSRNOP00000072116
5	GO:0005829	cytosol	Cellular Component	24	ENSRNOP00000018820,ENSRNOP00000014493,ENSRNOP00000033369,ENSRNOP00000041521,ENSRNOP00000072116,ENSRNOP00000014502,ENSRNOP00000017692,ENSRNOP00000071002,ENSRNOP00000034357,ENSRNOP00000014660,ENSRNOP00000017271,ENSRNOP00000023017,ENSRNOP00000005845,ENSRNOP00000054937,ENSRNOP00000069027,ENSRNOP00000002321,ENSRNOP00000008062,ENSRNOP00000033812,ENSRNOP00000070950,ENSRNOP00000033304,ENSRNOP00000007371,…
5	GO:0044445	cytosolic part	Cellular Component	3	ENSRNOP00000018820,ENSRNOP00000014493,ENSRNOP00000033369
5	GO:0044448	cell cortex part	Cellular Component	1	ENSRNOP00000069954
5	GO:0048471	perinuclear region of cytoplasm	Cellular Component	7	ENSRNOP00000019393,ENSRNOP00000007175,ENSRNOP00000072116,ENSRNOP00000045637,ENSRNOP00000014502,ENSRNOP00000012612,ENSRNOP00000057815
5	GO:0045257	succinate dehydrogenase complex (ubiquinone)	Cellular Component	1	ENSRNOP00000055942
5	GO:0030425	dendrite	Cellular Component	5	ENSRNOP00000019393,ENSRNOP00000017692,ENSRNOP00000073469,ENSRNOP00000072116,ENSRNOP00000040760
5	GO:1902737	dendritic filopodium	Cellular Component	1	ENSRNOP00000019393
5	GO:0099738	cell cortex region	Cellular Component	1	ENSRNOP00000069954
5	GO:0030424	axon	Cellular Component	5	ENSRNOP00000019393,ENSRNOP00000072116,ENSRNOP00000040760,ENSRNOP00000007175,ENSRNOP00000073469
5	GO:0044309	neuron spine	Cellular Component	2	ENSRNOP00000019393,ENSRNOP00000017692
5	GO:0097447	dendritic tree	Cellular Component	5	ENSRNOP00000073469,ENSRNOP00000072116,ENSRNOP00000019393,ENSRNOP00000017692,ENSRNOP00000040760
5	GO:0044308	axonal spine	Cellular Component	1	ENSRNOP00000019393
5	GO:0150034	distal axon	Cellular Component	3	ENSRNOP00000019393,ENSRNOP00000072116,ENSRNOP00000040760
6	GO:0005765	lysosomal membrane	Cellular Component	1	ENSRNOP00000018620
6	GO:0043202	lysosomal lumen	Cellular Component	1	ENSRNOP00000018620
6	GO:0033018	sarcoplasmic reticulum lumen	Cellular Component	1	ENSRNOP00000009344
6	GO:0005782	peroxisomal matrix	Cellular Component	1	ENSRNOP00000040168
6	GO:0022625	cytosolic large ribosomal subunit	Cellular Component	3	ENSRNOP00000018820,ENSRNOP00000014493,ENSRNOP00000033369
6	GO:0000932	P-body	Cellular Component	1	ENSRNOP00000026492
6	GO:0010494	cytoplasmic stress granule	Cellular Component	1	ENSRNOP00000033304
6	GO:0043186	P granule	Cellular Component	1	ENSRNOP00000073728
6	GO:0070187	shelterin complex	Cellular Component	1	ENSRNOP00000014660
6	GO:0032998	Fc-epsilon receptor I complex	Cellular Component	1	ENSRNOP00000036716
6	GO:0042612	MHC class I protein complex	Cellular Component	1	ENSRNOP00000023017
6	GO:0000323	lytic vacuole	Cellular Component	7	ENSRNOP00000007175,ENSRNOP00000000696,ENSRNOP00000017271,ENSRNOP00000000120,ENSRNOP00000001215,ENSRNOP00000013220,ENSRNOP00000018620
6	GO:0005777	peroxisome	Cellular Component	1	ENSRNOP00000040168
6	GO:0014802	terminal cisterna	Cellular Component	1	ENSRNOP00000009344
6	GO:0071782	endoplasmic reticulum tubular network	Cellular Component	1	ENSRNOP00000040760
6	GO:0030016	myofibril	Cellular Component	1	ENSRNOP00000009344
6	GO:0000803	sex chromosome	Cellular Component	1	ENSRNOP00000070950
6	GO:0015629	actin cytoskeleton	Cellular Component	7	ENSRNOP00000014502,ENSRNOP00000039630,ENSRNOP00000019393,ENSRNOP00000069954,ENSRNOP00000001315,ENSRNOP00000019759,ENSRNOP00000001248
6	GO:0015630	microtubule cytoskeleton	Cellular Component	5	ENSRNOP00000072006,ENSRNOP00000039152,ENSRNOP00000021863,ENSRNOP00000054937,ENSRNOP00000070950
6	GO:0045111	intermediate filament cytoskeleton	Cellular Component	1	ENSRNOP00000021258
6	GO:0005798	Golgi-associated vesicle	Cellular Component	2	ENSRNOP00000000083,ENSRNOP00000013220
6	GO:0030139	endocytic vesicle	Cellular Component	2	ENSRNOP00000072006,ENSRNOP00000045637
6	GO:0030135	coated vesicle	Cellular Component	3	ENSRNOP00000000083,ENSRNOP00000026643,ENSRNOP00000013220
6	GO:0099503	secretory vesicle	Cellular Component	4	ENSRNOP00000072006,ENSRNOP00000069954,ENSRNOP00000026643,ENSRNOP00000072116
6	GO:0000790	nuclear chromatin	Cellular Component	1	ENSRNOP00000067217
6	GO:0000784	nuclear chromosome, telomeric region	Cellular Component	1	ENSRNOP00000014660
6	GO:0000775	chromosome, centromeric region	Cellular Component	1	ENSRNOP00000071002
6	GO:0000781	chromosome, telomeric region	Cellular Component	1	ENSRNOP00000014660
6	GO:0016604	nuclear body	Cellular Component	3	ENSRNOP00000069027,ENSRNOP00000014660,ENSRNOP00000021863
6	GO:0001650	fibrillar center	Cellular Component	1	ENSRNOP00000073953
6	GO:0005813	centrosome	Cellular Component	3	ENSRNOP00000021863,ENSRNOP00000054937,ENSRNOP00000070950
6	GO:0097517	contractile actin filament bundle	Cellular Component	1	ENSRNOP00000014502
6	GO:0001725	stress fiber	Cellular Component	1	ENSRNOP00000014502
6	GO:0005874	microtubule	Cellular Component	1	ENSRNOP00000039152
6	GO:0005884	actin filament	Cellular Component	3	ENSRNOP00000019393,ENSRNOP00000014502,ENSRNOP00000069954
6	GO:0005771	multivesicular body	Cellular Component	1	ENSRNOP00000007175
6	GO:0030175	filopodium	Cellular Component	2	ENSRNOP00000019393,ENSRNOP00000014502
6	GO:0060293	germ plasm	Cellular Component	1	ENSRNOP00000073728
6	GO:0097440	apical dendrite	Cellular Component	1	ENSRNOP00000072116
7	GO:0014804	terminal cisterna lumen	Cellular Component	1	ENSRNOP00000009344
7	GO:0071547	piP-body	Cellular Component	1	ENSRNOP00000073728
7	GO:0005764	lysosome	Cellular Component	7	ENSRNOP00000018620,ENSRNOP00000007175,ENSRNOP00000000696,ENSRNOP00000017271,ENSRNOP00000000120,ENSRNOP00000001215,ENSRNOP00000013220
7	GO:0001741	XY body	Cellular Component	1	ENSRNOP00000070950
7	GO:0030137	COPI-coated vesicle	Cellular Component	1	ENSRNOP00000013220
7	GO:0030134	COPII-coated ER to Golgi transport vesicle	Cellular Component	1	ENSRNOP00000000083
7	GO:0045335	phagocytic vesicle	Cellular Component	1	ENSRNOP00000072006
7	GO:0030136	clathrin-coated vesicle	Cellular Component	1	ENSRNOP00000026643
7	GO:0016607	nuclear speck	Cellular Component	1	ENSRNOP00000069027

## Sheet: Enrichment
GO_ID	Term	Category	Test	Ref	TestAll	RefAll	Test_per	Ref_per	Over_Under	TestSeqs	RefSeqs	P value	FDR	richFactor
GO:0005615	extracellular space	C	18	339	92	5813	0.195652	0.0583176	over	ENSRNOP00000003921,ENSRNOP00000007371,ENSRNOP00000022594,ENSRNOP00000072116,ENSRNOP00000007175,ENSRNOP00000045637,ENSRNOP00000000696,ENSRNOP00000051504,ENSRNOP00000070203,ENSRNOP00000004382,ENSRNOP00000056600,ENSRNOP00000023017,ENSRNOP00000000120,ENSRNOP00000001215,ENSRNOP00000002809,ENSRNOP00000001248,ENSRNOP00000026643,ENSRNOP00000000475	ENSRNOP00000009813,ENSRNOP00000060007,ENSRNOP00000070552,ENSRNOP00000046622,ENSRNOP00000054395,ENSRNOP00000032735,ENSRNOP00000066041,ENSRNOP00000004322,ENSRNOP00000017060,ENSRNOP00000072273,ENSRNOP00000063666,ENSRNOP00000069540,ENSRNOP00000003921,ENSRNOP00000023628,ENSRNOP00000069026,ENSRNOP00000015152,ENSRNOP00000027760,ENSRNOP00000024711,ENSRNOP00000038428,ENSRNOP00000048878,ENSRNOP00000012114,…	4.30319e-06	0.00778728	0.0530973
GO:0031012	extracellular matrix	C	10	104	92	5813	0.108696	0.0178909	over	ENSRNOP00000003921,ENSRNOP00000007175,ENSRNOP00000045637,ENSRNOP00000072116,ENSRNOP00000000696,ENSRNOP00000070203,ENSRNOP00000004382,ENSRNOP00000056600,ENSRNOP00000002809,ENSRNOP00000026643	ENSRNOP00000003921,ENSRNOP00000007175,ENSRNOP00000012725,ENSRNOP00000045637,ENSRNOP00000038428,ENSRNOP00000065052,ENSRNOP00000072295,ENSRNOP00000003605,ENSRNOP00000025224,ENSRNOP00000016851,ENSRNOP00000074084,ENSRNOP00000000737,ENSRNOP00000014785,ENSRNOP00000047962,ENSRNOP00000071884,ENSRNOP00000072586,ENSRNOP00000070552,ENSRNOP00000008321,ENSRNOP00000017486,ENSRNOP00000046622,ENSRNOP00000002075,…	4.6229e-06	0.00778728	0.0961538
GO:0005576	extracellular region	C	20	454	92	5813	0.217391	0.0781008	over	ENSRNOP00000003921,ENSRNOP00000007175,ENSRNOP00000045637,ENSRNOP00000072116,ENSRNOP00000000696,ENSRNOP00000051504,ENSRNOP00000070203,ENSRNOP00000004382,ENSRNOP00000056600,ENSRNOP00000023017,ENSRNOP00000022594,ENSRNOP00000000120,ENSRNOP00000001215,ENSRNOP00000002809,ENSRNOP00000001248,ENSRNOP00000026643,ENSRNOP00000000475,ENSRNOP00000007371,ENSRNOP00000073469,ENSRNOP00000004741	ENSRNOP00000068044,ENSRNOP00000065052,ENSRNOP00000010367,ENSRNOP00000074084,ENSRNOP00000049198,ENSRNOP00000011697,ENSRNOP00000040828,ENSRNOP00000064185,ENSRNOP00000016194,ENSRNOP00000072182,ENSRNOP00000059430,ENSRNOP00000009813,ENSRNOP00000060007,ENSRNOP00000070552,ENSRNOP00000046622,ENSRNOP00000054395,ENSRNOP00000032735,ENSRNOP00000066041,ENSRNOP00000004322,ENSRNOP00000006109,ENSRNOP00000005311,…	1.96642e-05	0.0220829	0.0440529
GO:0044421	extracellular region part	C	18	395	92	5813	0.195652	0.0679511	over	ENSRNOP00000003921,ENSRNOP00000007175,ENSRNOP00000072116,ENSRNOP00000045637,ENSRNOP00000000696,ENSRNOP00000051504,ENSRNOP00000070203,ENSRNOP00000004382,ENSRNOP00000056600,ENSRNOP00000023017,ENSRNOP00000022594,ENSRNOP00000000120,ENSRNOP00000001215,ENSRNOP00000002809,ENSRNOP00000001248,ENSRNOP00000026643,ENSRNOP00000000475,ENSRNOP00000007371	ENSRNOP00000009813,ENSRNOP00000060007,ENSRNOP00000070552,ENSRNOP00000046622,ENSRNOP00000054395,ENSRNOP00000032735,ENSRNOP00000066041,ENSRNOP00000004322,ENSRNOP00000017060,ENSRNOP00000023875,ENSRNOP00000063666,ENSRNOP00000069540,ENSRNOP00000003921,ENSRNOP00000073523,ENSRNOP00000044081,ENSRNOP00000025880,ENSRNOP00000050968,ENSRNOP00000001500,ENSRNOP00000070324,ENSRNOP00000059624,ENSRNOP00000019552,…	3.53831e-05	0.0298014	0.0455696
GO:0015850	organic hydroxy compound transport	P	8	84	92	5813	0.0869565	0.0144504	over	ENSRNOP00000036716,ENSRNOP00000022594,ENSRNOP00000070203,ENSRNOP00000007371,ENSRNOP00000069954,ENSRNOP00000040760,ENSRNOP00000070968,ENSRNOP00000055942	ENSRNOP00000039482,ENSRNOP00000024917,ENSRNOP00000036716,ENSRNOP00000076004,ENSRNOP00000040699,ENSRNOP00000042824,ENSRNOP00000065961,ENSRNOP00000028829,ENSRNOP00000027150,ENSRNOP00000050968,ENSRNOP00000034210,ENSRNOP00000022594,ENSRNOP00000024564,ENSRNOP00000030609,ENSRNOP00000069194,ENSRNOP00000016417,ENSRNOP00000016442,ENSRNOP00000071576,ENSRNOP00000031195,ENSRNOP00000075841,ENSRNOP00000043466,…	4.71761e-05	0.0317873	0.0952381
GO:0019865	immunoglobulin binding	F	3	6	92	5813	0.0326087	0.00103217	over	ENSRNOP00000070203,ENSRNOP00000036716,ENSRNOP00000026643	ENSRNOP00000009248,ENSRNOP00000070203,ENSRNOP00000036716,ENSRNOP00000027944,ENSRNOP00000075182,ENSRNOP00000026643	7.41446e-05	0.0416322	0.5
GO:0019863	IgE binding	F	2	2	92	5813	0.0217391	0.000344056	over	ENSRNOP00000070203,ENSRNOP00000036716	ENSRNOP00000070203,ENSRNOP00000036716	0.000247801	0.119263	1
GO:0015844	monoamine transport	P	5	41	92	5813	0.0543478	0.00705316	over	ENSRNOP00000036716,ENSRNOP00000070203,ENSRNOP00000069954,ENSRNOP00000040760,ENSRNOP00000055942	ENSRNOP00000039482,ENSRNOP00000036716,ENSRNOP00000076004,ENSRNOP00000040699,ENSRNOP00000042824,ENSRNOP00000065961,ENSRNOP00000028829,ENSRNOP00000030609,ENSRNOP00000069194,ENSRNOP00000016417,ENSRNOP00000016442,ENSRNOP00000071576,ENSRNOP00000031195,ENSRNOP00000075841,ENSRNOP00000024917,ENSRNOP00000043466,ENSRNOP00000070203,ENSRNOP00000016077,ENSRNOP00000022068,ENSRNOP00000047498,ENSRNOP00000069954,…	0.000425399	0.16572	0.121951
GO:0043062	extracellular structure organization	P	7	88	92	5813	0.076087	0.0151385	over	ENSRNOP00000007175,ENSRNOP00000014502,ENSRNOP00000070203,ENSRNOP00000004382,ENSRNOP00000073041,ENSRNOP00000007371,ENSRNOP00000022594	ENSRNOP00000024917,ENSRNOP00000060481,ENSRNOP00000074328,ENSRNOP00000007175,ENSRNOP00000065206,ENSRNOP00000014502,ENSRNOP00000001098,ENSRNOP00000003605,ENSRNOP00000026757,ENSRNOP00000023370,ENSRNOP00000005478,ENSRNOP00000073916,ENSRNOP00000032389,ENSRNOP00000003407,ENSRNOP00000041883,ENSRNOP00000041197,ENSRNOP00000047962,ENSRNOP00000040243,ENSRNOP00000050393,ENSRNOP00000070552,ENSRNOP00000046622,…	0.000442708	0.16572	0.0795455
GO:0034756	regulation of iron ion transport	P	2	3	92	5813	0.0217391	0.000516085	over	ENSRNOP00000045637,ENSRNOP00000023017	ENSRNOP00000012725,ENSRNOP00000045637,ENSRNOP00000023017	0.000735728	0.197254	0.666667
GO:1900390	regulation of iron ion import	P	2	3	92	5813	0.0217391	0.000516085	over	ENSRNOP00000045637,ENSRNOP00000023017	ENSRNOP00000012725,ENSRNOP00000045637,ENSRNOP00000023017	0.000735728	0.197254	0.666667
GO:1990777	lipoprotein particle	C	3	12	92	5813	0.0326087	0.00206434	over	ENSRNOP00000007371,ENSRNOP00000022594,ENSRNOP00000072116	ENSRNOP00000050968,ENSRNOP00000065206,ENSRNOP00000016916,ENSRNOP00000007371,ENSRNOP00000074707,ENSRNOP00000022594,ENSRNOP00000024564,ENSRNOP00000069659,ENSRNOP00000075098,ENSRNOP00000004756,ENSRNOP00000022532,ENSRNOP00000072116	0.000761147	0.197254	0.25
GO:0034358	plasma lipoprotein particle	C	3	12	92	5813	0.0326087	0.00206434	over	ENSRNOP00000007371,ENSRNOP00000022594,ENSRNOP00000072116	ENSRNOP00000050968,ENSRNOP00000065206,ENSRNOP00000016916,ENSRNOP00000007371,ENSRNOP00000074707,ENSRNOP00000022594,ENSRNOP00000024564,ENSRNOP00000069659,ENSRNOP00000075098,ENSRNOP00000004756,ENSRNOP00000072116,ENSRNOP00000022532	0.000761147	0.197254	0.25
GO:0038023	signaling receptor activity	F	9	167	92	5813	0.0978261	0.0287287	over	ENSRNOP00000075739,ENSRNOP00000001248,ENSRNOP00000023335,ENSRNOP00000051198,ENSRNOP00000071115,ENSRNOP00000036716,ENSRNOP00000070203,ENSRNOP00000012612,ENSRNOP00000070968	ENSRNOP00000060544,ENSRNOP00000069259,ENSRNOP00000052154,ENSRNOP00000004602,ENSRNOP00000001746,ENSRNOP00000052627,ENSRNOP00000028549,ENSRNOP00000030759,ENSRNOP00000022059,ENSRNOP00000047790,ENSRNOP00000053411,ENSRNOP00000048216,ENSRNOP00000017607,ENSRNOP00000007572,ENSRNOP00000053829,ENSRNOP00000002645,ENSRNOP00000076343,ENSRNOP00000064395,ENSRNOP00000037011,ENSRNOP00000046059,ENSRNOP00000045635,…	0.00120751	0.213313	0.0538922
GO:0002286	T cell activation involved in immune response	P	3	14	92	5813	0.0326087	0.00240839	over	ENSRNOP00000036716,ENSRNOP00000070203,ENSRNOP00000014502	ENSRNOP00000053704,ENSRNOP00000036716,ENSRNOP00000070162,ENSRNOP00000034983,ENSRNOP00000068946,ENSRNOP00000016904,ENSRNOP00000023664,ENSRNOP00000012963,ENSRNOP00000021285,ENSRNOP00000026760,ENSRNOP00000070203,ENSRNOP00000014502,ENSRNOP00000012495,ENSRNOP00000009222	0.00123076	0.213313	0.214286
GO:0009593	detection of chemical stimulus	P	3	14	92	5813	0.0326087	0.00240839	over	ENSRNOP00000023335,ENSRNOP00000051198,ENSRNOP00000069954	ENSRNOP00000025794,ENSRNOP00000022603,ENSRNOP00000069194,ENSRNOP00000023601,ENSRNOP00000031195,ENSRNOP00000075979,ENSRNOP00000043230,ENSRNOP00000023335,ENSRNOP00000039092,ENSRNOP00000072069,ENSRNOP00000051198,ENSRNOP00000041913,ENSRNOP00000049830,ENSRNOP00000069954	0.00123076	0.213313	0.214286
GO:0032994	protein-lipid complex	C	3	14	92	5813	0.0326087	0.00240839	over	ENSRNOP00000007371,ENSRNOP00000022594,ENSRNOP00000072116	ENSRNOP00000017573,ENSRNOP00000040191,ENSRNOP00000050968,ENSRNOP00000007371,ENSRNOP00000022532,ENSRNOP00000065206,ENSRNOP00000069659,ENSRNOP00000075098,ENSRNOP00000004756,ENSRNOP00000016916,ENSRNOP00000074707,ENSRNOP00000022594,ENSRNOP00000024564,ENSRNOP00000072116	0.00123076	0.213313	0.214286
GO:1990712	HFE-transferrin receptor complex	C	2	4	92	5813	0.0217391	0.000688113	over	ENSRNOP00000045637,ENSRNOP00000023017	ENSRNOP00000012725,ENSRNOP00000045637,ENSRNOP00000002407,ENSRNOP00000023017	0.00145628	0.213313	0.5
GO:0044872	lipoprotein localization	P	2	4	92	5813	0.0217391	0.000688113	over	ENSRNOP00000072503,ENSRNOP00000007371	ENSRNOP00000035497,ENSRNOP00000070325,ENSRNOP00000072503,ENSRNOP00000007371	0.00145628	0.213313	0.5
GO:0001820	serotonin secretion	P	2	4	92	5813	0.0217391	0.000688113	over	ENSRNOP00000036716,ENSRNOP00000070203	ENSRNOP00000036716,ENSRNOP00000039482,ENSRNOP00000043466,ENSRNOP00000070203	0.00145628	0.213313	0.5
GO:0002478	antigen processing and presentation of exogenous peptide antigen	P	2	4	92	5813	0.0217391	0.000688113	over	ENSRNOP00000023017,ENSRNOP00000036716	ENSRNOP00000023017,ENSRNOP00000000527,ENSRNOP00000036716,ENSRNOP00000006148	0.00145628	0.213313	0.5
GO:0035627	ceramide transport	P	2	4	92	5813	0.0217391	0.000688113	over	ENSRNOP00000000696,ENSRNOP00000022594	ENSRNOP00000021549,ENSRNOP00000011166,ENSRNOP00000000696,ENSRNOP00000022594	0.00145628	0.213313	0.5
GO:0042953	lipoprotein transport	P	2	4	92	5813	0.0217391	0.000688113	over	ENSRNOP00000072503,ENSRNOP00000007371	ENSRNOP00000035497,ENSRNOP00000070325,ENSRNOP00000072503,ENSRNOP00000007371	0.00145628	0.213313	0.5
GO:0048260	positive regulation of receptor-mediated endocytosis	P	4	35	92	5813	0.0434783	0.00602099	over	ENSRNOP00000072116,ENSRNOP00000045637,ENSRNOP00000023017,ENSRNOP00000053831	ENSRNOP00000054900,ENSRNOP00000046069,ENSRNOP00000009119,ENSRNOP00000019077,ENSRNOP00000014684,ENSRNOP00000070380,ENSRNOP00000016077,ENSRNOP00000074033,ENSRNOP00000002638,ENSRNOP00000018860,ENSRNOP00000026207,ENSRNOP00000039482,ENSRNOP00000043878,ENSRNOP00000038428,ENSRNOP00000000163,ENSRNOP00000059940,ENSRNOP00000009261,ENSRNOP00000045019,ENSRNOP00000020304,ENSRNOP00000025980,ENSRNOP00000012725,…	0.00211399	0.283616	0.114286
GO:1904894	positive regulation of STAT cascade	P	3	17	92	5813	0.0326087	0.00292448	over	ENSRNOP00000075739,ENSRNOP00000033812,ENSRNOP00000070968	ENSRNOP00000024917,ENSRNOP00000024710,ENSRNOP00000000733,ENSRNOP00000068756,ENSRNOP00000003326,ENSRNOP00000075739,ENSRNOP00000011130,ENSRNOP00000000742,ENSRNOP00000033812,ENSRNOP00000046194,ENSRNOP00000037643,ENSRNOP00000047030,ENSRNOP00000031615,ENSRNOP00000029533,ENSRNOP00000012879,ENSRNOP00000075074,ENSRNOP00000070968	0.00222149	0.283616	0.176471
GO:0046427	positive regulation of JAK-STAT cascade	P	3	17	92	5813	0.0326087	0.00292448	over	ENSRNOP00000075739,ENSRNOP00000033812,ENSRNOP00000070968	ENSRNOP00000024917,ENSRNOP00000024710,ENSRNOP00000000733,ENSRNOP00000068756,ENSRNOP00000003326,ENSRNOP00000075739,ENSRNOP00000011130,ENSRNOP00000000742,ENSRNOP00000033812,ENSRNOP00000046194,ENSRNOP00000037643,ENSRNOP00000047030,ENSRNOP00000031615,ENSRNOP00000029533,ENSRNOP00000012879,ENSRNOP00000075074,ENSRNOP00000070968	0.00222149	0.283616	0.176471
GO:0005319	lipid transporter activity	F	4	36	92	5813	0.0434783	0.00619302	over	ENSRNOP00000022594,ENSRNOP00000034357,ENSRNOP00000007371,ENSRNOP00000070968	ENSRNOP00000016739,ENSRNOP00000017325,ENSRNOP00000039929,ENSRNOP00000064988,ENSRNOP00000011451,ENSRNOP00000072724,ENSRNOP00000065206,ENSRNOP00000072391,ENSRNOP00000069743,ENSRNOP00000070347,ENSRNOP00000022594,ENSRNOP00000024564,ENSRNOP00000072145,ENSRNOP00000015420,ENSRNOP00000011166,ENSRNOP00000058957,ENSRNOP00000025084,ENSRNOP00000034357,ENSRNOP00000074504,ENSRNOP00000064279,ENSRNOP00000024659,…	0.00234977	0.283616	0.111111
GO:0097001	ceramide binding	F	2	5	92	5813	0.0217391	0.000860141	over	ENSRNOP00000000696,ENSRNOP00000022594	ENSRNOP00000000696,ENSRNOP00000028544,ENSRNOP00000041373,ENSRNOP00000022594,ENSRNOP00000021549	0.00240213	0.283616	0.4
GO:0060089	molecular transducer activity	F	9	186	92	5813	0.0978261	0.0319972	over	ENSRNOP00000075739,ENSRNOP00000001248,ENSRNOP00000023335,ENSRNOP00000051198,ENSRNOP00000071115,ENSRNOP00000012612,ENSRNOP00000070968,ENSRNOP00000036716,ENSRNOP00000070203	ENSRNOP00000060544,ENSRNOP00000069259,ENSRNOP00000052154,ENSRNOP00000004602,ENSRNOP00000001746,ENSRNOP00000052627,ENSRNOP00000028549,ENSRNOP00000030759,ENSRNOP00000022059,ENSRNOP00000047790,ENSRNOP00000053411,ENSRNOP00000048216,ENSRNOP00000017607,ENSRNOP00000007572,ENSRNOP00000053829,ENSRNOP00000002645,ENSRNOP00000076343,ENSRNOP00000064395,ENSRNOP00000037011,ENSRNOP00000046059,ENSRNOP00000045635,…	0.00254789	0.283616	0.0483871
GO:0007608	sensory perception of smell	P	3	18	92	5813	0.0326087	0.00309651	over	ENSRNOP00000023335,ENSRNOP00000051198,ENSRNOP00000057815	ENSRNOP00000023335,ENSRNOP00000039092,ENSRNOP00000072069,ENSRNOP00000051198,ENSRNOP00000041913,ENSRNOP00000043230,ENSRNOP00000049830,ENSRNOP00000039050,ENSRNOP00000025689,ENSRNOP00000002895,ENSRNOP00000025172,ENSRNOP00000025939,ENSRNOP00000030021,ENSRNOP00000031354,ENSRNOP00000005389,ENSRNOP00000011380,ENSRNOP00000074453,ENSRNOP00000057815	0.00263544	0.283616	0.166667
GO:0042221	response to chemical	P	38	1614	92	5813	0.413043	0.277654	over	ENSRNOP00000023017,ENSRNOP00000070203,ENSRNOP00000001248,ENSRNOP00000075739,ENSRNOP00000071115,ENSRNOP00000003921,ENSRNOP00000019393,ENSRNOP00000007175,ENSRNOP00000057815,ENSRNOP00000007371,ENSRNOP00000002321,ENSRNOP00000069954,ENSRNOP00000018620,ENSRNOP00000009344,ENSRNOP00000045637,ENSRNOP00000002809,ENSRNOP00000040168,ENSRNOP00000053831,ENSRNOP00000021863,ENSRNOP00000036716,ENSRNOP00000001315,…	ENSRNOP00000002885,ENSRNOP00000024601,ENSRNOP00000004699,ENSRNOP00000030323,ENSRNOP00000023132,ENSRNOP00000025794,ENSRNOP00000011230,ENSRNOP00000061762,ENSRNOP00000066577,ENSRNOP00000031615,ENSRNOP00000002429,ENSRNOP00000064368,ENSRNOP00000026654,ENSRNOP00000072456,ENSRNOP00000005155,ENSRNOP00000069166,ENSRNOP00000073776,ENSRNOP00000074078,ENSRNOP00000005811,ENSRNOP00000070832,ENSRNOP00000027271,…	0.00330379	0.283616	0.023544
GO:0071281	cellular response to iron ion	P	2	6	92	5813	0.0217391	0.00103217	over	ENSRNOP00000023017,ENSRNOP00000045637	ENSRNOP00000075182,ENSRNOP00000019192,ENSRNOP00000003867,ENSRNOP00000023017,ENSRNOP00000012725,ENSRNOP00000045637	0.00356612	0.283616	0.333333
GO:0050802	circadian sleep/wake cycle, sleep	P	2	6	92	5813	0.0217391	0.00103217	over	ENSRNOP00000007175,ENSRNOP00000003921	ENSRNOP00000004602,ENSRNOP00000007175,ENSRNOP00000020926,ENSRNOP00000075841,ENSRNOP00000003921,ENSRNOP00000009993	0.00356612	0.283616	0.333333
GO:0010737	protein kinase A signaling	P	3	21	92	5813	0.0326087	0.00361259	over	ENSRNOP00000021258,ENSRNOP00000057815,ENSRNOP00000014502	ENSRNOP00000070062,ENSRNOP00000008416,ENSRNOP00000011697,ENSRNOP00000000599,ENSRNOP00000017617,ENSRNOP00000063446,ENSRNOP00000060834,ENSRNOP00000013333,ENSRNOP00000003251,ENSRNOP00000021258,ENSRNOP00000057815,ENSRNOP00000005438,ENSRNOP00000072661,ENSRNOP00000066979,ENSRNOP00000008608,ENSRNOP00000069171,ENSRNOP00000075781,ENSRNOP00000014502,ENSRNOP00000074514,ENSRNOP00000071741,ENSRNOP00000020425	0.00415067	0.283616	0.142857
GO:0030198	extracellular matrix organization	P	5	70	92	5813	0.0543478	0.012042	over	ENSRNOP00000007175,ENSRNOP00000014502,ENSRNOP00000004382,ENSRNOP00000073041,ENSRNOP00000070203	ENSRNOP00000024917,ENSRNOP00000060481,ENSRNOP00000074328,ENSRNOP00000007175,ENSRNOP00000014502,ENSRNOP00000001098,ENSRNOP00000003605,ENSRNOP00000026757,ENSRNOP00000023370,ENSRNOP00000005478,ENSRNOP00000073916,ENSRNOP00000038428,ENSRNOP00000005311,ENSRNOP00000022983,ENSRNOP00000017862,ENSRNOP00000050393,ENSRNOP00000066883,ENSRNOP00000044130,ENSRNOP00000004382,ENSRNOP00000064405,ENSRNOP00000075074,…	0.00479422	0.283616	0.0714286
GO:0034367	protein-containing complex remodeling	P	2	7	92	5813	0.0217391	0.0012042	over	ENSRNOP00000007371,ENSRNOP00000022594	ENSRNOP00000065206,ENSRNOP00000075098,ENSRNOP00000050968,ENSRNOP00000069659,ENSRNOP00000007371,ENSRNOP00000022594,ENSRNOP00000005848	0.00494127	0.283616	0.285714
GO:0004984	olfactory receptor activity	F	2	7	92	5813	0.0217391	0.0012042	over	ENSRNOP00000023335,ENSRNOP00000051198	ENSRNOP00000023335,ENSRNOP00000039092,ENSRNOP00000072069,ENSRNOP00000051198,ENSRNOP00000041913,ENSRNOP00000043230,ENSRNOP00000049830	0.00494127	0.283616	0.285714
GO:0034369	plasma lipoprotein particle remodeling	P	2	7	92	5813	0.0217391	0.0012042	over	ENSRNOP00000007371,ENSRNOP00000022594	ENSRNOP00000065206,ENSRNOP00000050968,ENSRNOP00000069659,ENSRNOP00000007371,ENSRNOP00000022594,ENSRNOP00000005848,ENSRNOP00000075098	0.00494127	0.283616	0.285714
GO:0022410	circadian sleep/wake cycle process	P	2	7	92	5813	0.0217391	0.0012042	over	ENSRNOP00000007175,ENSRNOP00000003921	ENSRNOP00000075793,ENSRNOP00000004602,ENSRNOP00000007175,ENSRNOP00000020926,ENSRNOP00000075841,ENSRNOP00000003921,ENSRNOP00000009993	0.00494127	0.283616	0.285714
GO:0034368	protein-lipid complex remodeling	P	2	7	92	5813	0.0217391	0.0012042	over	ENSRNOP00000007371,ENSRNOP00000022594	ENSRNOP00000065206,ENSRNOP00000075098,ENSRNOP00000050968,ENSRNOP00000069659,ENSRNOP00000007371,ENSRNOP00000022594,ENSRNOP00000005848	0.00494127	0.283616	0.285714
GO:0050907	detection of chemical stimulus involved in sensory perception	P	2	7	92	5813	0.0217391	0.0012042	over	ENSRNOP00000023335,ENSRNOP00000051198	ENSRNOP00000023335,ENSRNOP00000039092,ENSRNOP00000072069,ENSRNOP00000051198,ENSRNOP00000041913,ENSRNOP00000043230,ENSRNOP00000049830	0.00494127	0.283616	0.285714
GO:0006471	protein ADP-ribosylation	P	2	7	92	5813	0.0217391	0.0012042	over	ENSRNOP00000017692,ENSRNOP00000033812	ENSRNOP00000049063,ENSRNOP00000004232,ENSRNOP00000046194,ENSRNOP00000017692,ENSRNOP00000017224,ENSRNOP00000073499,ENSRNOP00000033812	0.00494127	0.283616	0.285714
GO:0050911	detection of chemical stimulus involved in sensory perception of smell	P	2	7	92	5813	0.0217391	0.0012042	over	ENSRNOP00000023335,ENSRNOP00000051198	ENSRNOP00000023335,ENSRNOP00000039092,ENSRNOP00000072069,ENSRNOP00000051198,ENSRNOP00000041913,ENSRNOP00000043230,ENSRNOP00000049830	0.00494127	0.283616	0.285714
GO:0007606	sensory perception of chemical stimulus	P	3	23	92	5813	0.0326087	0.00395665	over	ENSRNOP00000057815,ENSRNOP00000023335,ENSRNOP00000051198	ENSRNOP00000044340,ENSRNOP00000030270,ENSRNOP00000039050,ENSRNOP00000025689,ENSRNOP00000002895,ENSRNOP00000025172,ENSRNOP00000025939,ENSRNOP00000030021,ENSRNOP00000031354,ENSRNOP00000005389,ENSRNOP00000039092,ENSRNOP00000011380,ENSRNOP00000074453,ENSRNOP00000057815,ENSRNOP00000043230,ENSRNOP00000023335,ENSRNOP00000072069,ENSRNOP00000051198,ENSRNOP00000041913,ENSRNOP00000049830,ENSRNOP00000065717,…	0.00540221	0.283616	0.130435
GO:0050433	regulation of catecholamine secretion	P	3	23	92	5813	0.0326087	0.00395665	over	ENSRNOP00000069954,ENSRNOP00000040760,ENSRNOP00000055942	ENSRNOP00000076004,ENSRNOP00000040699,ENSRNOP00000042824,ENSRNOP00000065961,ENSRNOP00000028829,ENSRNOP00000030609,ENSRNOP00000069194,ENSRNOP00000016417,ENSRNOP00000016442,ENSRNOP00000071576,ENSRNOP00000031195,ENSRNOP00000075841,ENSRNOP00000024917,ENSRNOP00000047498,ENSRNOP00000069954,ENSRNOP00000003633,ENSRNOP00000010850,ENSRNOP00000006443,ENSRNOP00000057764,ENSRNOP00000040760,ENSRNOP00000070296,…	0.00540221	0.283616	0.130435
GO:0009897	external side of plasma membrane	C	5	75	92	5813	0.0543478	0.0129021	over	ENSRNOP00000045637,ENSRNOP00000070203,ENSRNOP00000023017,ENSRNOP00000036716,ENSRNOP00000026643	ENSRNOP00000050968,ENSRNOP00000012725,ENSRNOP00000045637,ENSRNOP00000023664,ENSRNOP00000023370,ENSRNOP00000017782,ENSRNOP00000020919,ENSRNOP00000044741,ENSRNOP00000008685,ENSRNOP00000060967,ENSRNOP00000003908,ENSRNOP00000046828,ENSRNOP00000071509,ENSRNOP00000019552,ENSRNOP00000004091,ENSRNOP00000051841,ENSRNOP00000001008,ENSRNOP00000075170,ENSRNOP00000014178,ENSRNOP00000063720,ENSRNOP00000009198,…	0.00642748	0.283616	0.0666667
GO:0051639	actin filament network formation	P	2	8	92	5813	0.0217391	0.00137623	over	ENSRNOP00000014502,ENSRNOP00000001607	ENSRNOP00000068851,ENSRNOP00000014502,ENSRNOP00000061516,ENSRNOP00000056912,ENSRNOP00000048530,ENSRNOP00000013209,ENSRNOP00000056268,ENSRNOP00000001607	0.00652073	0.283616	0.25
GO:0002548	monocyte chemotaxis	P	2	8	92	5813	0.0217391	0.00137623	over	ENSRNOP00000070203,ENSRNOP00000001248	ENSRNOP00000011130,ENSRNOP00000001135,ENSRNOP00000004494,ENSRNOP00000023664,ENSRNOP00000027246,ENSRNOP00000070203,ENSRNOP00000022128,ENSRNOP00000001248	0.00652073	0.283616	0.25
GO:0097286	iron ion import	P	2	8	92	5813	0.0217391	0.00137623	over	ENSRNOP00000023017,ENSRNOP00000045637	ENSRNOP00000023017,ENSRNOP00000059324,ENSRNOP00000064137,ENSRNOP00000075591,ENSRNOP00000012725,ENSRNOP00000045637,ENSRNOP00000037803,ENSRNOP00000002407	0.00652073	0.283616	0.25
GO:0019884	antigen processing and presentation of exogenous antigen	P	2	8	92	5813	0.0217391	0.00137623	over	ENSRNOP00000023017,ENSRNOP00000036716	ENSRNOP00000023017,ENSRNOP00000000527,ENSRNOP00000036716,ENSRNOP00000006148,ENSRNOP00000025878,ENSRNOP00000069838,ENSRNOP00000025887,ENSRNOP00000026279	0.00652073	0.283616	0.25
GO:0002474	antigen processing and presentation of peptide antigen via MHC class I	P	2	8	92	5813	0.0217391	0.00137623	over	ENSRNOP00000023017,ENSRNOP00000036716	ENSRNOP00000050701,ENSRNOP00000000527,ENSRNOP00000004091,ENSRNOP00000013625,ENSRNOP00000023017,ENSRNOP00000036716,ENSRNOP00000073153,ENSRNOP00000069895	0.00652073	0.283616	0.25
GO:0006837	serotonin transport	P	2	8	92	5813	0.0217391	0.00137623	over	ENSRNOP00000036716,ENSRNOP00000070203	ENSRNOP00000039482,ENSRNOP00000036716,ENSRNOP00000043466,ENSRNOP00000070203,ENSRNOP00000030609,ENSRNOP00000001493,ENSRNOP00000006777,ENSRNOP00000070988	0.00652073	0.283616	0.25
GO:0034364	high-density lipoprotein particle	C	2	9	92	5813	0.0217391	0.00154825	over	ENSRNOP00000072116,ENSRNOP00000022594	ENSRNOP00000050968,ENSRNOP00000065206,ENSRNOP00000072116,ENSRNOP00000074707,ENSRNOP00000022594,ENSRNOP00000024564,ENSRNOP00000069659,ENSRNOP00000075098,ENSRNOP00000004756	0.00829785	0.283616	0.222222
GO:0042745	circadian sleep/wake cycle	P	2	9	92	5813	0.0217391	0.00154825	over	ENSRNOP00000007175,ENSRNOP00000003921	ENSRNOP00000075793,ENSRNOP00000004602,ENSRNOP00000007175,ENSRNOP00000020926,ENSRNOP00000075841,ENSRNOP00000003921,ENSRNOP00000009993,ENSRNOP00000024310,ENSRNOP00000027682	0.00829785	0.283616	0.222222
GO:0050795	regulation of behavior	P	3	27	92	5813	0.0326087	0.00464476	over	ENSRNOP00000003921,ENSRNOP00000070968,ENSRNOP00000019393	ENSRNOP00000075793,ENSRNOP00000004602,ENSRNOP00000020926,ENSRNOP00000075841,ENSRNOP00000003921,ENSRNOP00000009993,ENSRNOP00000070968,ENSRNOP00000026760,ENSRNOP00000010850,ENSRNOP00000009222,ENSRNOP00000024020,ENSRNOP00000019569,ENSRNOP00000019393,ENSRNOP00000035110,ENSRNOP00000059906,ENSRNOP00000070162,ENSRNOP00000058109,ENSRNOP00000059045,ENSRNOP00000071295,ENSRNOP00000066979,ENSRNOP00000073864,…	0.00852497	0.283616	0.111111
GO:0050432	catecholamine secretion	P	3	27	92	5813	0.0326087	0.00464476	over	ENSRNOP00000069954,ENSRNOP00000040760,ENSRNOP00000055942	ENSRNOP00000076004,ENSRNOP00000040699,ENSRNOP00000042824,ENSRNOP00000065961,ENSRNOP00000028829,ENSRNOP00000030609,ENSRNOP00000069194,ENSRNOP00000016417,ENSRNOP00000016442,ENSRNOP00000071576,ENSRNOP00000031195,ENSRNOP00000075841,ENSRNOP00000024917,ENSRNOP00000047498,ENSRNOP00000069954,ENSRNOP00000003633,ENSRNOP00000010850,ENSRNOP00000006443,ENSRNOP00000057764,ENSRNOP00000040760,ENSRNOP00000070296,…	0.00852497	0.283616	0.111111
GO:0060538	skeletal muscle organ development	P	4	52	92	5813	0.0434783	0.00894547	over	ENSRNOP00000075739,ENSRNOP00000009344,ENSRNOP00000033304,ENSRNOP00000070968	ENSRNOP00000071371,ENSRNOP00000069845,ENSRNOP00000072636,ENSRNOP00000014178,ENSRNOP00000067174,ENSRNOP00000066672,ENSRNOP00000061198,ENSRNOP00000050393,ENSRNOP00000074931,ENSRNOP00000011052,ENSRNOP00000073712,ENSRNOP00000075739,ENSRNOP00000072441,ENSRNOP00000006070,ENSRNOP00000009344,ENSRNOP00000058370,ENSRNOP00000069684,ENSRNOP00000033304,ENSRNOP00000062712,ENSRNOP00000070486,ENSRNOP00000041821,…	0.00891307	0.283616	0.0769231
GO:0030316	osteoclast differentiation	P	3	28	92	5813	0.0326087	0.00481679	over	ENSRNOP00000075739,ENSRNOP00000045637,ENSRNOP00000036716	ENSRNOP00000038428,ENSRNOP00000075779,ENSRNOP00000012739,ENSRNOP00000068620,ENSRNOP00000014819,ENSRNOP00000070162,ENSRNOP00000027691,ENSRNOP00000073306,ENSRNOP00000027323,ENSRNOP00000010873,ENSRNOP00000073565,ENSRNOP00000050393,ENSRNOP00000067155,ENSRNOP00000068665,ENSRNOP00000066164,ENSRNOP00000013354,ENSRNOP00000075739,ENSRNOP00000006148,ENSRNOP00000027574,ENSRNOP00000062549,ENSRNOP00000069530,…	0.00944002	0.283616	0.107143
GO:0033005	positive regulation of mast cell activation	P	2	10	92	5813	0.0217391	0.00172028	over	ENSRNOP00000036716,ENSRNOP00000053831	ENSRNOP00000021189,ENSRNOP00000021178,ENSRNOP00000016361,ENSRNOP00000036716,ENSRNOP00000013779,ENSRNOP00000039482,ENSRNOP00000053831,ENSRNOP00000011065,ENSRNOP00000002432,ENSRNOP00000017301	0.0102661	0.283616	0.2
GO:0043306	positive regulation of mast cell degranulation	P	2	10	92	5813	0.0217391	0.00172028	over	ENSRNOP00000036716,ENSRNOP00000053831	ENSRNOP00000011065,ENSRNOP00000002432,ENSRNOP00000017301,ENSRNOP00000021189,ENSRNOP00000021178,ENSRNOP00000016361,ENSRNOP00000036716,ENSRNOP00000013779,ENSRNOP00000039482,ENSRNOP00000053831	0.0102661	0.283616	0.2
GO:0048520	positive regulation of behavior	P	2	10	92	5813	0.0217391	0.00172028	over	ENSRNOP00000003921,ENSRNOP00000070968	ENSRNOP00000075793,ENSRNOP00000003921,ENSRNOP00000009993,ENSRNOP00000024020,ENSRNOP00000059906,ENSRNOP00000070162,ENSRNOP00000058109,ENSRNOP00000001054,ENSRNOP00000074581,ENSRNOP00000070968	0.0102661	0.283616	0.2
GO:0002720	positive regulation of cytokine production involved in immune response	P	2	10	92	5813	0.0217391	0.00172028	over	ENSRNOP00000023017,ENSRNOP00000036716	ENSRNOP00000023017,ENSRNOP00000006148,ENSRNOP00000066611,ENSRNOP00000070784,ENSRNOP00000044454,ENSRNOP00000036716,ENSRNOP00000061518,ENSRNOP00000010620,ENSRNOP00000008608,ENSRNOP00000021285	0.0102661	0.283616	0.2
GO:0046625	sphingolipid binding	F	2	10	92	5813	0.0217391	0.00172028	over	ENSRNOP00000022594,ENSRNOP00000000696	ENSRNOP00000003605,ENSRNOP00000008321,ENSRNOP00000011130,ENSRNOP00000023224,ENSRNOP00000022594,ENSRNOP00000021549,ENSRNOP00000000696,ENSRNOP00000028544,ENSRNOP00000041373,ENSRNOP00000052627	0.0102661	0.283616	0.2
GO:0030431	sleep	P	2	10	92	5813	0.0217391	0.00172028	over	ENSRNOP00000007175,ENSRNOP00000003921	ENSRNOP00000004602,ENSRNOP00000007175,ENSRNOP00000020926,ENSRNOP00000075841,ENSRNOP00000003921,ENSRNOP00000009993,ENSRNOP00000032890,ENSRNOP00000042235,ENSRNOP00000026831,ENSRNOP00000028829	0.0102661	0.283616	0.2
GO:0033008	positive regulation of mast cell activation involved in immune response	P	2	10	92	5813	0.0217391	0.00172028	over	ENSRNOP00000036716,ENSRNOP00000053831	ENSRNOP00000021189,ENSRNOP00000021178,ENSRNOP00000016361,ENSRNOP00000036716,ENSRNOP00000013779,ENSRNOP00000039482,ENSRNOP00000053831,ENSRNOP00000011065,ENSRNOP00000002432,ENSRNOP00000017301	0.0102661	0.283616	0.2
GO:0034103	regulation of tissue remodeling	P	3	29	92	5813	0.0326087	0.00498882	over	ENSRNOP00000075739,ENSRNOP00000045637,ENSRNOP00000007175	ENSRNOP00000024917,ENSRNOP00000013354,ENSRNOP00000050393,ENSRNOP00000052627,ENSRNOP00000075739,ENSRNOP00000026358,ENSRNOP00000004121,ENSRNOP00000001746,ENSRNOP00000010873,ENSRNOP00000012725,ENSRNOP00000045637,ENSRNOP00000004699,ENSRNOP00000002407,ENSRNOP00000062358,ENSRNOP00000039482,ENSRNOP00000069530,ENSRNOP00000043183,ENSRNOP00000006087,ENSRNOP00000001054,ENSRNOP00000031195,ENSRNOP00000075080,…	0.0104103	0.283616	0.103448
GO:0097421	liver regeneration	P	3	29	92	5813	0.0326087	0.00498882	over	ENSRNOP00000014493,ENSRNOP00000001248,ENSRNOP00000026643	ENSRNOP00000024712,ENSRNOP00000006591,ENSRNOP00000064933,ENSRNOP00000070105,ENSRNOP00000063624,ENSRNOP00000075275,ENSRNOP00000040409,ENSRNOP00000060007,ENSRNOP00000028555,ENSRNOP00000006359,ENSRNOP00000020635,ENSRNOP00000009431,ENSRNOP00000026576,ENSRNOP00000007558,ENSRNOP00000007583,ENSRNOP00000016302,ENSRNOP00000013588,ENSRNOP00000016386,ENSRNOP00000004919,ENSRNOP00000017917,ENSRNOP00000042019,…	0.0104103	0.283616	0.103448
[truncated: 3,302 more rows]
