# Supplementary material for: Galectin-3 Mediated Inflammatory Response Contributes to Neurological Recovery by QiShenYiQi in Subacute Stroke Model
Source: Front Pharmacol. 2021 Apr 19;12:588587. doi: 10.3389/fphar.2021.588587 (PMC8089377; doi:10.3389/fphar.2021.588587)
Supplement: Supplementary file 2 [file datasheet2.zip › IL6 ELISA Data.xlsx]

## Sheet: data
		OD Value	Concentration pg/ml
0.1405	0.1209	0.1307	5
0.2188	0.2017	0.21025	10
0.3288	0.3057	0.31725	20
0.5409	0.5348	0.53785	40
1.0117	0.9307	0.9712	80
1.9697	1.8171	1.8934	160
	OD1	OD2	OD	Concentration pg/ml
Sham1	0.1906	0.2035	0.19705	9.91453
Sham2	0.1704	0.1754	0.1729	7.77071
Sham3	0.2007	0.2008	0.20075	10.243
Sham4	0.1372	0.149	0.1431	5.12533
Sham5	0.1911	0.1957	0.1934	9.59051
Sham6	0.1464	0.1426	0.1445	5.24961
I/R1	0.2976	0.3136	0.3056	19.5506
I/R2	0.303	0.3119	0.30745	19.7148
I/R3	0.3172	0.2517	0.28445	17.6731
I/R4	0.266	0.2403	0.25315	14.8946
I/R5	0.3134	0.28	0.2967	18.7606
I/R6	0.25	0.2716	0.2608	15.5737
QSYQ-H1	0.2444	0.24	0.2422	13.9225
QSYQ-H2	0.2264	0.2261	0.22625	12.5066
QSYQ-H3	0.2066	0.193	0.1998	10.1586
QSYQ-H4	0.2701	0.2244	0.24725	14.3708
QSYQ-H5	0.242	0.2187	0.23035	12.8706
QSYQ-H6	0.2065	0.2202	0.21335	11.3615
