# Supplementary material for: Galectin-3 Mediated Inflammatory Response Contributes to Neurological Recovery by QiShenYiQi in Subacute Stroke Model
Source: Front Pharmacol. 2021 Apr 19;12:588587. doi: 10.3389/fphar.2021.588587 (PMC8089377; doi:10.3389/fphar.2021.588587)
Supplement: Supplementary file 2 [file datasheet2.zip › IVIS Data.xlsx]

## Sheet: Sheet2
Image Number	Total Radiant Efficiency [p/s] / [µW/cm²]
Sham	9556000000
	9019000000
	7314000000
	144300000000
	168300000000
I/R	294300000000
	501000000000
	373100000000
	394400000000
	359200000000
Nim	252600000000
	150900000000
	203300000000
	124100000000
	196800000000
QSYQ-L+I/R	284500000000
	451000000000
	202100000000
	267200000000
	176700000000
QSYQ-M+I/R	376200000000
	151600000000
	206800000000
	447700000000
	172600000000
	181700000000
QSYQ-H+I/R	388600000000
	188300000000
	194000000000
	99570000000
	162800000000
	299500000000
