# Supplementary material for: Galectin-3 Mediated Inflammatory Response Contributes to Neurological Recovery by QiShenYiQi in Subacute Stroke Model
Source: Front Pharmacol. 2021 Apr 19;12:588587. doi: 10.3389/fphar.2021.588587 (PMC8089377; doi:10.3389/fphar.2021.588587)
Supplement: Supplementary file 2 [file datasheet2.zip › Open field test data.xlsx]

## Sheet: Sheet2
Test	Distance/m	Mean speed(m/s)
Sham1	33.534	0.019
Sham2	87.658	0.049
Sham3	88.605	0.049
Sham4	58.858	0.033
Sham5	82.542	0.046
Sham6	44.994	0.025
Sham7	54.776	0.03
Sham8	49.654	0.028
Sham9	44.06	0.024
Sham10	33.557	0.019
Sham11	65.579	0.036
Sham12	21.09	0.012
Sham13	38.17	0.021
Sham14	62.931	0.035
Sham15	64.284	0.036
I/R1	5.658	0.003
I/R2	5.695	0.003
I/R3	27.57	0.015
I/R4	7.863	0.004
I/R5	13.458	0.007
I/R6	8.754	0.005
I/R7	9.027	0.005
I/R8	9.806	0.005
I/R9	16.013	0.009
I/R10	4.876	0.003
I/R11	12.655	0.007
I/R12	9.585	0.005
I/R13	17.254	0.01
I/R14	10.676	0.006
I/R15	11.531	0.006
Nim+I/R1	15.549	0.009
Nim+I/R2	29.688	0.016
Nim+I/R3	22.356	0.012
Nim+I/R4	17.919	0.01
Nim+I/R5	18.515	0.01
Nim+I/R6	34.176	0.019
Nim+I/R7	35.919	0.02
Nim+I/R8	17.719	0.01
Nim+I/R9	28.173	0.016
Nim+I/R10	22.545	0.013
Nim+I/R11	15.984	0.009
Nim+I/R12	15.451	0.009
Nim+I/R13	10.918	0.006
Nim+I/R14	29.648	0.016
Nim+I/R15	14.246	0.008
QSYQ-L+I/R1	27.272	0.015
QSYQ-L+I/R2	24.884	0.014
QSYQ-L+I/R3	19.248	0.011
QSYQ-L+I/R4	10.618	0.006
QSYQ-L+I/R5	8.789	0.005
QSYQ-L+I/R6	9.318	0.005
QSYQ-L+I/R7	14.817	0.008
QSYQ-L+I/R8	20.637	0.011
QSYQ-L+I/R9	31.375	0.017
QSYQ-L+I/R10	14.683	0.008
QSYQ-L+I/R11	14.384	0.008
QSYQ-L+I/R12	21.028	0.012
QSYQ-L+I/R13	19.716	0.011
QSYQ-L+I/R14	14.721	0.008
QSYQ-L+I/R15	12.968	0.007
QSYQ-M+I/R1	28.164	0.016
QSYQ-M+I/R2	19.094	0.011
QSYQ-M+I/R3	33.135	0.018
QSYQ-M+I/R4	14.63	0.008
QSYQ-M+I/R5	37.574	0.021
QSYQ-M+I/R6	44.108	0.025
QSYQ-M+I/R7	17.245	0.01
QSYQ-M+I/R8	18.727	0.01
QSYQ-M+I/R9	24.486	0.014
QSYQ-M+I/R10	20.794	0.012
QSYQ-M+I/R11	28.72	0.016
QSYQ-M+I/R12	12.61	0.007
QSYQ-M+I/R13	19.744	0.011
QSYQ-M+I/R14	13.963	0.008
QSYQ-M+I/R15	20.892	0.012
QSYQ-H+I/R1	20.831	0.012
QSYQ-H+I/R2	18.979	0.011
QSYQ-H+I/R3	55.695	0.031
QSYQ-H+I/R4	55.573	0.031
QSYQ-H+I/R5	37.77	0.021
QSYQ-H+I/R6	24.698	0.014
QSYQ-H+I/R7	20.978	0.012
QSYQ-H+I/R8	37.812	0.021
QSYQ-H+I/R9	33.34	0.019
QSYQ-H+I/R10	26.588	0.015
QSYQ-H+I/R11	43.805	0.024
QSYQ-H+I/R12	12.899	0.007
QSYQ-H+I/R13	21.643	0.012
QSYQ-H+I/R14	39.252	0.022
QSYQ-H+I/R15	27.213	0.015
