# Supplementary material for: Galectin-3 Mediated Inflammatory Response Contributes to Neurological Recovery by QiShenYiQi in Subacute Stroke Model
Source: Front Pharmacol. 2021 Apr 19;12:588587. doi: 10.3389/fphar.2021.588587 (PMC8089377; doi:10.3389/fphar.2021.588587)
Supplement: Supplementary file 2 [file datasheet2.zip › TNF ELISA Data.xlsx]

## Sheet: Data
		X	Y		OD value	Concentration pg/ml
0.1641	0.1377	0.1509	10		0.1509	10
0.1907	0.2191	0.2049	20		0.2049	20
0.3225	0.4231	0.3728	40		0.3728	40
0.7044	0.7503	0.72735	80		0.7274	80
1.0507	1.0332	1.04195	160		1.042	160
2.1891	2.1691	2.1791	320		2.1791	320
	OD1	OD2	OD	Concentration pg/ml
Sham1	0.1542	0.1398	0.147	7.20667
Sham2	0.1834	0.1549	0.16915	10.6313
Sham3	0.214	0.2025	0.20825	16.6765
Sham4	0.1963	0.198	0.19715	14.9604
Sham5	0.248	0.1929	0.22045	18.5628
Sham6	0.1646	0.1761	0.17035	10.8168
I/R1	0.2882	0.2685	0.27835	27.5147
I/R2	0.2877	0.2734	0.28055	27.8548
I/R3	0.2378	0.2713	0.25455	23.835
I/R4	0.2881	0.2531	0.2706	26.3165
I/R5	0.2907	0.249	0.26985	26.2005
I/R6	0.2696	0.2595	0.26455	25.3811
QSYQ-H1	0.2498	0.2268	0.2383	21.3226
QSYQ-H2	0.2266	0.2004	0.2135	17.4882
QSYQ-H3	0.17	0.1865	0.17825	12.0382
QSYQ-H4	0.2436	0.2088	0.2262	19.4518
QSYQ-H5	0.2417	0.2422	0.24195	21.8869
QSYQ-H6	0.2445	0.222	0.23325	20.5418
