# Supplementary material for: Galectin-3 Mediated Inflammatory Response Contributes to Neurological Recovery by QiShenYiQi in Subacute Stroke Model
Source: Front Pharmacol. 2021 Apr 19;12:588587. doi: 10.3389/fphar.2021.588587 (PMC8089377; doi:10.3389/fphar.2021.588587)
Supplement: Supplementary file 2 [file datasheet2.zip › TTC Data.xlsx]

## Sheet: Sheet1
I/R	1028	2305		999	2648		302	1223		1322	3522		906	2366		176	1352
	1215	3383		1214	3249		606	1975		1788	4104		862	2933		419	1682
	1306	3777		1158	3469		834	2750		1723	4327		1013	3418		616	2128
	1205	3953		1004	3575		777	2794		1008	3742		1057	3258		701	2371
	989	4292		861	3793		620	2804		870	4150		615	3056		444	2418
	427	3815		291	3469		163	2481		0	3860		289	3262		225	2109
	6170	21525		5527	20203		3302	14027		6711	23705		4742	18293		2581	12060
	0.286643			0.273573			0.235403			0.283105			0.259225			0.214013
Nim+I/R	428	2048		1943	3720		253	2204		967	4005		404	1960		278	2420
	537	2593		1866	4180		353	2727		1464	4281		681	2369		688	3158
	588	2786		1505	4686		736	2742		1396	4292		1035	2999		760	3455
	449	2877		550	4308		392	2579		1781	4350		952	3155		822	3938
	0	2836		0	4590		258	2664		163	3698		504	3177		551	3709
	0	2528		0	4027		135	2433		228	3773		0	3910		153	3698
	2002	15668		5864	25511		2127	15349		5999	24399		3576	17570		3252	20378
	0.127776			0.229862			0.138576			0.245871			0.203529			0.159584
QSYQ-L+I/R	848	2211		1422	4288		860	1861		1179	2816		1634	3692		1009	3327
	945	3168		1998	5158		741	2219		1243	3162		1789	4125		1201	3655
	1029	3676		2008	4821		952	2754		1211	3226		1215	4486		1085	3742
	699	3856		1651	4952		935	3434		711	2942		946	4563		914	3882
	162	3817		270	5258		775	3591		293	3140		623	4131		548	3807
	0	3895		0	4924		0	3841		0	2936		210	3432		0	3857
	3683	20623		7349	29401		4263	17700		4637	18222		6417	24429		4757	22270
	0.178587			0.249957			0.240847			0.254473			0.26268			0.213606
QSYQ-M+I/R	730	2548		467	2779		1162	2972		1242	3344		819	2550		648	2658
	814	3048		694	3340		1413	3492		1170	3863		988	2926		1155	3412
	989	3314		1022	3625		1269	3618		1405	4184		937	3294		1286	3699
	367	3455		254	3574		746	3752		1230	4356		656	3211		643	3624
	343	3583		0	3793		0	3603		923	4227		173	3330		0	3431
	75	2928		0	3395		0	3435		0	4102		0	2816		0	3057
	3318	18876		2437	20506		4590	20872		5970	24076		3573	18127		3732	19881
	0.175779			0.118843			0.219912			0.247965			0.197109			0.187717
QSYQ-H+I/R	479	2935		221	1597		1827	6151		1322	3832		141	1587		218	1660
	835	3615		599	2054		2004	6365		1564	4124		409	2136		502	2167
	820	3752		734	2455		884	6071		1576	4074		595	2423		793	2643
	581	4131		668	2935		391	5774		284	4106		658	2811		780	2825
	0	4401		419	2698		179	5408		165	4132		382	2937		180	2770
	0	3809		160	2308		0	4484		0	3572		0	2620		0	2422
	2715	22643		2801	14047		5285	34253		4911	23840		2185	14514		2473	14487
	0.119905			0.199402			0.154293			0.205998			0.150544			0.170705
