# Supplementary material for: Galectin-3 Mediated Inflammatory Response Contributes to Neurological Recovery by QiShenYiQi in Subacute Stroke Model
Source: Front Pharmacol. 2021 Apr 19;12:588587. doi: 10.3389/fphar.2021.588587 (PMC8089377; doi:10.3389/fphar.2021.588587)
Supplement: Supplementary file 2 [file datasheet2.zip › brain edema data.xlsx]

## Sheet: Sheet1
	left cerebral hemisphere volume	right cerebral hemisphere volume	ratio of the bilateral cerebral hemisphere volume
sham	647.9	642.84	1.00787
	717.39	707.99	1.01328
	683.74	677.43	1.00931
	655.66	653.86	1.00275
	629.18	625.74	1.0055
	695.77	686.33	1.01375
I/R	629.56	559.62	1.12498
	762.05	603.41	1.26291
	660.71	565.85	1.16764
	601.68	497.26	1.20999
	718.95	603.89	1.19053
	510.56	478.38	1.06727
Nim+I/R	638.42	617.46	1.03395
	744.78	724.36	1.02819
	826.12	723.73	1.14148
	731.55	691.73	1.05757
	640.31	602.81	1.06221
	678.51	611.6	1.1094
QSYQ-L+I/R	567.05	519.31	1.09193
	662.8	578.47	1.14578
	663.65	600.84	1.10454
	622.7	591.79	1.05223
	678.93	599.77	1.13198
	642.88	599.98	1.0715
QSYQ-M+I/R	605.59	582.41	1.0398
	700.42	629.13	1.11332
	672.76	594.77	1.13113
	490.61	453	1.08302
	661.51	606.63	1.09047
	663.47	618.18	1.07326
QSYQ-H+I/R	680.35	666.17	1.02129
	625.31	586.14	1.06683
	632.86	610.25	1.03705
	731.08	688.82	1.06135
	595.44	566.59	1.05092
	707.38	649.42	1.08925
