# Supplementary material for: Galectin-3 Mediated Inflammatory Response Contributes to Neurological Recovery by QiShenYiQi in Subacute Stroke Model
Source: Front Pharmacol. 2021 Apr 19;12:588587. doi: 10.3389/fphar.2021.588587 (PMC8089377; doi:10.3389/fphar.2021.588587)
Supplement: Supplementary file 2 [file datasheet2.zip › mNSS data.xlsx]

## Sheet: day1
mNSS	Sham	I/R	Nim	QSYQ-L	QSYQ-M	QSYQ-H
	0	10	11	10	9	9
	0	10	10	11	10	10
	0	10	11	10	9	10
	0	11	9	10	9	10
	0	10	10	10	10	9
	0	10	10	10	11	9
	0	11	10	11	10	9
	0	11	9	11	9	11
	0	10	11	9	11	11
	0	10	10	10	11	10
	0	10	9	9	9	10
	0	11	10	11	9	10
	0	11	10	11	9	9
	0	11	10	11	11	10
	0	11	9	10	10	11
	1		10	9	11	11
	1		9	11	9	10
	0		11	11	11	10
	0		11	11	11	11
	0		11			11
						11

## Sheet: day3
mNSS	Sham	I/R	Nim	QSYQ-L	QSYQ-M	QSYQ-H
	0	10	7	10	10	8
	0	10	7	10	8	10
	0	10	7	9	8	8
	0	10	7	9	8	9
	0	11	9	10	9	7
	0	11	8	9	10	9
	0	11	8	9	8	9
	0	10	5	9	9	9
	0	10	7	8	8	8
	0	10	9	9	7	10
	0	10	6	10	9	8
	0	10	8	9	7	8
	0	10	8	9	9	5
	0	10	7	9	9	8
	0	10	8	9	9	8
	0		10	9	10	9
	0		9	9	8	9
	0		9	10	9	8
	0		8	9	10	9
	0		9			8
						9

## Sheet: day5
mNSS	Sham	I/R	Nim	QSYQ-L	QSYQ-M	QSYQ-H
	0	7	5	8	8	5
	0	8	4	7	8	7
	0	10	4	7	6	7
	0	9	6	8	8	7
	0	9	9	8	7	5
	0	10	8	9	8	6
	0	12	7	7	6	8
	0	8	3	7	7	9
	0	9	6	8	7	6
	0	8	7	8	8	7
	0	9	6	8	8	6
	0	10	5	8	6	8
	0	9	8	8	8	3
	0	10	7	8	7	6
	0	10	7	8	8	7
	0		7	7	8	7
	0		7	9	6	7
	0		8	10	9	7
	0		7	8	7	9
	0		7			7
						5

## Sheet: day7
mNSS	Sham	I/R	Nim	QSYQ-L	QSYQ-M	QSYQ-H
	0	8	4	8	6	4
	0	8	4	5	6	6
	0	10	4	6	5	5
	0	8	6	5	6	7
	0	7	8	8	5	3
	0	8	7	9	7	5
	0	10	7	7	6	4
	0	9	4	7	6	7
	0	9	6	7	6	4
	0	8	5	8	7	5
	0	9	4	7	8	6
	0	8	4	8	6	7
	0	9	8	8	6	3
	0	9	5	8	7	5
	0	9	5	8	7	6
	0		6	6	7	5
	0		7	7	6	6
	0		7	8	7	4
	0		6	7	7	6
	0		7			7
						5
