# Supplementary material for: Galectin-3 Mediated Inflammatory Response Contributes to Neurological Recovery by QiShenYiQi in Subacute Stroke Model
Source: Front Pharmacol. 2021 Apr 19;12:588587. doi: 10.3389/fphar.2021.588587 (PMC8089377; doi:10.3389/fphar.2021.588587)
Supplement: Supplementary file 2 [file datasheet2.zip › micro-CT-BBB-Data.xlsx]

## Sheet: Sheet1
		mean micro-CT number (HU)
I/R	Nim+I/R	QSYQ-L+I/R	QSYQ-M+I/R	QSYQ-H+I/R
5908.52	3021.45	3852.73	3298.62	3281.5
3624.9	2636.16	4960.08	3205.82	3133.83
3060.67	2600.17	2656.18	3355.76	3098.57
4046.3	3014.7	3238.49	3316.39	2500.45
4781.13	2969.16	3325.58	2955.51	2911.27
4741.23	3107.54	3146.95	3084.22	3027.89
