# Supplementary material for: Galectin-3 Mediated Inflammatory Response Contributes to Neurological Recovery by QiShenYiQi in Subacute Stroke Model
Source: Front Pharmacol. 2021 Apr 19;12:588587. doi: 10.3389/fphar.2021.588587 (PMC8089377; doi:10.3389/fphar.2021.588587)
Supplement: Supplementary file 2 [file datasheet2.zip › survival curve data.xlsx]

## Sheet: Sheet1
Time(days)	Sham	I/R	Nim	QSYQ-L	QSYQ-M	QSYQ-H
7	0
7	0
7	0
7	0
7	0
7	0
7	0
7	0
7	0
7	0
7	0
7	0
7	0
7	0
7	0
7	0
7	0
7	0
7	0
7	0
7		0
3		1
2		1
7		0
7		0
2		1
2		1
2		1
2		1
4		1
7		0
7		0
2		1
2		1
6		1
7		1
3		1
7		0
7		0
7		0
7		0
7		0
7		0
7		0
7		0
3		1
2		1
2		1
7		0
7		0
7			0
2			1
4			1
5			1
7			0
7			0
7			0
7			0
7			0
2			1
7			0
7			0
7			0
7			0
7			0
7			0
7			0
7			0
7			0
7			0
2			1
7			0
7			0
7			0
7			0
2				1
3				1
4				1
4				1
7				0
7				0
7				0
7				0
7				0
7				0
7				0
2				1
7				0
7				0
7				0
7				0
7				0
7				0
7				0
2				1
7				0
7				0
7				0
7				0
7				0
7					0
4					1
5					1
7					0
7					0
7					0
4					1
2					1
7					0
7					0
7					0
7					0
7					0
7					0
7					0
7					0
2					1
2					1
7					0
7					0
7					0
7					0
7					0
7					0
7					0
5						1
7						0
7						0
7						0
7						0
7						0
7						0
7						0
7						0
7						0
4						1
7						0
4						1
7						0
7						0
7						0
7						0
7						0
7						0
7						0
2						1
7						0
7						0
7						0
7						0
